# Supplementary material for: The Neurospora Transcription Factor ADV-1 Transduces Light Signals and Temporal Information to Control Rhythmic Expression of Genes Involved in Cell Fusion
Source: G3 (Bethesda). 2016 Nov 15;7(1):129–42. doi: 10.1534/g3.116.034298 (PMC5217103; doi:10.1534/g3.116.034298)
Supplement: Supplementary file 12 [file 129TableS1.xlsx]

## Sheet: Sheet1
Table S1
Gene/purpose	Primer	Sequence (5'->3' orientation)
NCU02767 (ham-6)	5'-UTR_F	CGGAATTATACGATTTAGGTGACTGCAGGAAGATCGGAGCCATGGTGAA
	5'-UTR_R	CTTGATGTTCTTGGCGTCCTCCATTGAGTCGGGTATCTTGACCA
	3'-UTR_F	CAAGAAGGGCGGCAAGTCCAAGCTCTGACAGCATCCTGTGACGAACGA
	3'-UTR_R	TAGGTATTCTATAGTGTCGGATCCTCTAGGTGTGGAGAGTGACGAGACA
NCU07389 (ham-9)	5'-UTR_F	CGGAATTATACGATTTAGGTGACTGCAGGGCTGAAGGGGCTCAGTGGCG
	5'-UTR_R	CTTGATGTTCTTGGCGTCCTCCATGCTGTTTGCTCTTTGCCACTTCCG
	3'-UTR_F	CAAGAAGGGCGGCAAGTCCAAGCTCTGATTTTTGGGGTTGGCGTGGCT
	3-UTR_R	TAGGTATTCTATAGTGTCGGATCCTCTAGGGGCGATGAGGGTTGTTTGGACG
NCU09337 (prm-1)	5'-UTR_F	CGGAATTATACGATTTAGGTGACTGCAGGGCGACAAGAGAGGAGAGTGA
	5'-UTR_R	CTTGATGTTCTTGGCGTCCTCCATTGAACCAGCAAGATGGTGTAGT
	3'-UTR_F	CAAGAAGGGCGGCAAGTCCAAGCTCTGACCTTTGTTTCGCACGTGGTT
	3-UTR_R	TAGGTATTCTATAGTGTCGGATCCTCTAGCAGCAAGTGTGGGGGTACAT
NCU09307 (lfd-1)	5'-UTR_F	CGGAATTATACGATTTAGGTGACTGCAGGACGAACTAGTAATCGTCGTAGGT
	5'-UTR_R	CTTGATGTTCTTGGCGTCCTCCATTGTGGTGTTGCGTAAGTCGT
	3'-UTR_F	CAAGAAGGGCGGCAAGTCCAAGCTCTGACTCATATGGGATACAGACCTGGTG
	3-UTR_R	TAGGTATTCTATAGTGTCGGATCCTCTAGCAGTGCGCATTTTGCCTTCT
NCU04797 (fbp-1)	5'-UTR_F	CGGAATTATACGATTTAGGTGACTGCAGGAGTTCTCATCGCTGGCCTTC
	5'-UTR_R	CTTGATGTTCTTGGCGTCCTCCATGCTGGCTGTTATTTCGTGGC
	3'-UTR_F	CAAGAAGGGCGGCAAGTCCAAGCTCTGAGGTCAACAAAAGTGTTGGGGC
	3-UTR_R	TAGGTATTCTATAGTGTCGGATCCTCTAGAGCCGTCAACGGTCGATTTA
csr-1 5' flanking region	csr_5F	GTAACGCCAGGGTTTTCCCAGTCACGACGCTGGAGAAGCTCATTCCAC
	csr_5R	CCTGCAGTCACCTAAATCGTATAATTCCGCACCTCAATGTCCATCTGATC
csr-1 3' flanking region	csr_3F	CTAGAGGATCCGACACTATAGAATACCTAGACAGTTTGCAGGTCATGTG
	csr_3R	GCGGATAACAATTTCACACAGGAAACAGCCAACCGAGCACACCAACTAAC
luciferase gene	luc_5F	ATGGAGGACGCCAAGAACATCAAGAAGGGCCCCGCCCCCTTCTAC
	luc_3R	TCAGAGCTTGGACTTGCCGCCCTTCTTGGCCTTGATGAGGATCTC
adv-1 overexpression	Pvu I adv-1 F	ataacgatcgATGTCGACACAGTCCCCCAACCA
	Pvu I/Spe I adv-1 R	ataacgatcgactagtCCTGGGGAAGAAAGTGAATAGAC
adv-1::V5 complementation	adv-1_Xho I F	CCGCTCGAGCGGGCAGTGGTTCGAGAGTTGGA
	adv-1_Xho I R	CCGCTCGAGCGGCTGGCTCAGTGAATGGTCGT
ADV-1 LUC translational fusion	NCU07392.5f	GTAACGCCAGGGTTTTCCCAGTCACGACGGAACCACCAGCCAATTCTCG
	NCU07392.5r	GCCTCCGCCTCCGCCTCCGCCGCCTCCGCCGATAAGCAAGTAATCCCATC
	NCU07392.3f	TGCTATACGAAGTTATGGATCCGAGCTCGGAAGTGAAACCCAACCGATC
	NCU07392.3r	GCGGATAACAATTTCACACAGGAAACAGCAGCGGGACGCAATGACAATG
Total adv-1	Pvu I adv-1 F	ataacgatcgATGTCGACACAGTCCCCCAACCA
	adv-1 RT	GCATAGCGGTGACGCATGAT
Native adv-1	adv-1 5' UTR F3	CGAAGTTCACCATCGAGCCAA
	adv-1 RT	ataacgatcgATGTCGACACAGTCCCCCAACCA
ef-1α	rtPCR ef1a F	GTTGCCGGTGACTCCAAGAA
	rtPCR ef1a R	GGAATCATCTTGACGATGGCAG
cox-5 RT PCR	cox-5_F	GCAAGAGGCTACCAACGAGTTC
	cox-5_R	CTTCGGAGGTGAGACCAGTGA
prm-1 RT PCR	prm-1_F	CCCTCCAGTCCCACTCTCTCT
	prm-1_R	GTCATTGTGGAGGTTGACATTCTG
NCU06990 ChIP-PCR	NCU06990_F	CAACTTTCTGACCATGCGATT
	NCU06990_R	AGGCCTCTTTGTTGCATGAT
NCU03600 (esdc) ChIP-PCR	esdC_F	TCCTCCGAGTCACTCTCATTG
	esdC_R	GGTCGGTGTTGGCTACTTGT
NCU01555 ChIP-PCR	NCU01555_F	GGCATCAGTACCAAGCTGGA
	NCU01555_R	CAGAACCCTCGCCCTCTT
NCU09337 (prm-1) ChIP-PCR	prm-1_F	GCTACGCCCAGTCATTCGTA
	prm-1_R	GTTCAGGTTGCTGCTGGTG
NCU04733 (mus-50) ChIP-PCR	mus-50_F	GCTGGCAAGGTGTTCTTGAG
	mus-50_R	ACAACTGGCCAACAAACACA
NCU04847.1 ChIP-PCR	NCU04847.1_F	AGGCAATTCTGGCAGAGAGA
	NCU04847.1_R	CCTGAAAAGTGCCGGTTTAT
NCU04847.2 ChIP-PCR	NCU04847.2_F	GTCTTGCGCCTTCGTTACAT
	NCU04847.2_R	AAACGCCGTCTGGTAGATTG
NCU06419 (mek-1) ChIP-PCR	mek-1_F	CAGCAAGACCCACCAGTGTA
	mek-1_R	CAAACCAACGGTTTCTTCGT
NCU09842 (mak-1) ChIP-PCR	mak-1_F	CAAGCAACGATCCGTAAACA
	mak-1_R	CTGTGATTTGCAACCCTCCT
NCU07392 (adv-1) ChIP-PCR	adv-1_F	CTAGGCGCCCTCACAGATAC
	adv-1_R	GAGTGACTGCCGAGGAAGAG
CPC-1 ChIP-PCR	cpc-1-F	AAAACCCAGACACGTGGTTCTC
	cpc-1-R	GGAGGGCTGACAGACGACTTC
