# Supplementary material for: The Neurospora Transcription Factor ADV-1 Transduces Light Signals and Temporal Information to Control Rhythmic Expression of Genes Involved in Cell Fusion
Source: G3 (Bethesda). 2016 Nov 15;7(1):129–42. doi: 10.1534/g3.116.034298 (PMC5217103; doi:10.1534/g3.116.034298)
Supplement: Supplementary file 14 [file 129TableS2.xlsx]

## Sheet: Sheet1
Table S2
HTS#	Name	Media	Flowcell	Lane	Adapter sequence	Total reads	Mapped reads	Pct aligned
ChIP-seq:
HTS459	ADV-1::V5 LL0	Vogel's	FC248	6	AGTCT	8074857	7311499	90.55
HTS460	ADV-1::V5 LL15	Vogel's	FC248	6	CTAGT	8215955	7044127	85.74
HTS461	ADV-1::V5 LL30	Vogel's	FC248	6	GACTT	7465356	6888393	92.27
HTS462	ADV-1::V5 LL60	Vogel's	FC248	6	TCGAT	8691971	7673593	88.28
HTS463	ADV-1::V5 LL0	Bird's	FC248	7	ACGTT	7054866	6270359	88.88
HTS464	ADV-1::V5 LL15	Bird's	FC248	7	CGTAT	8108212	7490777	92.39
HTS465	ADV-1::V5 LL30	Bird's	FC248	7	GTACT	7955625	7199917	90.5
HTS466	ADV-1::V5 LL60	Bird's	FC248	7	TACGT	8929262	8164865	91.44
HTS#	Name	Media	Flowcell	Lane	Index	Adapter sequence	Total Reads	Mapped reads	Pct aligned
RNA-seq:
HTS655	ΔADV-1 LL0 N6 Rep 1	Bird's	FC1060	3	AD009	GATCAG	20100831	20100831	100
HTS656	ΔADV-1 LL15 N6 Rep 1	Bird's	FC1060	3	AD010	TAGCTT	26728753	26728753	100
HTS657	ΔADV-1 LL60 N6 Rep 1	Bird's	FC1060	3	AD011	GGCTAC	27382616	27382616	100
HTS849	ΔADV-1 LL0 N6 Rep 2	Bird's	FC1090	6	AR011	GGCTAC	30785833	30785833	100
HTS850	ΔADV-1 LL15 N6 Rep 2	Bird's	FC1090	6	AR020	GTGGCC	31744647	31744647	100
HTS851	ΔADV-1 LL60 N6 Rep 2	Bird's	FC1090	6	AR021	GTTTCG	31946411	31946411	100
HTS760	WT LL0 Rep 1	Bird's	FC1077	6	AD001	ATCACG	36787743	36787743	100
HTS761	WT LL15 Rep 1	Bird's	FC1077	6	AD003	TTAGGC	34876232	34876232	100
HTS762	WT LL60 Rep 1	Bird's	FC1077	6	AD0010	TAGCTT	40079277	40079277	100
HTS920	WT LL0 Rep 2	Bird's	FC1107	1	AR001	ATCACG	11803108	11803108	100
HTS921	WT LL15 Rep 2	Bird's	FC1107	1	AR003	TTAGGC	10583565	10583565	100
HTS922	WT LL60 Rep 2	Bird's	FC1107	1	AR008	ACTTGA	11132975	11132975	100
