# Supplementary material for: The Neurospora Transcription Factor ADV-1 Transduces Light Signals and Temporal Information to Control Rhythmic Expression of Genes Involved in Cell Fusion
Source: G3 (Bethesda). 2016 Nov 15;7(1):129–42. doi: 10.1534/g3.116.034298 (PMC5217103; doi:10.1534/g3.116.034298)
Supplement: Supplementary file 16 [file 129TableS3.xlsx]

## Sheet: Readme
Table S3. ADV-1 ChIP-Seq data. Regions of the genome significantly enriched (p< 0.01) for ADV-1-binding are reported. The file contains worksheets for peaks identified by ADV-1 ChIP-seq from cells grown in the dark (LL0) and after a light pulse (LL15, LL30 and LL60). The gene designations (NCU#), gene symbol, annotation, and contig for called genes are given in columns B, C, D, and E, respectivel…

## Sheet: LL0
S. No.	NCU#	Gene symbol	Annotation	Contig	Reg_start	Reg_stop	Reg_summit	Cvg_over_mean	Interaction_subtype	Distance to TSS
1	NCU00008	gsl-4	longevity-assurance protein 1	10.3	2261193	2261377	2261294	7	upstream	-545
2	NCU00080		DUF1295 domain-containing protein	10.3	2541197	2541333	2541302	8	upstream	-353
3	NCU00081	dnt-3	DNA topoisomerase 3-beta	10.3	2541197	2541333	2541302	8	upstream	-339
4	NCU00084		hypothetical protein	10.3	2554427	2554616	2554453	11	downstream	1958
5	NCU00122		aspartyl aminopeptidase	10.3	2698191	2698623	2698317	18	upstream	-4916
6	NCU00123		hypothetical protein	10.3	2698191	2698623	2698317	18	downstream	1325
7	NCU00143		hypothetical protein	10.3	2775303	2775694	2775407	12	downstream	2868
8	NCU00144		hypothetical protein	10.3	2780377	2780685	2780562	10	in-gene	111
8	NCU00144		hypothetical protein	10.3	2780377	2780685	2780562	10	downstream	746
9	NCU00155		C6 transcription factor	10.3	2819982	2820262	2820046	8	upstream	-4163
10	NCU00164	crf4-2	DDT domain-containing protein	10.3	2861037	2861719	2861380	12	downstream	2810
11	NCU00307		hypothetical protein	10.3	3381851	3382212	3381930	12	upstream	-154
12	NCU00309	wsc2-1	WSC domain-containing protein	10.3	3391591	3392060	3391827	24	upstream	-3221
13	NCU00319		hypothetical protein	10.3	3428450	3428785	3428651	12	upstream	-312
14	NCU00320		hypothetical protein	10.3	3428450	3428785	3428651	12	upstream	-3992
14	NCU00320		hypothetical protein	10.3	3441734	3442110	3442018	20	downstream	1462
15	NCU00321		hypothetical protein	10.3	3441734	3442110	3442018	20	upstream	-1182
16	NCU00384		hypothetical protein	10.3	3664431	3665030	3664892	9	upstream	-820
17	NCU00385	des	ATP synthase subunit delta	10.3	3664431	3665030	3664892	9	upstream	-366
18	NCU00391		hypothetical protein	10.3	3688561	3688911	3688781	18	downstream	2974
19	NCU00498	nit-7	molybdenum cofactor biosynthesis protein 1 B	10.3	4072994	4073300	4073028	11	downstream	2943
20	NCU00605		ThiF domain-containing protein	10.1	7860541	7860759	7860734	9	upstream	-88
21	NCU00606		short-chain alcohol dehydrogenase	10.1	7860541	7860759	7860734	9	upstream	-1311
22	NCU00628		hypothetical protein	10.1	7768815	7769201	7768851	9	upstream	-655
23	NCU00629	emp-3	6-phosphofructokinase	10.1	7768815	7769201	7768851	9	upstream	-938
24	NCU00659		hypothetical protein	10.1	7657919	7658267	7658195	9	upstream	-1005
25	NCU00710	ce1-4	acetyl xylan esterase	10.1	7474452	7474764	7474604	18	upstream	-1519
26	NCU00711		multidrug resistance protein fnx1	10.1	7474452	7474764	7474604	18	downstream	1049
27	NCU00730		hypothetical protein	10.1	7391085	7391398	7391152	8	downstream	2244
28	NCU00732	cyp450-1	trichothecene C-15 hydroxylase	10.1	7391085	7391398	7391152	8	upstream	-2262
29	NCU00811		hypothetical protein	10.1	7081468	7081634	7081580	8	upstream	-713
30	NCU00812		exosome complex exonuclease RRP41	10.1	7081468	7081634	7081580	8	upstream	-2264
31	NCU00827		hypothetical protein	10.1	7037534	7037857	7037712	16	downstream	2010
32	NCU00828		peroxisomal membrane protein	10.1	7037534	7037857	7037712	16	downstream	606
33	NCU00832		hypothetical protein	10.1	7024278	7024514	7024352	9	upstream	-353
34	NCU00881	ham-7	hypothetical protein	10.1	6878240	6878703	6878462	31	upstream	-1117
35	NCU00882		hypothetical protein	10.1	6878240	6878703	6878462	31	upstream	-818
36	NCU00905		N-acylethanolamine amidohydrolase	10.1	6806111	6806737	6806299	16	upstream	-970
37	NCU00906		hypothetical protein	10.1	6806111	6806737	6806299	16	downstream	2341
38	NCU00922		hypothetical protein	10.1	6722006	6722238	6722090	14	downstream	2924
39	NCU00938		hypothetical protein	10.1	6662232	6662829	6662523	17	upstream	-1335
39	NCU00938		hypothetical protein	10.1	6662852	6663455	6663107	113	upstream	-751
40	NCU00940		hypothetical protein	10.1	6647258	6647558	6647289	9	downstream	726
41	NCU00994	2014-04-02	endothiapepsin	10.1	6458321	6458809	6458602	19	upstream	-3065
41	NCU00994	2014-04-02	endothiapepsin	10.1	6460220	6460449	6460426	8	upstream	-1241
42	NCU00995		hypothetical protein	10.1	6460220	6460449	6460426	8	upstream	-3184
42	NCU00995		hypothetical protein	10.1	6458321	6458809	6458602	19	upstream	-1360
43	NCU00998		RNA polymerase II mediator complex subunit Nut1	10.5	2629487	2629697	2629629	8	downstream	1970
44	NCU01002		coatomer subunit epsilon	10.5	2652567	2652987	2652801	17	downstream	1897
45	NCU01003		hypothetical protein	10.5	2652567	2652987	2652801	17	downstream	458
46	NCU01072		class II aldolase/adducin domain-containing protein	10.5	2833277	2833521	2833389	13	upstream	-1166
47	NCU01073		hypothetical protein	10.5	2833277	2833521	2833389	13	upstream	-181
48	NCU01159		hypothetical protein	10.5	3083872	3084672	3084329	125	downstream	310
49	NCU01160	drh-4	ATP-dependent RNA helicase dbp-5	10.5	3083872	3084672	3084329	125	downstream	1351
50	NCU01191		hypothetical protein	10.5	3187161	3187578	3187463	21	upstream	-870
51	NCU01192	pold-1	DNA polymerase delta catalytic subunit	10.5	3187161	3187578	3187463	21	upstream	-776
51	NCU01192	pold-1	DNA polymerase delta catalytic subunit	10.5	3187161	3187578	3187463	21	in-gene	45
52	NCU01208		hypothetical protein	10.5	3244456	3244619	3244489	10	upstream	-1691
53	NCU01209		hypothetical protein	10.5	3244456	3244619	3244489	10	upstream	-4140
54	NCU01216	hpth-1	ubiquitin ligase complex F-box protein GRR1	10.5	3276754	3277008	3276853	14	upstream	-1952
55	NCU01218		hypothetical protein	10.5	3276754	3277008	3276853	14	upstream	-1297
56	NCU01227	tca-8	succinyl-CoA ligase alpha-chain	10.5	3297126	3297334	3297239	9	upstream	-816
57	NCU01229	elp3	elongator complex protein 3	10.5	3297126	3297334	3297239	9	upstream	-172
58	NCU01252		MYND domain-containing protein	10.5	3379802	3380145	3380097	12	upstream	-3414
59	NCU01253		hypothetical protein	10.5	3379802	3380145	3380097	12	downstream	2622
60	NCU01289		hypothetical protein	10.5	3538249	3538730	3538532	14	upstream	-949
61	NCU01290	snr-10	centromere/microtubule-binding protein CBF5	10.5	3538249	3538730	3538532	14	downstream	2163
62	NCU01292		hypothetical protein	10.5	3547252	3547591	3547411	11	downstream	1850
62	NCU01292		hypothetical protein	10.5	3546729	3547130	3546890	34	downstream	2371
63	NCU01314		hypothetical protein	10.5	3628487	3628899	3628722	26	downstream	2048
64	NCU01315	gt41-1	UDP-N-acetylglucosaminyltransferase	10.5	3628487	3628899	3628722	26	downstream	2848
65	NCU01374		CutC family protein	10.5	3811822	3812016	3811858	7	downstream	1111
66	NCU01375		hypothetical protein	10.5	3811822	3812016	3811858	7	upstream	-210
67	NCU01382		hypothetical protein	10.5	3846156	3846892	3846475	71	upstream	-266
68	NCU01383		hypothetical protein	10.5	3846156	3846892	3846475	71	upstream	-1171
68	NCU01383		hypothetical protein	10.5	3848201	3848484	3848394	11	downstream	439
69	NCU01401	tob38	mitochondrial outer membrane protein	10.5	3932105	3932448	3932308	10	upstream	-978
70	NCU01410		DUF1711 domain-containing protein	10.5	3967264	3967477	3967448	7	upstream	-2419
71	NCU01411		MFS multidrug resistance transporter	10.5	3967264	3967477	3967448	7	downstream	1809
72	NCU01528	gpd-1	glyceraldehyde-3-phosphate dehydrogenase-1	10.2	3179734	3180189	3180012	11	upstream	-964
72	NCU01528	gpd-1	glyceraldehyde-3-phosphate dehydrogenase-1	10.2	3182373	3183063	3182721	22	downstream	1545
73	NCU01529		hypothetical protein	10.2	3179734	3180189	3180012	11	downstream	1866
74	NCU01555		hypothetical protein	10.2	3094600	3095307	3094881	108	upstream	-2575
75	NCU01638	rpo-18	DNA-directed RNA polymerase I subunit RPA1	10.2	2862741	2863055	2862868	12	downstream	2063
76	NCU01640	rpn-4	C2H2 transcription factor	10.2	2862741	2863055	2862868	12	downstream	2363
77	NCU01754	adh-1	alcohol dehydrogenase I	10.2	2539172	2539427	2539352	7	upstream	-1170
78	NCU01756	arp3	actin	10.2	2539172	2539427	2539352	7	downstream	1505
79	NCU01779		HIRA-interacting protein 5	10.2	2467843	2468069	2468012	9	upstream	-154
80	NCU01780		hypothetical protein	10.2	2467843	2468069	2468012	9	upstream	-765
81	NCU01789		IDC1 protein	10.2	2431224	2431505	2431342	10	upstream	-2590
82	NCU01800	mrp-5	37S ribosomal protein S5	10.2	2375360	2375666	2375445	11	upstream	-570
83	NCU01801		hypothetical protein	10.2	2375360	2375666	2375445	11	upstream	-478
84	NCU01835		hypothetical protein	10.2	2226122	2226495	2226251	17	upstream	-4040
84	NCU01835		hypothetical protein	10.2	2229167	2229393	2229336	8	upstream	-955
85	NCU01837		hypothetical protein	10.2	2213995	2214231	2214100	11	upstream	-9
85	NCU01837		hypothetical protein	10.2	2213995	2214231	2214100	11	downstream	212
86	NCU01844		hypothetical protein	10.2	2189550	2190256	2190020	21	upstream	-709
87	NCU01845		phosphoglycerate mutase family domain-containing protein	10.2	2189550	2190256	2190020	21	upstream	-1449
88	NCU01871		hypothetical protein	10.1	2196195	2196534	2196312	9	upstream	-447
89	NCU01872		hypothetical protein	10.1	2196195	2196534	2196312	9	upstream	-494
90	NCU01897		hypothetical protein	10.1	2104031	2104618	2104272	15	downstream	2754
91	NCU01898		hypothetical protein	10.1	2104031	2104618	2104272	15	downstream	1021
92	NCU01984		hypothetical protein	10.1	1778124	1778626	1778358	19	upstream	-1345
93	NCU01985	cys-11	sulfate adenylyltransferase	10.1	1778124	1778626	1778358	19	downstream	1773
94	NCU02019		FAD dependent oxidoreductase	10.1	1657377	1657690	1657440	19	downstream	2132
95	NCU02020		metalloreductase transmembrane component	10.1	1657377	1657690	1657440	19	upstream	-2553
96	NCU02046		hypothetical protein	10.1	1567962	1568666	1568315	128	upstream	-2289
97	NCU02081		hypothetical protein	10.1	1428823	1429189	1428994	16	upstream	-1320
98	NCU02110	nox-1	NADPH oxidase-1	10.1	1253520	1253929	1253801	17	upstream	-1135
99	NCU02111		myosin-5	10.1	1253520	1253929	1253801	17	upstream	-2777
100	NCU02145		hypothetical protein	10.1	1092642	1093244	1093001	59	downstream	2182
101	NCU02193	cfp	cellular filament polypeptide	10.7	870035	870808	870154	12	upstream	-311
102	NCU02194		hypothetical protein	10.7	870035	870808	870154	12	upstream	-1890
103	NCU02246		hypothetical protein	10.7	1059485	1059813	1059520	10	upstream	-1504
104	NCU02247	dim-2	DNA methyltransferase Dim-2	10.7	1059485	1059813	1059520	10	downstream	2523
105	NCU02282	gsl-11	aureobasidin-resistance protein	10.7	1184237	1184409	1184263	7	upstream	-1757
106	NCU02289		ubiquitin-conjugating enzyme E2	10.7	1214615	1214960	1214741	23	upstream	-700
107	NCU02342		hypothetical protein	10.7	1407355	1407608	1407521	7	upstream	-1386
108	NCU02343	gh51-1	alpha-L-arabinofuranosidase 2	10.7	1407355	1407608	1407521	7	upstream	-335
109	NCU02346		hypothetical protein	10.7	1419851	1420031	1419900	8	downstream	2901
110	NCU02347		Sec7 domain-containing protein	10.7	1419851	1420031	1419900	8	upstream	-3814
111	NCU02353	cpr-3	hypothetical protein	10.7	1469304	1469517	1469368	8	upstream	-1223
112	NCU02354	pbd-1	RSC complex subunit	10.7	1469304	1469517	1469368	8	upstream	-805
113	NCU02383		hypothetical protein	10.7	1572951	1573110	1572986	8	upstream	-2392
114	NCU02385		hypothetical protein	10.7	1572951	1573110	1572986	8	downstream	1059
115	NCU02391	sec24	protein transporter sec-24	10.7	1596091	1596422	1596340	8	downstream	587
116	NCU02393	gul-4	mitogen-activated protein kinase-2	10.7	1596091	1596422	1596340	8	upstream	-2609
117	NCU02467		U2 snRNP component IST3	10.1	2414783	2415001	2414870	11	upstream	-306
118	NCU02468		longevity-assurance protein	10.1	2414783	2415001	2414870	11	upstream	-2297
119	NCU02474	tom5	translocase of outer mitochondrial membrane 5	10.1	2433634	2433850	2433751	11	upstream	-313
120	NCU02475	gyd-1	glycine dehydrogenase	10.1	2433634	2433850	2433751	11	upstream	-1189
121	NCU02482	tca-2	2-methylcitrate synthase	10.1	2467212	2467395	2467363	8	downstream	2478
122	NCU02483		hypothetical protein	10.1	2467212	2467395	2467363	8	upstream	-2985
123	NCU02592		chitin synthase activator	10.1	2846573	2846719	2846681	9	downstream	722
124	NCU02593		hypothetical protein	10.1	2846573	2846719	2846681	9	downstream	469
125	NCU02606		hypothetical protein	10.1	2881169	2881510	2881330	17	upstream	-1917
126	NCU02622		hypothetical protein	10.1	2954002	2954437	2954128	15	downstream	1759
127	NCU02623		mitochondrial hypoxia responsive domain-containing protein	10.1	2954002	2954437	2954128	15	upstream	-644
128	NCU02731		hypothetical protein	10.1	3356657	3357473	3357036	122	downstream	1528
129	NCU02732		hypothetical protein	10.1	3356657	3357473	3357036	122	upstream	-1814
130	NCU02794	so	Fso1	10.1	9109069	9109553	9109256	30	upstream	-786
131	NCU02810	eif2-gamma	eukaryotic translation initiation factor 2 gamma subunit	10.1	9043637	9044100	9043719	10	upstream	-4360
131	NCU02810	eif2-gamma	eukaryotic translation initiation factor 2 gamma subunit	10.1	9044670	9045266	9045019	14	upstream	-3060
132	NCU02811	ham-8	hypothetical protein	10.1	9044670	9045266	9045019	14	upstream	-1534
132	NCU02811	ham-8	hypothetical protein	10.1	9043637	9044100	9043719	10	upstream	-234
133	NCU02856		hypothetical protein	10.1	8898694	8898969	8898878	10	downstream	761
134	NCU02857		hypothetical protein	10.1	8898694	8898969	8898878	10	upstream	-910
135	NCU02913		DNA repair protein rad5	10.1	8713039	8713251	8713150	10	downstream	1236
136	NCU02914		hypothetical protein	10.1	8713039	8713251	8713150	10	downstream	177
137	NCU02950		hypothetical protein	10.1	8608078	8608427	8608293	14	upstream	-339
138	NCU02951	mrp-8	40S ribosomal protein S8	10.1	8608078	8608427	8608293	14	upstream	-1052
139	NCU02984		translation machinery-associated protein 22	10.1	8505442	8506328	8505873	109	upstream	-1261
139	NCU02984		translation machinery-associated protein 22	10.1	8506409	8506874	8506608	45	upstream	-526
140	NCU02988		hypothetical protein	10.1	8506409	8506874	8506608	45	upstream	-1486
140	NCU02988		hypothetical protein	10.1	8505442	8506328	8505873	109	upstream	-751
141	NCU03010	lys-3	L-aminoadipate-semialdehyde dehydrogenase large subunit	10.1	8455287	8455481	8455353	8	upstream	-866
142	NCU03035		hypothetical protein	10.1	8366099	8366365	8366228	11	upstream	-2156
142	NCU03035		hypothetical protein	10.1	8364562	8365035	8364829	22	upstream	-757
142	NCU03035		hypothetical protein	10.1	8361441	8361950	8361631	33	downstream	2441
143	NCU03114	rpo-2	SSU72	10.1	4608902	4609262	4609069	20	downstream	2535
144	NCU03115	spa	spa2-like	10.1	4608902	4609262	4609069	20	upstream	-1255
145	NCU03131		FAD dependent oxidoreductase superfamily	10.1	4671380	4671833	4671546	13	upstream	-2797
146	NCU03132		hypothetical protein	10.1	4671380	4671833	4671546	13	upstream	-1023
147	NCU03184		C2H2 conidiation transcription factor FlbC	10.1	4829587	4829923	4829781	13	upstream	-3712
148	NCU03192		hypothetical protein	10.1	4862575	4862958	4862767	16	upstream	-509
149	NCU03193		hypothetical protein	10.1	4862575	4862958	4862767	16	downstream	1223
150	NCU03239		hypothetical protein	10.1	5022016	5022252	5022099	8	downstream	2384
151	NCU03240		hypothetical protein	10.1	5022016	5022252	5022099	8	upstream	-3370
151	NCU03240		hypothetical protein	10.1	5024330	5024625	5024453	11	upstream	-1016
152	NCU03329		hypothetical protein	10.2	1089384	1089573	1089508	8	downstream	779
153	NCU03339	gtr-1	glutathione reductase	10.2	1044326	1044828	1044621	31	downstream	1460
154	NCU03340		cytochrome-c oxidase chain VIIc	10.2	1044326	1044828	1044621	31	upstream	-605
155	NCU03493	het-c	heterokaryon incompatibility- c	10.2	490316	490907	490671	73	downstream	1805
156	NCU03494	pin-c	partner for incompatibility with het-c	10.2	490316	490907	490671	73	upstream	-479
157	NCU03505		JmjC domain-containing histone demethylation protein 3D	10.2	452850	453295	453222	14	upstream	-1298
158	NCU03523		serine/threonine protein kinase	10.2	373319	373463	373365	6	upstream	-728
159	NCU03559	ucr-1	ubiquinol-cytochrome c reductase complex core protein 2 precursor	10.2	230544	230852	230620	14	upstream	-914
160	NCU03560		DNA-directed RNA polymerase III subunit rpc-3	10.2	230544	230852	230620	14	upstream	-383
161	NCU03599		hypothetical protein	10.5	1801987	1802217	1802027	12	downstream	2666
162	NCU03600		GTP-binding protein EsdC	10.5	1801987	1802217	1802027	12	upstream	-830
163	NCU03608	ilv-2	ketol-acid reductoisomerase	10.5	1833052	1833196	1833083	8	upstream	-2596
164	NCU03610		NEDD8-conjugating enzyme UBC12	10.5	1833052	1833196	1833083	8	downstream	582
165	NCU03689		hypothetical protein	10.5	2085464	2085636	2085531	7	upstream	-533
166	NCU03690		importin beta-2 subunit	10.5	2094315	2094580	2094436	14	upstream	-940
167	NCU03691		hypothetical protein	10.5	2094315	2094580	2094436	14	downstream	1317
168	NCU03826	eef1B-gamma	elongation factor 1-gamma	10.5	2537544	2537797	2537671	13	upstream	-305
169	NCU03827	mrp-9	40S ribosomal protein S9	10.5	2537544	2537797	2537671	13	upstream	-559
170	NCU03862		triacylglycerol lipase	10.6	2708180	2708500	2708261	15	upstream	-1753
170	NCU03862		triacylglycerol lipase	10.6	2708821	2709239	2709154	10	upstream	-860
171	NCU03863		hypothetical protein	10.6	2708821	2709239	2709154	10	upstream	-944
171	NCU03863		hypothetical protein	10.6	2708180	2708500	2708261	15	upstream	-51
172	NCU03887		CreD	10.6	2584429	2584861	2584574	10	upstream	-4771
173	NCU03888		DUF500 and SH3 domain-containing protein	10.6	2584429	2584861	2584574	10	downstream	1820
174	NCU03926		37S ribosomal protein Rsm24	10.6	2477265	2477887	2477559	134	downstream	879
175	NCU03928		hypothetical protein	10.6	2477265	2477887	2477559	134	upstream	-2109
176	NCU03932		hypothetical protein	10.6	2463039	2463353	2463178	12	upstream	-409
177	NCU03934		hypothetical protein	10.6	2463039	2463353	2463178	12	upstream	-1521
178	NCU03946		polyadenylate-binding protein 2	10.6	2428987	2429332	2429106	12	downstream	1534
179	NCU03947		ubiquitin ligase	10.6	2428987	2429332	2429106	12	upstream	-1765
180	NCU03950		hypothetical protein	10.6	2414098	2414342	2414216	7	upstream	-2582
181	NCU03952	rbg-13	U3 small nucleolar ribonucleoprotein Mpp10	10.6	2414098	2414342	2414216	7	upstream	-1748
182	NCU04006		hypothetical protein	10.6	2217378	2217920	2217566	11	in-gene	198
182	NCU04006		hypothetical protein	10.6	2217378	2217920	2217566	11	downstream	360
183	NCU04042		hypothetical protein	10.6	2095141	2095470	2095273	10	upstream	-325
184	NCU04087		Aha1 domain-containing protein	10.6	1933409	1933613	1933517	9	upstream	-2089
185	NCU04088		hypothetical protein	10.6	1933409	1933613	1933517	9	upstream	-1639
186	NCU04106		hypothetical protein	10.5	4859565	4859808	4859597	7	downstream	1828
187	NCU04189	cot-2	glucan synthesis regulatory protein	10.5	5146107	5146400	5146246	22	upstream	-377
188	NCU04206		hypothetical protein	10.5	5200518	5200791	5200746	10	upstream	-387
189	NCU04207		mechanosensitive ion channel family protein	10.5	5200518	5200791	5200746	10	downstream	1480
190	NCU04258	dap-1	dim-2-associated protein-1	10.5	5396820	5397090	5397016	8	downstream	2488
191	NCU04259		ubiquinone biosynthesis protein	10.5	5396820	5397090	5397016	8	upstream	-354
192	NCU04268		hypothetical protein	10.5	5437033	5437382	5437147	13	upstream	-1076
193	NCU04269	2014-04-06	aspartyl proteinase	10.5	5437033	5437382	5437147	13	upstream	-1700
194	NCU04276		hypothetical protein	10.5	5468973	5469815	5469146	12	upstream	-520
194	NCU04276		hypothetical protein	10.5	5468595	5468783	5468645	11	upstream	-19
195	NCU04277	thr-4	homoserine kinase	10.5	5468973	5469815	5469146	12	downstream	2111
195	NCU04277	thr-4	homoserine kinase	10.5	5468595	5468783	5468645	11	downstream	2612
196	NCU04284		hypothetical protein	10.5	5496137	5496338	5496249	11	upstream	-236
197	NCU04285		hypothetical protein	10.5	5496137	5496338	5496249	11	upstream	-1642
198	NCU04453	tol	tolerant	10.4	3306932	3307121	3307097	7	upstream	-148
199	NCU04454	alg-9	mannosyl transferase	10.4	3306932	3307121	3307097	7	downstream	1484
200	NCU04494	ce1-3	acetyl xylan esterase	10.4	3179548	3179736	3179583	9	upstream	-873
201	NCU04495		C-type cyclin	10.4	3179548	3179736	3179583	9	upstream	-393
202	NCU04501		hypothetical protein	10.4	3158275	3158558	3158430	10	downstream	2558
203	NCU04502		hypothetical protein	10.4	3158275	3158558	3158430	10	upstream	-1259
203	NCU04502		hypothetical protein	10.4	3157667	3158135	3157842	19	upstream	-671
203	NCU04502		hypothetical protein	10.4	3155730	3156138	3155764	9	downstream	1209
204	NCU04503		ribosome biogenesis protein Ssf2	10.4	3155730	3156138	3155764	9	downstream	2076
205	NCU04525		hypothetical protein	10.4	3090029	3090268	3090079	8	downstream	918
206	NCU04526	ce3-1	hypothetical protein	10.4	3090029	3090268	3090079	8	downstream	2789
207	NCU04644		hypothetical protein	10.5	1352748	1353295	1352992	43	upstream	-1226
208	NCU04645		DUF124 domain-containing protein	10.5	1352748	1353295	1352992	43	upstream	-601
209	NCU04718		hypothetical protein	10.6	512411	512591	512443	7	upstream	-2541
210	NCU04731	sah-2	HLH transcription factor	10.6	586634	586867	586694	13	upstream	-1236
211	NCU04732		hypothetical protein	10.6	593714	594055	593841	10	upstream	-460
212	NCU04733	mus-50	UvrD/REP helicase	10.6	593714	594055	593841	10	upstream	-1494
213	NCU04748		hypothetical protein	10.6	663890	664097	664006	8	upstream	-721
214	NCU04770		TATA-binding protein	10.6	756194	756449	756354	12	upstream	-2081
215	NCU04816		hypothetical protein	10.6	926786	926988	926877	10	upstream	-1637
216	NCU04817		electron transfer protein 1	10.6	926786	926988	926877	10	downstream	2998
217	NCU04843		hypothetical protein	10.6	1032066	1032355	1032248	19	upstream	-857
218	NCU04847	div-9	cyclin	10.6	1048032	1048605	1048267	57	upstream	-1527
219	NCU04873		hypothetical protein	10.4	574253	574936	574729	18	downstream	381
220	NCU04874	aod-3	alternative oxidase	10.4	574253	574936	574729	18	upstream	-3667
221	NCU04990	fi	protein serine/threonine kinase	10.4	1117829	1118723	1118186	53	downstream	2618
222	NCU04996		hypothetical protein	10.6	4149959	4150335	4150189	15	upstream	-215
223	NCU05040		hypothetical protein	10.6	3964446	3964688	3964583	9	downstream	1480
224	NCU05136	gh114-1	endo alpha-1,4 polygalactosaminidase precusor	10.6	3603477	3603825	3603796	10	upstream	-1581
224	NCU05136	gh114-1	endo alpha-1,4 polygalactosaminidase precusor	10.6	3603881	3604248	3604010	9	upstream	-1367
225	NCU05137	ncw-1	non-anchored cell wall protein-1	10.6	3603881	3604248	3604010	9	upstream	-1932
225	NCU05137	ncw-1	non-anchored cell wall protein-1	10.6	3603477	3603825	3603796	10	upstream	-1718
226	NCU05149		hypothetical protein	10.6	3572260	3572526	3572381	10	upstream	-1478
227	NCU05150		hypothetical protein	10.6	3572260	3572526	3572381	10	downstream	356
228	NCU05245	pex12	peroxisome assembly protein 12	10.4	5625676	5625957	5625816	12	downstream	1803
229	NCU05246		DNA repair and recombination protein RAD5C	10.4	5625676	5625957	5625816	12	downstream	2868
230	NCU05284		hypothetical protein	10.4	5468241	5468833	5468557	11	downstream	1610
231	NCU05306		hypothetical protein	10.4	5392350	5392759	5392630	10	upstream	-1890
232	NCU05338		hypothetical protein	10.2	1366985	1367414	1367364	10	upstream	-468
233	NCU05340		alkanesulfonate monooxygenase	10.2	1366985	1367414	1367364	10	upstream	-849
234	NCU05343		R3H domain-containing protein	10.2	1381712	1382049	1381856	20	upstream	-1944
234	NCU05343		R3H domain-containing protein	10.2	1380098	1380380	1380242	9	upstream	-330
235	NCU05345		zearalenone lactonase	10.2	1381712	1382049	1381856	20	upstream	-4136
236	NCU05370		hypothetical protein	10.2	1434735	1435286	1434905	13	downstream	902
236	NCU05370		hypothetical protein	10.2	1436468	1437026	1436732	23	downstream	2729
237	NCU05448		hypothetical protein	10.2	1631772	1632287	1632149	12	upstream	-3314
238	NCU05452	msp-29	splicing factor 3b	10.2	1647732	1647985	1647864	10	upstream	-559
239	NCU05453	vtr-3	ER to Golgi transporter	10.2	1647732	1647985	1647864	10	upstream	-409
240	NCU05575		hypothetical protein	10.6	1458721	1459036	1458860	12	upstream	-4337
241	NCU05576		hypothetical protein	10.6	1456175	1456646	1456446	20	upstream	-1745
241	NCU05576		hypothetical protein	10.6	1458721	1459036	1458860	12	downstream	275
242	NCU05577	gh3-5	beta-glucosidase	10.6	1456175	1456646	1456446	20	upstream	-1072
243	NCU05605		hypothetical protein	10.6	1354938	1355307	1355158	21	upstream	-241
244	NCU05606		glucosidase 2 subunit beta	10.6	1354938	1355307	1355158	21	upstream	-414
245	NCU05618		extracellular SCP domain-containing protein Pry1	10.6	1308902	1309107	1308981	10	upstream	-361
246	NCU05619		hypothetical protein	10.6	1308902	1309107	1308981	10	upstream	-923
247	NCU05689	cox-4	cytochrome c oxidase polypeptide IV	10.3	516982	517171	517104	7	upstream	-251
248	NCU05712		hypothetical protein	10.3	600830	601058	600974	10	upstream	-382
249	NCU05713		hypothetical protein	10.3	600830	601058	600974	10	downstream	1001
250	NCU05785		DUF907 domain-containing protein	10.7	434148	434587	434321	30	downstream	1248
251	NCU05786		hypothetical protein	10.7	434148	434587	434321	30	upstream	-516
252	NCU05814		hypothetical protein	10.7	332993	333356	333148	19	upstream	-2191
253	NCU05816		hypothetical protein	10.7	332993	333356	333148	19	upstream	-2024
254	NCU05830	aap-20	general amino-acid permease GAP1	10.7	286980	287237	287163	9	upstream	-1603
255	NCU05835		hypothetical protein	10.7	262583	263177	262869	57	upstream	-731
256	NCU05836	gh47-4	glycosyl hydrolase family 47 protein	10.7	262583	263177	262869	57	upstream	-561
257	NCU05854		hypothetical protein	10.7	189493	189835	189717	9	upstream	-2236
258	NCU05855		O-methyltransferase	10.7	189493	189835	189717	9	upstream	-1014
259	NCU05984	dnr-3	formamidopyrimidine-DNA glycosylase	10.6	3195933	3196343	3196208	12	downstream	2551
260	NCU05985	chol-6	glycerol-3-phosphate O-acyltransferase	10.6	3195933	3196343	3196208	12	upstream	-1931
260	NCU05985	chol-6	glycerol-3-phosphate O-acyltransferase	10.6	3195242	3195808	3195534	40	upstream	-1257
261	NCU06005		glycerol kinase	10.6	3112320	3112548	3112456	9	upstream	-2080
262	NCU06006		hypothetical protein	10.6	3112320	3112548	3112456	9	upstream	-2676
263	NCU06032		long-chain fatty acid transporter	10.7	2229378	2229745	2229620	19	upstream	-1048
264	NCU06033		GPI transamidase component PIG-S	10.7	2229378	2229745	2229620	19	upstream	-742
265	NCU06034		hypothetical protein	10.7	2233510	2234630	2234384	43	upstream	-923
266	NCU06035	eef1B-alpha	elongation factor 1-beta	10.7	2233510	2234630	2234384	43	upstream	-344
267	NCU06038	mrp-59	ribosomal protein L36	10.7	2241662	2241928	2241727	10	upstream	-248
268	NCU06039		WD repeat protein	10.7	2241662	2241928	2241727	10	upstream	-809
269	NCU06104		RLI and DUF367 domain-containing protein	10.7	2468733	2468995	2468898	8	upstream	-485
270	NCU06105		ADP-ribosylation factor-binding protein GGA1	10.7	2468733	2468995	2468898	8	upstream	-611
271	NCU06134		hypothetical protein	10.7	2573187	2573593	2573359	17	upstream	-799
272	NCU06135		hypothetical protein	10.7	2573187	2573593	2573359	17	upstream	-590
273	NCU06139		hypothetical protein	10.7	2585938	2586265	2586128	22	upstream	-54
273	NCU06139		hypothetical protein	10.7	2585938	2586265	2586128	22	downstream	259
274	NCU06141	pft-1	protoheme IX farnesyltransferase	10.7	2593086	2594044	2593553	48	upstream	-920
275	NCU06142		hypothetical protein	10.7	2593086	2594044	2593553	48	upstream	-1319
276	NCU06159		MFS transporter	10.7	2654968	2655190	2655095	10	downstream	1027
277	NCU06160		hypothetical protein	10.7	2654968	2655190	2655095	10	downstream	2220
278	NCU06204		hypothetical protein	10.3	1900761	1901154	1900839	13	upstream	-1303
279	NCU06229		hypothetical protein	10.3	1975831	1976026	1975896	7	downstream	533
280	NCU06247		hypothetical protein	10.3	2040316	2040679	2040427	10	upstream	-2259
281	NCU06248		hypothetical protein	10.3	2040316	2040679	2040427	10	upstream	-687
282	NCU06333		translocation protein SEC62	10.4	2880439	2880720	2880548	11	upstream	-2130
283	NCU06334		hypothetical protein	10.4	2880439	2880720	2880548	11	upstream	-698
284	NCU06361		cwl1	10.4	2787687	2788418	2787801	32	upstream	-2022
285	NCU06362		GTPase activating protein	10.4	2782205	2782384	2782247	7	upstream	-820
286	NCU06380	trm-42	zinc transporter YKE4	10.4	2710424	2710684	2710622	10	upstream	-3819
287	NCU06381	gh17-1	GPI-anchored cell wall beta-1,3-endoglucanase EglC	10.4	2710424	2710684	2710622	10	downstream	883
288	NCU06418	drh-6	ATP-dependent RNA helicase dbp-8	10.3	1330844	1331737	1331412	225	upstream	-664
289	NCU06419	mek-1	MAP kinase kinase	10.3	1330844	1331737	1331412	225	upstream	-2825
290	NCU06467		hypothetical protein	10.3	1506398	1507013	1506665	60	upstream	-237
291	NCU06478		hypothetical protein	10.3	1550311	1550709	1550491	34	upstream	-757
292	NCU06479		hypothetical protein	10.3	1550311	1550709	1550491	34	upstream	-2154
293	NCU06481	dnl-1	DNA ligase	10.3	1562786	1563254	1563155	14	upstream	-977
294	NCU06482	ace-2	pyruvate dehydrogenase E1 component alpha subunit	10.3	1562786	1563254	1563155	14	downstream	1009
295	NCU06509		hypothetical protein	10.3	1687129	1687448	1687280	12	upstream	-1680
296	NCU06537		hypothetical protein	10.4	1566541	1566807	1566573	9	downstream	1583
297	NCU06672	apg-5	autophagy ubiquitin-activating enzyme ApgG	10.5	4204181	4204467	4204246	7	downstream	1585
298	NCU06687	gsy-1	glycogen synthase-1	10.5	4282342	4282552	4282437	11	downstream	1169
299	NCU06688		F-box domain-containing protein	10.5	4282342	4282552	4282437	11	upstream	-833
300	NCU06690		hypothetical protein	10.5	4290112	4290349	4290257	10	upstream	-321
301	NCU06691		hypothetical protein	10.5	4290112	4290349	4290257	10	upstream	-3764
302	NCU06720		carboxypeptidase cpdS	10.5	4386103	4386399	4386201	7	upstream	-1586
303	NCU06721		peptide chain release factor 1	10.5	4386103	4386399	4386201	7	downstream	1758
304	NCU06794		hypothetical protein	10.2	1915569	1915790	1915725	8	upstream	-3708
305	NCU06795		hypothetical protein	10.2	1915569	1915790	1915725	8	upstream	-2852
306	NCU06833		hypothetical protein	10.2	1833872	1834060	1833946	7	upstream	-89
307	NCU06834		ADAM protease ADM-B	10.2	1833872	1834060	1833946	7	downstream	2735
308	NCU06847		major facilitator superfamily transporter	10.2	1774466	1774633	1774525	10	upstream	-768
309	NCU06874		HMG box-containing protein	10.7	3628726	3628924	3628778	10	upstream	-2073
310	NCU06911		hypothetical protein	10.7	3508049	3508265	3508160	10	upstream	-1178
311	NCU06912		hypothetical protein	10.7	3508049	3508265	3508160	10	downstream	796
312	NCU06915		hypothetical protein	10.7	3496635	3496891	3496809	11	upstream	-683
313	NCU06916		hypothetical protein	10.7	3496635	3496891	3496809	11	downstream	1203
314	NCU06944		hypothetical protein	10.7	3397478	3397819	3397665	10	downstream	1510
315	NCU06945		hypothetical protein	10.7	3397478	3397819	3397665	10	upstream	-717
316	NCU06989		hypothetical protein	10.4	4799924	4800331	4800141	19	upstream	-594
317	NCU06990		hypothetical protein	10.4	4799924	4800331	4800141	19	upstream	-3436
318	NCU07008	cao-1	carotenoid oxygenase-1	10.4	4879710	4880061	4879978	14	upstream	-4042
318	NCU07008	cao-1	carotenoid oxygenase-1	10.4	4878052	4878201	4878165	8	upstream	-2229
319	NCU07017		hypothetical protein	10.4	4922338	4923117	4922813	79	upstream	-1251
319	NCU07017		hypothetical protein	10.4	4921643	4921949	4921741	12	upstream	-179
320	NCU07018	hda-4	histone deacetylase HosB	10.4	4921643	4921949	4921741	12	upstream	-2086
320	NCU07018	hda-4	histone deacetylase HosB	10.4	4922338	4923117	4922813	79	upstream	-1014
321	NCU07042		alcohol dehydrogenase	10.4	5003253	5003659	5003392	15	downstream	262
322	NCU07043		hypothetical protein	10.4	5003253	5003659	5003392	15	upstream	-1215
323	NCU07061		hypothetical protein	10.6	319892	320533	320051	15	upstream	-4657
324	NCU07190	gh6-3	exoglucanase 3	10.5	6291816	6292545	6291987	24	downstream	2131
324	NCU07190	gh6-3	exoglucanase 3	10.5	6291146	6291576	6291307	22	downstream	2811
325	NCU07191		hypothetical protein	10.5	6291816	6292545	6291987	24	upstream	-2025
325	NCU07191		hypothetical protein	10.5	6291146	6291576	6291307	22	upstream	-1345
326	NCU07192		hypothetical protein	10.5	6281569	6282319	6282092	32	upstream	-373
327	NCU07193		hypothetical protein	10.5	6281569	6282319	6282092	32	downstream	2125
328	NCU07221		two-component system protein A	10.5	6205781	6206112	6205880	11	upstream	-2508
329	NCU07222		hypothetical protein	10.5	6205781	6206112	6205880	11	downstream	1093
330	NCU07239		hypothetical protein	10.5	6130643	6131044	6130852	15	downstream	2033
331	NCU07240		aflatoxin B1 aldehyde reductase member 2	10.5	6130643	6131044	6130852	15	downstream	2223
332	NCU07277	acw-8	anchored cell wall protein-8	10.4	4546054	4546327	4546132	10	upstream	-683
333	NCU07293		hypothetical protein	10.4	4497883	4498206	4498174	11	upstream	-3364
334	NCU07314		CinY protein	10.4	4396385	4396709	4396508	13	upstream	-778
335	NCU07316		hypothetical protein	10.4	4386862	4387025	4386998	7	downstream	2528
336	NCU07317		hypothetical protein	10.4	4386862	4387025	4386998	7	upstream	-52
337	NCU07338	gt32-2	alpha-1,6-mannosyltransferase Och1	10.4	4317006	4317224	4317111	10	upstream	-2873
338	NCU07339		hypothetical protein	10.4	4317006	4317224	4317111	10	downstream	1897
339	NCU07349		hypothetical protein	10.1	6280214	6280337	6280249	7	downstream	1152
340	NCU07350		hypothetical protein	10.1	6280214	6280337	6280249	7	upstream	-665
341	NCU07351	gh67-1	alpha-glucuronidase	10.1	6274561	6274782	6274661	7	upstream	-998
342	NCU07352		hypothetical protein	10.1	6274561	6274782	6274661	7	upstream	-445
343	NCU07388		hypothetical protein	10.1	6116084	6116568	6116342	25	upstream	-4365
343	NCU07388		hypothetical protein	10.1	6119264	6120322	6119482	29	upstream	-1225
344	NCU07389	ham-9	SAM and PH domain-containing protein	10.1	6110479	6111007	6110680	21	upstream	-1510
345	NCU07390		hypothetical protein	10.1	6110479	6111007	6110680	21	downstream	2493
346	NCU07392	adv-1	transcriptional regulatory protein Pro-1	10.1	6095136	6095405	6095314	8	downstream	2129
346	NCU07392	adv-1	transcriptional regulatory protein Pro-1	10.1	6094240	6094752	6094654	10	downstream	2789
347	NCU07406		hypothetical protein	10.1	6045272	6045667	6045562	12	upstream	-823
348	NCU07407	msh1	MutS2 protein	10.1	6045272	6045667	6045562	12	upstream	-254
349	NCU07432	pls-1	tetraspanin	10.1	646068	646554	646259	26	upstream	-706
350	NCU07451		methionyl-tRNA synthetase	10.1	578097	578467	578310	12	downstream	1650
351	NCU07452		NADPH dehydrogenase	10.1	578097	578467	578310	12	upstream	-801
352	NCU07453		hypothetical protein	10.1	574109	574269	574160	7	upstream	-497
353	NCU07454		MAC1 interacting protein 1	10.1	574109	574269	574160	7	upstream	-2249
354	NCU07509	cdc43	geranylgeranyltransferase beta subunit	10.1	354981	355265	355142	17	upstream	-1280
355	NCU07532		hypothetical protein	10.3	4476878	4477103	4476913	8	upstream	-1150
356	NCU07545		DUF1183 domain-containing protein	10.3	4422015	4422360	4422081	15	upstream	-874
357	NCU07546	abc-8	multidrug resistance protein MDR	10.3	4422015	4422360	4422081	15	downstream	2102
358	NCU07553		hypothetical protein	10.3	4396453	4396683	4396561	10	upstream	-638
359	NCU07554	coh-2	chromosome segregation protein SudA	10.3	4382082	4382374	4382263	11	upstream	-561
360	NCU07555		hypothetical protein	10.3	4382082	4382374	4382263	11	downstream	1142
361	NCU07565		von Willebrand RING finger domain-containing protein	10.3	4333800	4334017	4333923	10	upstream	-4902
362	NCU07617	acon-3	Acr1	10.4	269352	269549	269450	13	upstream	-2455
363	NCU07683	snr-4	small nuclear ribonucleoprotein	10.4	2251588	2251838	2251710	8	upstream	-2209
363	NCU07683	snr-4	small nuclear ribonucleoprotein	10.4	2250075	2250353	2250185	10	upstream	-684
364	NCU07695		hypothetical protein	10.4	2198679	2199138	2198999	24	upstream	-1081
365	NCU07696		hypothetical protein	10.4	2198679	2199138	2198999	24	downstream	2952
366	NCU07707		hypothetical protein	10.4	2132282	2132562	2132438	15	upstream	-2875
367	NCU07724		mitochondrial division protein 1	10.4	2080815	2081059	2081001	10	upstream	-56
368	NCU07725	pt	chorismate mutase	10.4	2080815	2081059	2081001	10	upstream	-956
369	NCU07736		PEP5	10.5	492651	492908	492805	13	downstream	2960
370	NCU07743		hypothetical protein	10.5	451220	451406	451282	10	upstream	-4937
371	NCU07744		hypothetical protein	10.5	451220	451406	451282	10	downstream	123
372	NCU07760	gh61-2	endoglucanase IV	10.5	392981	393165	393136	9	upstream	-1473
373	NCU07761	gsl-12	hypothetical protein	10.5	392981	393165	393136	9	downstream	1474
374	NCU07787	ccg-14	clock controlled protein CCG-14	10.5	301487	302143	301869	13	upstream	-1315
375	NCU07846		hypothetical protein	10.3	1081406	1081588	1081468	8	upstream	-1930
376	NCU07850	nor-1	NADPH oxidase regulator NoxR	10.3	1104031	1104566	1104392	15	upstream	-2051
377	NCU07876	rnp-3	PH domain-containing protein	10.3	1210130	1210399	1210334	10	upstream	-2086
378	NCU07934		hypothetical protein	10.4	1306127	1306388	1306263	9	downstream	2969
379	NCU07974		endoglucanase B	10.4	3771221	3771592	3771395	21	upstream	-1855
380	NCU07997		hypothetical protein	10.4	3851954	3852264	3852145	11	upstream	-2730
381	NCU08011		aminotransferase	10.4	3910944	3911392	3911210	33	downstream	1305
382	NCU08012	exo70	exocyst complex protein EXO70	10.4	3910944	3911392	3911210	33	upstream	-222
383	NCU08092		nipsnap family protein	10.1	235576	235854	235702	16	upstream	-254
383	NCU08092		nipsnap family protein	10.1	235576	235854	235702	16	in-gene	178
383	NCU08092		nipsnap family protein	10.1	235576	235854	235702	16	downstream	468
384	NCU08141		hypothetical protein	10.7	738156	738610	738377	17	upstream	-940
385	NCU08158		dual specificity phosphatase	10.7	680517	680733	680594	7	upstream	-288
386	NCU08159		hypothetical protein	10.7	675384	675643	675573	8	upstream	-1791
386	NCU08159		hypothetical protein	10.7	680517	680733	680594	7	downstream	1516
387	NCU08190		hypothetical protein	10.3	4601783	4602089	4601955	21	upstream	-641
388	NCU08191		hypothetical protein	10.3	4601783	4602089	4601955	21	upstream	-871
389	NCU08216	met-11	cystathionine beta-synthase	10.3	4663024	4663268	4663136	7	upstream	-2235
390	NCU08218	ptr-1	palmitoyltransferase AKR1	10.3	4672880	4673103	4672949	13	downstream	949
391	NCU08219		hypothetical protein	10.3	4672880	4673103	4672949	13	upstream	-782
392	NCU08720		hypothetical protein	10.2	3794501	3794747	3794607	10	upstream	-1125
393	NCU08721		hypothetical protein	10.2	3794501	3794747	3794607	10	downstream	2715
394	NCU08739	2014-04-10	endothiapepsin	10.2	3853502	3853803	3853739	9	upstream	-3289
395	NCU08741	pro11	striatin Pro11	10.2	3853502	3853803	3853739	9	downstream	2353
396	NCU08779		hypothetical protein	10.3	5151738	5152367	5152021	24	upstream	-389
397	NCU08804		iron-regulated transporter	10.4	5194136	5194383	5194258	8	downstream	2346
398	NCU08805		hypothetical protein	10.4	5194136	5194383	5194258	8	upstream	-288
399	NCU08809	bdp-1	hypothetical protein	10.4	5169243	5169711	5169561	13	upstream	-4979
400	NCU08820		hypothetical protein	10.4	5134358	5134671	5134533	11	upstream	-3337
401	NCU08821		hypothetical protein	10.4	5134358	5134671	5134533	11	upstream	-1947
402	NCU08845		hypothetical protein	10.4	5044338	5044532	5044420	7	upstream	-3019
403	NCU08889		hypothetical protein	10.5	753188	753422	753378	9	upstream	-890
404	NCU08919	crf2-1	SNF2 family helicase/ATPase	10.5	627783	627958	627907	11	upstream	-2356
405	NCU08920		ATP-binding cassette sub-family F member 2	10.5	627783	627958	627907	11	upstream	-2893
406	NCU09020		hypothetical protein	10.7	3902122	3902565	3902254	11	upstream	-680
407	NCU09024		hypothetical protein	10.7	3888282	3888477	3888304	7	upstream	-302
408	NCU09025		glutamyl-tRNA(Gln) amidotransferase	10.7	3888282	3888477	3888304	7	downstream	2608
409	NCU09065		hypothetical protein	10.1	731477	731644	731544	10	downstream	1694
410	NCU09084		hypothetical protein	10.1	804148	804327	804286	7	upstream	-111
411	NCU09108		hypothetical protein	10.1	5352544	5352817	5352675	8	upstream	-3977
412	NCU09109	crp-64	60S ribosomal protein L33	10.1	5352544	5352817	5352675	8	downstream	1784
413	NCU09160		HPP family protein	10.3	207654	207909	207760	9	upstream	-1280
414	NCU09161		translation factor pelota	10.3	207654	207909	207760	9	upstream	-1997
415	NCU09294		hypothetical protein	10.7	4209137	4209497	4209407	12	upstream	-1269
416	NCU09295		hypothetical protein	10.7	4209137	4209497	4209407	12	upstream	-309
417	NCU09301		UDP-glucose:sterol glycosyltransferase	10.7	4240159	4240377	4240326	9	upstream	-513
418	NCU09302		WD repeat-containing protein	10.7	4240159	4240377	4240326	9	downstream	2785
419	NCU09307		hypothetical protein	10.1	4312904	4313395	4313030	36	upstream	-663
420	NCU09316		hypothetical protein	10.1	4269342	4269848	4269671	21	upstream	-3546
421	NCU09317		hypothetical protein	10.1	4269342	4269848	4269671	21	downstream	2343
422	NCU09337	Prm1	Pheromone-regulated membrane protein 1-like	10.2	4150378	4150649	4150547	14	upstream	-747
423	NCU09464		hypothetical protein	10.2	4368856	4369068	4368932	9	downstream	1724
424	NCU09465	dph-3	diphthamide biosynthesis protein 3	10.2	4368856	4369068	4368932	9	upstream	-690
425	NCU09476	crp-30	40S ribosomal protein S25	10.2	4404187	4404493	4404428	13	downstream	2053
426	NCU09477	aac	ADP, ATP carrier protein	10.2	4404187	4404493	4404428	13	upstream	-1292
427	NCU09504		hypothetical protein	10.3	96245	96661	96432	18	upstream	-662
428	NCU09505		hypothetical protein	10.3	96245	96661	96432	18	downstream	758
429	NCU09646		3-ketoacyl-CoA thiolase	10.4	59483	59729	59615	14	upstream	-1212
430	NCU09647		hypothetical protein	10.4	59483	59729	59615	14	upstream	-44
431	NCU09712		hypothetical protein	10.7	2872063	2872360	2872171	13	upstream	-576
431	NCU09712		hypothetical protein	10.7	2871775	2872043	2871919	14	upstream	-324
432	NCU09713		hypothetical protein	10.7	2871775	2872043	2871919	14	upstream	-1449
432	NCU09713		hypothetical protein	10.7	2872063	2872360	2872171	13	upstream	-1197
433	NCU09764	gh61-14	hypothetical protein	10.2	4304887	4305182	4305005	16	upstream	-1152
434	NCU09775	gh54-1	alpha-N-arabinofuranosidase	10.2	4268771	4269018	4268823	7	upstream	-485
435	NCU09776		hypothetical protein	10.2	4268771	4269018	4268823	7	downstream	1535
436	NCU09795		hypothetical protein	10.6	1158271	1158876	1158658	32	upstream	-2878
437	NCU09796		integral membrane protein	10.6	1158271	1158876	1158658	32	downstream	1538
438	NCU09841		phosphotyrosine protein phosphatase	10.5	5920074	5921060	5920364	111	downstream	1177
439	NCU09842	mak-1	mitogen-activated protein kinase MKC1	10.5	5920074	5921060	5920364	111	upstream	-1477
440	NCU09848		hypothetical protein	10.5	5953744	5954078	5953935	15	upstream	-4471
441	NCU09851		hypothetical protein	10.5	5953744	5954078	5953935	15	upstream	-3568
442	NCU09883		hypothetical protein	10.1	6344826	6345225	6345037	15	upstream	-4426
443	NCU09906		hypothetical protein	10.1	34754	35082	34790	8	upstream	-1309
444	NCU09935		hypothetical protein	10.4	5256336	5256799	5256659	25	downstream	1419
445	NCU09937	gh76-5	cell wall glycosyl hydrolase Dfg5	10.4	5256336	5256799	5256659	25	upstream	-2035
446	NCU09954		hypothetical protein	10.5	6035212	6035530	6035309	15	upstream	-2
446	NCU09954		hypothetical protein	10.5	6035212	6035530	6035309	15	downstream	188
447	NCU09969		hypothetical protein	10.6	319892	320533	320051	15	in-gene	279
447	NCU09969		hypothetical protein	10.6	319892	320533	320051	15	downstream	746
448	NCU10034		retrograde vesicle-mediated transporter Get1	10.2	3360746	3361039	3360933	12	downstream	1084
449	NCU10035		hypothetical protein	10.2	3360746	3361039	3360933	12	upstream	-188
450	NCU10042	emp-7	enolase	10.1	5948336	5948549	5948506	11	downstream	1725
451	NCU10043	div-1	mitotic spindle checkpoint component mad3	10.1	5948336	5948549	5948506	11	upstream	-372
452	NCU10210		hypothetical protein	10.3	4663024	4663268	4663136	7	upstream	-4687
453	NCU10258		transcription factor	10.4	233472	233794	233663	14	upstream	-942
453	NCU10258		transcription factor	10.4	233472	233794	233663	14	downstream	687
454	NCU10301		hypothetical protein	10.3	2554427	2554616	2554453	11	downstream	1394
455	NCU10537		hypothetical protein	10.6	4149959	4150335	4150189	15	downstream	1592
456	NCU10595		hypothetical protein	10.1	4503509	4503727	4503594	12	downstream	881
457	NCU10687		hypothetical protein	10.1	1092642	1093244	1093001	59	upstream	-2125
458	NCU10903		hypothetical protein	10.1	1388890	1389209	1389138	17	downstream	226
459	NCU10987		MFS transporter Fmp42	10.1	9109069	9109553	9109256	30	upstream	-1930
460	NCU11128		hypothetical protein	10.5	753188	753422	753378	9	upstream	-3688
461	NCU11134		hypothetical protein	10.1	16144	16565	16294	23	upstream	-197
461	NCU11134		hypothetical protein	10.1	16144	16565	16294	23	in-gene	229
461	NCU11134		hypothetical protein	10.1	16144	16565	16294	23	downstream	364
462	NCU11151		hypothetical protein	10.5	3546729	3547130	3546890	34	downstream	948
462	NCU11151		hypothetical protein	10.5	3547252	3547591	3547411	11	downstream	1469
463	NCU11172		hypothetical protein	10.3	2861037	2861719	2861380	12	upstream	-665
464	NCU11210		hypothetical protein	10.1	1428823	1429189	1428994	16	upstream	-657
465	NCU11278		hypothetical protein	10.5	2629487	2629697	2629629	8	downstream	2279
466	NCU11323		hypothetical protein	10.4	1566541	1566807	1566573	9	upstream	-536
467	NCU11338		hypothetical protein	10.5	4204181	4204467	4204246	7	downstream	814
468	NCU11369		BAR domain-containing protein	10.4	2251588	2251838	2251710	8	downstream	741
468	NCU11369		BAR domain-containing protein	10.4	2250075	2250353	2250185	10	downstream	2266
469	NCU11416		hypothetical protein	10.2	4304887	4305182	4305005	16	downstream	488
470	NCU11433		hypothetical protein	10.1	354981	355265	355142	17	downstream	2006
471	NCU11479		hypothetical protein	10.1	3017752	3018098	3017841	11	downstream	1881
472	NCU11550		hypothetical protein	10.1	8361441	8361950	8361631	33	downstream	1835
473	NCU11679		hypothetical protein	10.4	220880	221134	221062	9	downstream	2109
474	NCU11680		potassium ion channel Yvc1	10.4	220880	221134	221062	9	upstream	-557
475	NCU11694		hypothetical protein	10.4	1306986	1307307	1307260	11	in-gene	201
475	NCU11694		hypothetical protein	10.4	1306986	1307307	1307260	11	downstream	395
475	NCU11694		hypothetical protein	10.4	1307654	1308141	1307867	16	upstream	-212
475	NCU11694		hypothetical protein	10.4	1306127	1306388	1306263	9	downstream	1198
476	NCU11695		hypothetical protein	10.4	1307654	1308141	1307867	16	downstream	862
477	NCU11712		hypothetical protein	10.4	2198679	2199138	2198999	24	in-gene	316
478	NCU11759		hypothetical protein	10.4	4396385	4396709	4396508	13	downstream	2075
479	NCU11764		hypothetical protein	10.4	4503941	4504216	4504115	9	upstream	-261
479	NCU11764		hypothetical protein	10.4	4503941	4504216	4504115	9	in-gene	327
479	NCU11764		hypothetical protein	10.4	4502241	4502788	4502453	29	upstream	-1335
480	NCU11802		hypothetical protein	10.3	516982	517171	517104	7	upstream	-931
481	NCU11806		hypothetical protein	10.3	1210130	1210399	1210334	10	upstream	-1552
482	NCU11850		PXA domain-containing protein	10.3	3703305	3703572	3703439	10	upstream	-1401
482	NCU11850		PXA domain-containing protein	10.3	3703305	3703572	3703439	10	downstream	1282
483	NCU11871		hypothetical protein	10.3	5151738	5152367	5152021	24	upstream	-3344
483	NCU11871		hypothetical protein	10.3	5157255	5158036	5157443	25	downstream	2078
484	NCU11872		hypothetical protein	10.3	5157255	5158036	5157443	25	downstream	2571
485	NCU11999		hypothetical protein	10.7	1214615	1214960	1214741	23	upstream	-1303
486	NCU12080		hypothetical protein	10.6	512411	512591	512443	7	upstream	-2584
487	NCU12081		hypothetical protein	10.6	611129	611338	611241	9	upstream	-756
488	NCU12082		hypothetical protein	10.6	726246	726821	726669	18	upstream	-232
489	NCU12083		hypothetical protein	10.6	756194	756449	756354	12	upstream	-172
489	NCU12083		hypothetical protein	10.6	756194	756449	756354	12	in-gene	163
490	NCU12091		hypothetical protein	10.6	1032066	1032355	1032248	19	upstream	-1626
491	NCU12130		hypothetical protein	10.6	3361677	3361901	3361785	12	upstream	-1471

## Sheet: LL15
S. No.	NCU#	Gene symbol	Annotation	Contig	Reg_start	Reg_stop	Reg_summit	Cvg_over_mean	Interaction_subtype	Distance to TSS
1	NCU00008	gsl-4	longevity-assurance protein 1	10.3	2261142	2261432	2261309	12	upstream	-530
2	NCU00017		hypothetical protein	10.3	2300749	2301077	2300985	14	upstream	-1754
3	NCU00064		hypothetical protein	10.3	2480459	2480748	2480639	11	upstream	-3846
3	NCU00064		hypothetical protein	10.3	2482479	2482765	2482594	9	upstream	-1891
4	NCU00074		hypothetical protein	10.3	2526984	2527190	2527019	6	downstream	1103
5	NCU00075	tim14	mitochondrial import inner membrane translocase subunit tim-14	10.3	2526984	2527190	2527019	6	upstream	-332
6	NCU00084		hypothetical protein	10.3	2554435	2554704	2554625	8	downstream	1786
7	NCU00087	ppm-1	6-phosphogluconolactonase	10.3	2569877	2570059	2570015	8	upstream	-2328
8	NCU00088		4-nitrophenylphosphatase	10.3	2569877	2570059	2570015	8	upstream	-1618
9	NCU00122		aspartyl aminopeptidase	10.3	2698159	2698567	2698317	37	upstream	-4916
10	NCU00123		hypothetical protein	10.3	2698159	2698567	2698317	37	downstream	1325
11	NCU00127		hypothetical protein	10.3	2716558	2716920	2716759	10	upstream	-725
12	NCU00143		hypothetical protein	10.3	2775213	2775694	2775468	14	downstream	2807
13	NCU00144		hypothetical protein	10.3	2780371	2780753	2780479	15	in-gene	28
13	NCU00144		hypothetical protein	10.3	2780371	2780753	2780479	15	in-gene	28
13	NCU00144		hypothetical protein	10.3	2780371	2780753	2780479	15	downstream	663
14	NCU00155		C6 transcription factor	10.3	2819468	2820246	2819619	16	upstream	-3736
15	NCU00164	crf4-2	DDT domain-containing protein	10.3	2861006	2861754	2861215	18	downstream	2645
16	NCU00171		calmodulin	10.3	2890681	2890910	2890794	8	downstream	2478
17	NCU00243	mal3	microtubule-associated protein RP/EB family member 1	10.3	3153288	3153690	3153628	12	upstream	-1424
18	NCU00244	gt8-1	glycosyl transferase	10.3	3153288	3153690	3153628	12	upstream	-629
19	NCU00265		hypothetical protein	10.3	3224286	3225069	3224340	12	upstream	-4243
20	NCU00268		hypothetical protein	10.3	3231622	3231850	3231742	10	upstream	-721
21	NCU00283		hypothetical protein	10.3	3309631	3310102	3309900	9	upstream	-4521
22	NCU00284		hypothetical protein	10.3	3309631	3310102	3309900	9	in-gene	165
23	NCU00285		hypothetical protein	10.3	3309631	3310102	3309900	9	upstream	-3191
24	NCU00307		hypothetical protein	10.3	3381852	3382190	3382060	18	upstream	-284
25	NCU00309	wsc2-1	WSC domain-containing protein	10.3	3391590	3392102	3391836	49	upstream	-3230
26	NCU00319		hypothetical protein	10.3	3428460	3428912	3428604	19	upstream	-265
27	NCU00320		hypothetical protein	10.3	3428460	3428912	3428604	19	upstream	-4039
27	NCU00320		hypothetical protein	10.3	3441749	3442127	3441919	29	downstream	1363
28	NCU00321		hypothetical protein	10.3	3441749	3442127	3441919	29	upstream	-1281
29	NCU00353		hypothetical protein	10.3	3553012	3553584	3553287	11	downstream	1483
30	NCU00354		hypothetical protein	10.3	3553012	3553584	3553287	11	upstream	-1615
31	NCU00384		hypothetical protein	10.3	3664809	3665021	3664860	10	upstream	-788
32	NCU00385	des	ATP synthase subunit delta	10.3	3664809	3665021	3664860	10	upstream	-398
33	NCU00391		hypothetical protein	10.3	3688533	3688939	3688797	25	downstream	2958
34	NCU00463	kyn-2	kynureninase	10.3	3955184	3955499	3955428	8	downstream	1193
35	NCU00464	crp-63	60S ribosomal protein L32	10.3	3955184	3955499	3955428	8	downstream	2263
36	NCU00483		hypothetical protein	10.3	4019608	4019840	4019730	11	upstream	-34
37	NCU00484	nuo18.4	NADH:ubiquinone oxidoreductase 18.4kD subunit	10.3	4019608	4019840	4019730	11	upstream	-501
38	NCU00498	nit-7	molybdenum cofactor biosynthesis protein 1 B	10.3	4072093	4072371	4072263	8	downstream	2178
39	NCU00500		hypothetical protein	10.1	8210997	8211165	8211036	9	upstream	-73
39	NCU00500		hypothetical protein	10.1	8209555	8209921	8209779	14	in-gene	25
39	NCU00500		hypothetical protein	10.1	8210997	8211165	8211036	9	downstream	185
39	NCU00500		hypothetical protein	10.1	8209555	8209921	8209779	14	downstream	242
40	NCU00512	cul-5	hypothetical protein	10.1	8169728	8170059	8169969	12	upstream	-632
41	NCU00551		myosin type-2 heavy chain 2	10.1	8033303	8033574	8033415	7	downstream	1431
42	NCU00552	al-1	albino-1	10.1	8033303	8033574	8033415	7	upstream	-1355
43	NCU00584		hypothetical protein	10.1	7923635	7924232	7923731	12	upstream	-1052
44	NCU00585	al-2	albino-2	10.1	7923635	7924232	7923731	12	upstream	-576
45	NCU00605		ThiF domain-containing protein	10.1	7860500	7860792	7860704	16	upstream	-118
46	NCU00606		short-chain alcohol dehydrogenase	10.1	7860500	7860792	7860704	16	upstream	-1281
47	NCU00627		hypothetical protein	10.1	7778267	7778526	7778348	10	upstream	-3642
48	NCU00628		hypothetical protein	10.1	7768812	7769178	7768911	14	upstream	-595
49	NCU00629	emp-3	6-phosphofructokinase	10.1	7768812	7769178	7768911	14	upstream	-998
50	NCU00659		hypothetical protein	10.1	7657910	7658276	7658080	14	upstream	-890
51	NCU00662		RNA binding protein	10.1	7650574	7650816	7650644	10	upstream	-412
52	NCU00663		hypothetical protein	10.1	7650574	7650816	7650644	10	upstream	-335
53	NCU00710	ce1-4	acetyl xylan esterase	10.1	7474397	7474783	7474603	41	upstream	-1520
54	NCU00711		multidrug resistance protein fnx1	10.1	7474397	7474783	7474603	41	downstream	1048
55	NCU00730		hypothetical protein	10.1	7391076	7391453	7391154	13	downstream	2242
56	NCU00732	cyp450-1	trichothecene C-15 hydroxylase	10.1	7391076	7391453	7391154	13	upstream	-2264
56	NCU00732	cyp450-1	trichothecene C-15 hydroxylase	10.1	7389941	7390133	7389996	8	upstream	-1106
57	NCU00744		hypothetical protein	10.1	7346677	7346808	7346767	8	upstream	-2829
58	NCU00745		hypothetical protein	10.1	7346677	7346808	7346767	8	upstream	-2982
59	NCU00811		hypothetical protein	10.1	7081429	7081709	7081572	13	upstream	-721
60	NCU00812		exosome complex exonuclease RRP41	10.1	7081429	7081709	7081572	13	upstream	-2256
61	NCU00827		hypothetical protein	10.1	7037571	7037843	7037771	26	downstream	1951
62	NCU00828		peroxisomal membrane protein	10.1	7037571	7037843	7037771	26	downstream	665
63	NCU00832		hypothetical protein	10.1	7024238	7024574	7024426	21	upstream	-279
64	NCU00875		hypothetical protein	10.1	6892937	6893193	6893070	9	downstream	366
65	NCU00876		ferric reductase transmembrane component	10.1	6892937	6893193	6893070	9	upstream	-282
66	NCU00878		hypothetical protein	10.1	6887411	6887722	6887571	11	upstream	-314
67	NCU00879		WD domain-containing protein	10.1	6887411	6887722	6887571	11	downstream	1811
68	NCU00881	ham-7	hypothetical protein	10.1	6877688	6877976	6877935	15	upstream	-1644
68	NCU00881	ham-7	hypothetical protein	10.1	6878277	6878723	6878507	40	upstream	-1072
69	NCU00882		hypothetical protein	10.1	6878277	6878723	6878507	40	upstream	-863
69	NCU00882		hypothetical protein	10.1	6877688	6877976	6877935	15	upstream	-291
70	NCU00905		N-acylethanolamine amidohydrolase	10.1	6806184	6806498	6806239	19	upstream	-1030
71	NCU00906		hypothetical protein	10.1	6806184	6806498	6806239	19	downstream	2281
72	NCU00922		hypothetical protein	10.1	6721793	6722330	6722091	23	downstream	2925
73	NCU00930	tim10	translocase of inner mitochondrial membrane 10	10.1	6687677	6687973	6687812	14	upstream	-325
74	NCU00931		lysyl-tRNA synthetase	10.1	6687677	6687973	6687812	14	upstream	-569
75	NCU00934		hypothetical protein	10.1	6675016	6675251	6675123	11	downstream	1668
76	NCU00935		hypothetical protein	10.1	6675016	6675251	6675123	11	upstream	-1158
77	NCU00938		hypothetical protein	10.1	6660590	6661411	6660775	12	upstream	-3083
77	NCU00938		hypothetical protein	10.1	6662190	6662832	6662574	27	upstream	-1284
77	NCU00938		hypothetical protein	10.1	6662837	6663423	6663107	173	upstream	-751
78	NCU00939		hypothetical protein	10.1	6660590	6661411	6660775	12	upstream	-4435
78	NCU00939		hypothetical protein	10.1	6657815	6658213	6658110	13	upstream	-1770
79	NCU00940		hypothetical protein	10.1	6647242	6647554	6647378	11	downstream	815
80	NCU00956		hypothetical protein	10.1	6585260	6585458	6585378	10	downstream	1786
81	NCU00957	acw-2	anchored cell wall protein-2	10.1	6585260	6585458	6585378	10	upstream	-2090
82	NCU00984		von Willebrand domain-containing protein	10.1	6492014	6492254	6492138	9	downstream	1844
83	NCU00985	gh2-4	hydrolase	10.1	6492014	6492254	6492138	9	upstream	-940
84	NCU00994	2014-04-02	endothiapepsin	10.1	6458322	6458710	6458590	27	upstream	-3077
84	NCU00994	2014-04-02	endothiapepsin	10.1	6460221	6460469	6460349	16	upstream	-1318
85	NCU00995		hypothetical protein	10.1	6460221	6460469	6460349	16	upstream	-3107
85	NCU00995		hypothetical protein	10.1	6458322	6458710	6458590	27	upstream	-1348
86	NCU01002		coatomer subunit epsilon	10.5	2652460	2652980	2652769	14	downstream	1865
87	NCU01003		hypothetical protein	10.5	2652460	2652980	2652769	14	downstream	490
88	NCU01034		hypothetical protein	10.5	2728049	2728238	2728073	7	upstream	-26
89	NCU01036	sp	DUF907 domain-containing protein	10.5	2728049	2728238	2728073	7	upstream	-2422
90	NCU01043		hypothetical protein	10.5	2750093	2750510	2750416	12	upstream	-2248
91	NCU01044		spray	10.5	2750093	2750510	2750416	12	in-gene	65
92	NCU01072		class II aldolase/adducin domain-containing protein	10.5	2833237	2833479	2833328	17	upstream	-1105
93	NCU01073		hypothetical protein	10.5	2833237	2833479	2833328	17	upstream	-242
94	NCU01153		hypothetical protein	10.5	3049131	3049708	3049358	14	upstream	-1283
94	NCU01153		hypothetical protein	10.5	3047484	3047979	3047626	9	downstream	228
95	NCU01156		hypothetical protein	10.5	3074194	3074422	3074238	9	upstream	-1375
96	NCU01157	gcl-1	glutamate-cysteine ligase catalytic subunit	10.5	3074194	3074422	3074238	9	downstream	1606
97	NCU01159		hypothetical protein	10.5	3083877	3084619	3084329	227	downstream	310
98	NCU01160	drh-4	ATP-dependent RNA helicase dbp-5	10.5	3083877	3084619	3084329	227	downstream	1351
99	NCU01179	tom40	translocase of outer mitochondrial membrane 40	10.5	3149953	3150239	3150101	12	downstream	1178
100	NCU01180		ubiquitin C-terminal hydrolase	10.5	3149953	3150239	3150101	12	downstream	2236
101	NCU01191		hypothetical protein	10.5	3187201	3187642	3187441	32	upstream	-848
102	NCU01192	pold-1	DNA polymerase delta catalytic subunit	10.5	3187201	3187642	3187441	32	upstream	-798
102	NCU01192	pold-1	DNA polymerase delta catalytic subunit	10.5	3187201	3187642	3187441	32	in-gene	23
103	NCU01216	hpth-1	ubiquitin ligase complex F-box protein GRR1	10.5	3276671	3277102	3276852	25	upstream	-1951
104	NCU01218		hypothetical protein	10.5	3276671	3277102	3276852	25	upstream	-1298
105	NCU01220		BAG domain-containing protein	10.5	3282226	3282497	3282375	7	upstream	-1017
106	NCU01227	tca-8	succinyl-CoA ligase alpha-chain	10.5	3297043	3297386	3297228	14	upstream	-805
107	NCU01229	elp3	elongator complex protein 3	10.5	3297043	3297386	3297228	14	upstream	-183
108	NCU01240		hypothetical protein	10.5	3333434	3333593	3333561	10	downstream	2249
109	NCU01241	mic-2	mitochondrial carrier protein	10.5	3333434	3333593	3333561	10	downstream	1937
110	NCU01252		MYND domain-containing protein	10.5	3379703	3380166	3379980	22	upstream	-3297
111	NCU01253		hypothetical protein	10.5	3379703	3380166	3379980	22	downstream	2739
112	NCU01289		hypothetical protein	10.5	3538330	3538958	3538517	17	upstream	-934
113	NCU01290	snr-10	centromere/microtubule-binding protein CBF5	10.5	3538330	3538958	3538517	17	downstream	2178
114	NCU01292		hypothetical protein	10.5	3547251	3547597	3547398	11	downstream	1863
114	NCU01292		hypothetical protein	10.5	3546668	3547142	3546868	37	downstream	2393
115	NCU01302		hydrolase	10.5	3576551	3576797	3576646	6	upstream	-682
116	NCU01303		hypothetical protein	10.5	3576551	3576797	3576646	6	upstream	-342
117	NCU01314		hypothetical protein	10.5	3628469	3628842	3628708	53	downstream	2034
118	NCU01315	gt41-1	UDP-N-acetylglucosaminyltransferase	10.5	3628469	3628842	3628708	53	downstream	2862
119	NCU01317	crp-45	60S ribosomal protein L12	10.5	3642998	3643162	3643032	9	upstream	-205
120	NCU01318	sec23	protein transporter sec-23	10.5	3642998	3643162	3643032	9	downstream	599
121	NCU01331	crp-75	snRNP and snoRNP protein	10.5	3684156	3684329	3684241	9	upstream	-435
122	NCU01332	vma-3	vacuolar membrane ATPase-3	10.5	3684156	3684329	3684241	9	upstream	-299
123	NCU01374		CutC family protein	10.5	3811857	3812010	3811870	6	downstream	1123
124	NCU01375		hypothetical protein	10.5	3811857	3812010	3811870	6	upstream	-198
125	NCU01382		hypothetical protein	10.5	3846166	3846806	3846462	121	upstream	-253
126	NCU01383		hypothetical protein	10.5	3846166	3846806	3846462	121	upstream	-1184
126	NCU01383		hypothetical protein	10.5	3848196	3848494	3848317	18	downstream	362
127	NCU01401	tob38	mitochondrial outer membrane protein	10.5	3932079	3932509	3932272	9	upstream	-1014
128	NCU01410		DUF1711 domain-containing protein	10.5	3967239	3967473	3967298	9	upstream	-2269
129	NCU01411		MFS multidrug resistance transporter	10.5	3967239	3967473	3967298	9	downstream	1959
130	NCU01463		hypothetical protein	10.5	4657099	4657307	4657156	10	upstream	-338
131	NCU01464	wal-1	zinc carboxypeptidase	10.5	4657099	4657307	4657156	10	upstream	-569
132	NCU01486		IKI3 family protein	10.2	3332534	3332860	3332638	6	upstream	-809
133	NCU01487		hypothetical protein	10.2	3332534	3332860	3332638	6	upstream	-1739
134	NCU01509		hypothetical protein	10.2	3237648	3237826	3237708	8	upstream	-1238
135	NCU01528	gpd-1	glyceraldehyde-3-phosphate dehydrogenase-1	10.2	3179720	3180201	3179968	18	upstream	-1008
135	NCU01528	gpd-1	glyceraldehyde-3-phosphate dehydrogenase-1	10.2	3181901	3182984	3182748	22	downstream	1572
136	NCU01529		hypothetical protein	10.2	3179720	3180201	3179968	18	downstream	1822
137	NCU01555		hypothetical protein	10.2	3094621	3095276	3094882	169	upstream	-2574
138	NCU01559		hypothetical protein	10.2	3087991	3088362	3088086	8	upstream	-775
139	NCU01601	snr-1	hypothetical protein	10.2	2979796	2980084	2979979	8	downstream	2128
140	NCU01605	mob1-1	protein kinase regulator	10.2	2979796	2980084	2979979	8	upstream	-506
141	NCU01625	dnr-10	DNA repair helicase RAD3	10.2	2929638	2929861	2929783	9	upstream	-4341
142	NCU01633	sut-5	hexose transporter HXT13	10.2	2885147	2885410	2885271	9	upstream	-3106
142	NCU01633	sut-5	hexose transporter HXT13	10.2	2886528	2886814	2886638	10	upstream	-1739
143	NCU01638	rpo-18	DNA-directed RNA polymerase I subunit RPA1	10.2	2862700	2863092	2862894	15	downstream	2037
144	NCU01640	rpn-4	C2H2 transcription factor	10.2	2859277	2859419	2859313	6	upstream	-237
144	NCU01640	rpn-4	C2H2 transcription factor	10.2	2862700	2863092	2862894	15	downstream	2389
145	NCU01686		hypothetical protein	10.2	2718987	2719203	2719053	9	upstream	-35
146	NCU01697		hypothetical protein	10.2	2690834	2691400	2691031	25	upstream	-2291
147	NCU01698		4F5 family protein	10.2	2690834	2691400	2691031	25	upstream	-74
148	NCU01754	adh-1	alcohol dehydrogenase I	10.2	2538163	2538336	2538194	7	upstream	-2328
148	NCU01754	adh-1	alcohol dehydrogenase I	10.2	2539198	2539442	2539292	10	upstream	-1230
149	NCU01756	arp3	actin	10.2	2538163	2538336	2538194	7	downstream	347
149	NCU01756	arp3	actin	10.2	2539198	2539442	2539292	10	downstream	1445
150	NCU01779		HIRA-interacting protein 5	10.2	2467765	2468121	2467925	12	upstream	-241
151	NCU01780		hypothetical protein	10.2	2467765	2468121	2467925	12	upstream	-678
152	NCU01789		IDC1 protein	10.2	2431243	2431538	2431398	12	upstream	-2534
152	NCU01789		IDC1 protein	10.2	2432889	2433283	2433076	11	upstream	-856
153	NCU01790		hypothetical protein	10.2	2423150	2423318	2423252	6	downstream	945
154	NCU01800	mrp-5	37S ribosomal protein S5	10.2	2375304	2375687	2375527	17	upstream	-488
155	NCU01801		hypothetical protein	10.2	2375304	2375687	2375527	17	upstream	-560
156	NCU01810	mic-7	hypothetical protein	10.2	2348606	2349235	2348943	16	upstream	-1663
157	NCU01811		hypothetical protein	10.2	2348606	2349235	2348943	16	downstream	843
158	NCU01818		hypothetical protein	10.2	2307954	2308321	2308269	8	upstream	-2567
159	NCU01834		hypothetical protein	10.2	2240315	2240658	2240455	19	upstream	-3374
160	NCU01835		hypothetical protein	10.2	2226020	2226458	2226243	26	upstream	-4048
160	NCU01835		hypothetical protein	10.2	2229132	2229484	2229261	12	upstream	-1030
161	NCU01837		hypothetical protein	10.2	2213944	2214244	2214164	14	in-gene	55
161	NCU01837		hypothetical protein	10.2	2213944	2214244	2214164	14	downstream	276
161	NCU01837		hypothetical protein	10.2	2214482	2215055	2214614	11	downstream	505
162	NCU01844		hypothetical protein	10.2	2189549	2190255	2189836	25	upstream	-893
163	NCU01845		phosphoglycerate mutase family domain-containing protein	10.2	2189549	2190255	2189836	25	upstream	-1265
164	NCU01871		hypothetical protein	10.1	2196096	2196628	2196423	9	upstream	-336
165	NCU01872		hypothetical protein	10.1	2196096	2196628	2196423	9	upstream	-605
165	NCU01872		hypothetical protein	10.1	2194366	2194588	2194541	9	downstream	516
166	NCU01873		hypothetical protein	10.1	2194366	2194588	2194541	9	upstream	-2249
167	NCU01897		hypothetical protein	10.1	2104031	2104577	2104284	13	downstream	2742
168	NCU01898		hypothetical protein	10.1	2104031	2104577	2104284	13	downstream	1033
169	NCU01922		hypothetical protein	10.1	2019020	2019430	2019254	10	upstream	-3684
170	NCU01984		hypothetical protein	10.1	1778128	1778724	1778334	29	upstream	-1369
171	NCU01985	cys-11	sulfate adenylyltransferase	10.1	1778128	1778724	1778334	29	downstream	1749
172	NCU02003	tef-1	translation elongation factor-1	10.1	1709595	1709798	1709720	6	upstream	-2015
173	NCU02008		hypothetical protein	10.1	1693876	1694047	1693945	7	upstream	-2497
174	NCU02009		FreB	10.1	1693876	1694047	1693945	7	upstream	-1137
175	NCU02011	nup-8	importin subunit beta-1	10.1	1679377	1679598	1679474	11	downstream	1496
176	NCU02012		hypothetical protein	10.1	1679377	1679598	1679474	11	upstream	-315
177	NCU02019		FAD dependent oxidoreductase	10.1	1657371	1657674	1657524	28	downstream	2048
178	NCU02020		metalloreductase transmembrane component	10.1	1657371	1657674	1657524	28	upstream	-2637
179	NCU02046		hypothetical protein	10.1	1567962	1568573	1568193	175	upstream	-2411
180	NCU02081		hypothetical protein	10.1	1428789	1429151	1428963	32	upstream	-1289
181	NCU02110	nox-1	NADPH oxidase-1	10.1	1253572	1253993	1253802	27	upstream	-1134
182	NCU02111		myosin-5	10.1	1253572	1253993	1253802	27	upstream	-2778
183	NCU02132		hypothetical protein	10.1	1136510	1136678	1136543	9	downstream	1922
184	NCU02133	sod-1	superoxide dismutase	10.1	1136510	1136678	1136543	9	upstream	-255
185	NCU02145		hypothetical protein	10.1	1092704	1093280	1092990	93	downstream	2171
186	NCU02187		hypothetical protein	10.1	932129	932369	932317	9	upstream	-2181
187	NCU02191		hypothetical protein	10.7	862338	862536	862427	7	upstream	-304
188	NCU02192		hypothetical protein	10.7	867658	867860	867766	7	upstream	-1764
188	NCU02192		hypothetical protein	10.7	862338	862536	862427	7	downstream	2801
189	NCU02193	cfp	cellular filament polypeptide	10.7	869936	870791	870128	21	upstream	-285
189	NCU02193	cfp	cellular filament polypeptide	10.7	867658	867860	867766	7	downstream	343
190	NCU02194		hypothetical protein	10.7	869936	870791	870128	21	upstream	-1916
191	NCU02246		hypothetical protein	10.7	1059400	1059840	1059615	17	upstream	-1599
192	NCU02247	dim-2	DNA methyltransferase Dim-2	10.7	1059400	1059840	1059615	17	downstream	2428
193	NCU02258		hypothetical protein	10.7	1100432	1100644	1100475	7	upstream	-132
193	NCU02258		hypothetical protein	10.7	1100432	1100644	1100475	7	in-gene	19
193	NCU02258		hypothetical protein	10.7	1100432	1100644	1100475	7	downstream	298
194	NCU02282	gsl-11	aureobasidin-resistance protein	10.7	1186295	1186568	1186477	13	upstream	-3971
194	NCU02282	gsl-11	aureobasidin-resistance protein	10.7	1185336	1185671	1185548	10	upstream	-3042
194	NCU02282	gsl-11	aureobasidin-resistance protein	10.7	1184188	1184456	1184343	15	upstream	-1837
195	NCU02289		ubiquitin-conjugating enzyme E2	10.7	1214607	1214950	1214739	21	upstream	-698
195	NCU02289		ubiquitin-conjugating enzyme E2	10.7	1212124	1212353	1212248	9	downstream	1064
196	NCU02296	aln-1	allantoinase	10.7	1241907	1242164	1241977	6	upstream	-3345
197	NCU02297		hypothetical protein	10.7	1241907	1242164	1241977	6	upstream	-878
198	NCU02333	aga-1	arginase	10.7	1381462	1381753	1381655	9	downstream	1192
199	NCU02334		hypothetical protein	10.7	1381462	1381753	1381655	9	upstream	-1023
200	NCU02342		hypothetical protein	10.7	1407237	1407554	1407375	9	upstream	-1240
201	NCU02343	gh51-1	alpha-L-arabinofuranosidase 2	10.7	1407237	1407554	1407375	9	upstream	-481
202	NCU02350		hypothetical protein	10.7	1458290	1458426	1458383	7	upstream	-142
202	NCU02350		hypothetical protein	10.7	1458290	1458426	1458383	7	downstream	203
203	NCU02353	cpr-3	hypothetical protein	10.7	1469300	1469633	1469462	13	upstream	-1317
204	NCU02354	pbd-1	RSC complex subunit	10.7	1469300	1469633	1469462	13	upstream	-711
205	NCU02357	nup-11	importin subunit beta-3	10.7	1496154	1496368	1496263	8	upstream	-729
206	NCU02358		SDS23	10.7	1496154	1496368	1496263	8	upstream	-1327
207	NCU02359		hypothetical protein	10.7	1502338	1502702	1502488	13	upstream	-165
208	NCU02360		transmembrane protein UsgS	10.7	1502338	1502702	1502488	13	upstream	-976
209	NCU02367		hypothetical protein	10.7	1524914	1525117	1525017	7	downstream	2172
210	NCU02368		rhomboid protein 2	10.7	1524914	1525117	1525017	7	upstream	-220
211	NCU02383		hypothetical protein	10.7	1572912	1573123	1572975	10	upstream	-2381
212	NCU02385		hypothetical protein	10.7	1572912	1573123	1572975	10	downstream	1070
213	NCU02391	sec24	protein transporter sec-24	10.7	1596125	1596441	1596281	11	downstream	528
213	NCU02391	sec24	protein transporter sec-24	10.7	1596656	1597103	1596782	15	downstream	1029
214	NCU02393	gul-4	mitogen-activated protein kinase-2	10.7	1596125	1596441	1596281	11	upstream	-2668
214	NCU02393	gul-4	mitogen-activated protein kinase-2	10.7	1596656	1597103	1596782	15	upstream	-2167
215	NCU02403		ubiquinone biosynthesis protein COQ9	10.7	1632582	1632867	1632767	9	upstream	-1371
216	NCU02428	rbg-24	nucleolar essential protein 1	10.7	1734787	1735033	1734896	9	downstream	2370
217	NCU02429		hypothetical protein	10.7	1734787	1735033	1734896	9	upstream	-712
218	NCU02467		U2 snRNP component IST3	10.1	2414770	2415043	2414863	17	upstream	-299
219	NCU02468		longevity-assurance protein	10.1	2414770	2415043	2414863	17	upstream	-2304
220	NCU02474	tom5	translocase of outer mitochondrial membrane 5	10.1	2433609	2433887	2433747	14	upstream	-309
221	NCU02475	gyd-1	glycine dehydrogenase	10.1	2433609	2433887	2433747	14	upstream	-1193
222	NCU02608		hypothetical protein	10.1	2892115	2892404	2892304	10	downstream	2310
222	NCU02608		hypothetical protein	10.1	2892632	2892871	2892837	8	downstream	2843
223	NCU02622		hypothetical protein	10.1	2953768	2954408	2954118	20	downstream	1749
224	NCU02623		mitochondrial hypoxia responsive domain-containing protein	10.1	2953768	2954408	2954118	20	upstream	-654
225	NCU02639	arg-1	argininosuccinate synthase	10.1	3019556	3019829	3019703	9	downstream	2644
226	NCU02643		hypothetical protein	10.1	3041971	3042325	3042222	9	upstream	-538
227	NCU02644		hypothetical protein	10.1	3041971	3042325	3042222	9	upstream	-2282
228	NCU02701		dipeptidyl peptidase	10.1	3250816	3251080	3250942	8	upstream	-1650
229	NCU02702		glucokinase	10.1	3250816	3251080	3250942	8	upstream	-4285
230	NCU02713	csp-1	conidial separation-1	10.1	3290253	3290554	3290352	10	upstream	-4363
231	NCU02731		hypothetical protein	10.1	3356712	3357476	3357036	245	downstream	1528
232	NCU02732		hypothetical protein	10.1	3356712	3357476	3357036	245	upstream	-1814
233	NCU02767	pro41	PRO41 protein	10.1	9270372	9271001	9270663	16	upstream	-3103
233	NCU02767	pro41	PRO41 protein	10.1	9271924	9272232	9272120	12	upstream	-1646
234	NCU02794	so	Fso1	10.1	9109001	9109538	9109322	57	upstream	-720
235	NCU02810	eif2-gamma	eukaryotic translation initiation factor 2 gamma subunit	10.1	9043598	9044142	9043736	22	upstream	-4343
235	NCU02810	eif2-gamma	eukaryotic translation initiation factor 2 gamma subunit	10.1	9044632	9045274	9044954	17	upstream	-3125
236	NCU02811	ham-8	hypothetical protein	10.1	9044632	9045274	9044954	17	upstream	-1469
236	NCU02811	ham-8	hypothetical protein	10.1	9043598	9044142	9043736	22	upstream	-251
237	NCU02819		high mobility group protein	10.1	9006160	9006458	9006264	22	upstream	-1690
238	NCU02840	rpt-1	26S protease regulatory subunit 7	10.1	8944215	8944459	8944235	6	downstream	1934
239	NCU02842		hypothetical protein	10.1	8944215	8944459	8944235	6	upstream	-2475
240	NCU02856		hypothetical protein	10.1	8898735	8898972	8898881	11	downstream	758
241	NCU02857		hypothetical protein	10.1	8898735	8898972	8898881	11	upstream	-913
242	NCU02878		hypothetical protein	10.1	8828962	8829118	8828988	6	downstream	278
243	NCU02879	trm-38	zinc/iron transporter	10.1	8828962	8829118	8828988	6	downstream	1508
244	NCU02913		DNA repair protein rad5	10.1	8713066	8713270	8713217	10	downstream	1169
245	NCU02914		hypothetical protein	10.1	8713066	8713270	8713217	10	downstream	244
246	NCU02950		hypothetical protein	10.1	8608127	8608489	8608245	17	upstream	-387
247	NCU02951	mrp-8	40S ribosomal protein S8	10.1	8608127	8608489	8608245	17	upstream	-1004
248	NCU02984		translation machinery-associated protein 22	10.1	8505387	8506191	8505768	190	upstream	-1366
248	NCU02984		translation machinery-associated protein 22	10.1	8506215	8506910	8506717	69	upstream	-417
249	NCU02988		hypothetical protein	10.1	8506215	8506910	8506717	69	upstream	-1595
249	NCU02988		hypothetical protein	10.1	8505387	8506191	8505768	190	upstream	-646
250	NCU02995		hypothetical protein	10.1	8482717	8483002	8482815	14	upstream	-420
250	NCU02995		hypothetical protein	10.1	8482717	8483002	8482815	14	in-gene	14
250	NCU02995		hypothetical protein	10.1	8482717	8483002	8482815	14	downstream	348
251	NCU03010	lys-3	L-aminoadipate-semialdehyde dehydrogenase large subunit	10.1	8455280	8455484	8455403	6	upstream	-916
252	NCU03013	acw-10	anchored cell wall protein-10	10.1	8439121	8439459	8439280	10	upstream	-2101
253	NCU03014		hypothetical protein	10.1	8439121	8439459	8439280	10	upstream	-235
253	NCU03014		hypothetical protein	10.1	8437954	8438142	8438048	11	in-gene	171
253	NCU03014		hypothetical protein	10.1	8437954	8438142	8438048	11	downstream	420
254	NCU03015		hypothetical protein	10.1	8437954	8438142	8438048	11	upstream	-588
255	NCU03023		phenol 2-monooxygenase	10.1	8407952	8408223	8408074	9	upstream	-1182
256	NCU03024		GARP complex subunit Vps53	10.1	8407952	8408223	8408074	9	downstream	2259
257	NCU03035		hypothetical protein	10.1	8365402	8365751	8365543	10	upstream	-1471
257	NCU03035		hypothetical protein	10.1	8364440	8365038	8364837	43	upstream	-765
257	NCU03035		hypothetical protein	10.1	8361372	8361968	8361598	54	downstream	2474
258	NCU03044		hypothetical protein	10.1	8314777	8315079	8314837	8	upstream	-3987
258	NCU03044		hypothetical protein	10.1	8319229	8319484	8319352	8	in-gene	4
258	NCU03044		hypothetical protein	10.1	8319229	8319484	8319352	8	downstream	309
259	NCU03058		hypothetical protein	10.1	4371945	4372121	4372051	10	upstream	-1037
260	NCU03059	nst-3	SIR2 family histone deacetylase	10.1	4371945	4372121	4372051	10	upstream	-1172
261	NCU03114	rpo-2	SSU72	10.1	4608875	4609287	4609070	39	downstream	2536
262	NCU03115	spa	spa2-like	10.1	4608875	4609287	4609070	39	upstream	-1254
263	NCU03131		FAD dependent oxidoreductase superfamily	10.1	4671401	4671979	4671609	16	upstream	-2860
264	NCU03132		hypothetical protein	10.1	4671401	4671979	4671609	16	upstream	-960
265	NCU03138		transcription initiation factor TFIID	10.1	4694072	4694291	4694189	10	upstream	-468
266	NCU03139	his-3	histidine-3	10.1	4694072	4694291	4694189	10	upstream	-773
267	NCU03184		C2H2 conidiation transcription factor FlbC	10.1	4829576	4829959	4829864	18	upstream	-3629
268	NCU03192		hypothetical protein	10.1	4862543	4862982	4862770	20	upstream	-512
269	NCU03193		hypothetical protein	10.1	4862543	4862982	4862770	20	downstream	1220
270	NCU03204		iron-sulfur cluster assembly associated protein Nar1	10.1	4903222	4903412	4903319	9	upstream	-1028
271	NCU03205		hypothetical protein	10.1	4903222	4903412	4903319	9	upstream	-408
272	NCU03228	trm-24	heavy metal tolerance protein	10.1	4975883	4976145	4976024	7	downstream	861
273	NCU03238		hypothetical protein	10.1	5017960	5018485	5018107	15	upstream	-747
274	NCU03239		hypothetical protein	10.1	5017960	5018485	5018107	15	upstream	-866
275	NCU03240		hypothetical protein	10.1	5024331	5024585	5024449	11	upstream	-1020
276	NCU03245		hypothetical protein	10.1	5042299	5042879	5042470	13	upstream	-164
277	NCU03246	cdc14	tyrosine-protein phosphatase CDC14	10.1	5042299	5042879	5042470	13	upstream	-1205
278	NCU03329		hypothetical protein	10.2	1089377	1089568	1089481	10	downstream	806
279	NCU03333		tyrosine phosphatase	10.2	1065573	1065901	1065712	9	upstream	-2329
280	NCU03339	gtr-1	glutathione reductase	10.2	1044289	1044814	1044596	59	downstream	1485
281	NCU03340		cytochrome-c oxidase chain VIIc	10.2	1044289	1044814	1044596	59	upstream	-580
282	NCU03428		hypothetical protein	10.2	749039	749376	749204	8	upstream	-1779
283	NCU03429		hypothetical protein	10.2	749039	749376	749204	8	downstream	1004
284	NCU03433		hypothetical protein	10.2	734672	734939	734742	9	downstream	1659
285	NCU03440	ap2-1	AP-2 complex subunit alpha	10.2	711419	711599	711542	6	downstream	971
286	NCU03441	apg-10	ATG18	10.2	711419	711599	711542	6	upstream	-594
287	NCU03458		hypothetical protein	10.2	644835	645085	644903	8	upstream	-966
288	NCU03459		UBA domain-containing protein Ucp14	10.2	644835	645085	644903	8	downstream	1567
289	NCU03486		hypothetical protein	10.2	518064	518332	518206	8	upstream	-4582
290	NCU03488	pyr-4	pyrimidine-4	10.2	518064	518332	518206	8	upstream	-4843
291	NCU03493	het-c	heterokaryon incompatibility- c	10.2	490391	490984	490609	128	downstream	1867
292	NCU03494	pin-c	partner for incompatibility with het-c	10.2	490391	490984	490609	128	upstream	-417
293	NCU03505		JmjC domain-containing histone demethylation protein 3D	10.2	452752	453287	453158	20	upstream	-1234
294	NCU03523		serine/threonine protein kinase	10.2	373295	373570	373383	10	upstream	-746
295	NCU03559	ucr-1	ubiquinol-cytochrome c reductase complex core protein 2 precursor	10.2	230517	230865	230619	31	upstream	-915
296	NCU03560		DNA-directed RNA polymerase III subunit rpc-3	10.2	230517	230865	230619	31	upstream	-382
297	NCU03569		hypothetical protein	10.2	198995	199227	199108	9	upstream	-1192
298	NCU03570		hypothetical protein	10.2	198995	199227	199108	9	downstream	2347
299	NCU03599		hypothetical protein	10.5	1801505	1801855	1801704	13	downstream	2343
299	NCU03599		hypothetical protein	10.5	1801981	1802238	1802022	21	downstream	2661
300	NCU03600		GTP-binding protein EsdC	10.5	1801505	1801855	1801704	13	upstream	-1153
300	NCU03600		GTP-binding protein EsdC	10.5	1801981	1802238	1802022	21	upstream	-835
301	NCU03608	ilv-2	ketol-acid reductoisomerase	10.5	1833008	1833203	1833166	11	upstream	-2679
302	NCU03610		NEDD8-conjugating enzyme UBC12	10.5	1833008	1833203	1833166	11	downstream	499
303	NCU03633	erg-12	mevalonate kinase	10.5	1908541	1908910	1908798	9	upstream	-1795
304	NCU03634		hypothetical protein	10.5	1908541	1908910	1908798	9	upstream	-226
305	NCU03643		cutinase transcription factor 1 beta	10.5	1930009	1930201	1930075	9	upstream	-762
306	NCU03654		hypothetical protein	10.5	1985390	1985597	1985564	7	upstream	-703
307	NCU03689		hypothetical protein	10.5	2085505	2085689	2085624	7	upstream	-440
308	NCU03690		importin beta-2 subunit	10.5	2094307	2094622	2094432	17	upstream	-936
309	NCU03691		hypothetical protein	10.5	2094307	2094622	2094432	17	downstream	1321
310	NCU03696		nitroreductase	10.5	2108052	2108314	2108215	9	upstream	-769
311	NCU03707		hypothetical protein	10.5	2159144	2159374	2159269	12	downstream	2709
312	NCU03721		hypothetical protein	10.5	2199264	2199528	2199384	7	upstream	-1171
313	NCU03754		hypothetical protein	10.5	2313100	2313348	2313186	8	upstream	-698
314	NCU03755		flavin dependent monooxygenase	10.5	2313100	2313348	2313186	8	upstream	-191
315	NCU03761		hypothetical protein	10.5	2333560	2333716	2333637	10	upstream	-1445
316	NCU03762		hypothetical protein	10.5	2333560	2333716	2333637	10	upstream	-2778
317	NCU03771		phosphatidate cytidylyltransferase	10.5	2366027	2366267	2366145	8	upstream	-1302
318	NCU03773		hypothetical protein	10.5	2366027	2366267	2366145	8	upstream	-3055
319	NCU03826	eef1B-gamma	elongation factor 1-gamma	10.5	2537438	2537843	2537645	24	upstream	-279
320	NCU03827	mrp-9	40S ribosomal protein S9	10.5	2537438	2537843	2537645	24	upstream	-585
321	NCU03853	nup-17	peptidyl-prolyl cis-trans isomerase	10.6	2739820	2739978	2739951	7	upstream	-545
322	NCU03854		D-tyrosyl-tRNA(Tyr) deacylase	10.6	2739820	2739978	2739951	7	downstream	533
323	NCU03860		cAMP-regulated phosphoprotein family protein Igo1	10.6	2717539	2717814	2717656	8	upstream	-557
324	NCU03861		glutaminase A	10.6	2717539	2717814	2717656	8	downstream	1265
325	NCU03862		triacylglycerol lipase	10.6	2708180	2708452	2708305	24	upstream	-1709
326	NCU03863		hypothetical protein	10.6	2708180	2708452	2708305	24	upstream	-95
327	NCU03887		CreD	10.6	2585912	2586084	2585999	7	upstream	-3346
327	NCU03887		CreD	10.6	2586952	2587307	2587039	10	upstream	-2306
328	NCU03926		37S ribosomal protein Rsm24	10.6	2477286	2477892	2477560	254	downstream	878
328	NCU03926		37S ribosomal protein Rsm24	10.6	2475776	2476048	2475891	9	downstream	2547
329	NCU03928		hypothetical protein	10.6	2477286	2477892	2477560	254	upstream	-2110
329	NCU03928		hypothetical protein	10.6	2475776	2476048	2475891	9	upstream	-441
330	NCU03932		hypothetical protein	10.6	2462947	2463345	2463193	17	upstream	-394
331	NCU03934		hypothetical protein	10.6	2462947	2463345	2463193	17	upstream	-1536
332	NCU03946		polyadenylate-binding protein 2	10.6	2428963	2429324	2429161	20	downstream	1479
333	NCU03947		ubiquitin ligase	10.6	2428963	2429324	2429161	20	upstream	-1820
334	NCU03957	coq-7	COQ7	10.6	2390992	2391338	2391159	17	downstream	2278
335	NCU03960		hypothetical protein	10.6	2390992	2391338	2391159	17	upstream	-1748
335	NCU03960		hypothetical protein	10.6	2389680	2390101	2389830	15	upstream	-419
336	NCU03966		mitochondrial Rho GTPase 1	10.6	2367319	2367549	2367401	9	downstream	2718
337	NCU03967	vvd	vivid	10.6	2361000	2361319	2361246	11	upstream	-3827
337	NCU03967	vvd	vivid	10.6	2365871	2366940	2366228	14	downstream	869
337	NCU03967	vvd	vivid	10.6	2367319	2367549	2367401	9	downstream	2042
338	NCU03968		hypothetical protein	10.6	2361000	2361319	2361246	11	upstream	-1898
339	NCU04001	ff-7	female fertility-7	10.6	2239993	2240198	2240115	8	upstream	-4604
339	NCU04001	ff-7	female fertility-7	10.6	2237728	2238062	2237881	16	upstream	-2370
340	NCU04006		hypothetical protein	10.6	2217322	2217881	2217607	12	in-gene	157
340	NCU04006		hypothetical protein	10.6	2217322	2217881	2217607	12	downstream	319
340	NCU04006		hypothetical protein	10.6	2215873	2216077	2216043	8	downstream	1721
341	NCU04042		hypothetical protein	10.6	2095106	2095471	2095356	15	upstream	-408
342	NCU04048		hypothetical protein	10.6	2075897	2076056	2076018	9	downstream	1374
343	NCU04049		hypothetical protein	10.6	2075897	2076056	2076018	9	upstream	-1038
344	NCU04051		GCN20	10.6	2062028	2062366	2062206	18	upstream	-2631
344	NCU04051		GCN20	10.6	2063959	2064171	2064065	9	upstream	-772
345	NCU04052		hypothetical protein	10.6	2063959	2064171	2064065	9	upstream	-3998
345	NCU04052		hypothetical protein	10.6	2062028	2062366	2062206	18	upstream	-2139
346	NCU04087		Aha1 domain-containing protein	10.6	1933378	1933628	1933520	12	upstream	-2086
347	NCU04088		hypothetical protein	10.6	1933378	1933628	1933520	12	upstream	-1642
348	NCU04106		hypothetical protein	10.5	4859531	4859811	4859666	14	downstream	1759
349	NCU04156	erg-1	ergosterol-1	10.5	5024326	5024494	5024348	7	downstream	2627
350	NCU04158	nmr	nitrogen metabolite regulation	10.5	5024326	5024494	5024348	7	upstream	-4129
350	NCU04158	nmr	nitrogen metabolite regulation	10.5	5024642	5025018	5024980	8	upstream	-3497
350	NCU04158	nmr	nitrogen metabolite regulation	10.5	5025197	5025723	5025294	11	upstream	-3183
351	NCU04179	sah-1	C2H2 transcription factor	10.5	5110265	5110495	5110402	12	upstream	-4550
352	NCU04189	cot-2	glucan synthesis regulatory protein	10.5	5146051	5146434	5146251	43	upstream	-382
353	NCU04206		hypothetical protein	10.5	5200538	5200808	5200630	14	upstream	-271
354	NCU04207		mechanosensitive ion channel family protein	10.5	5200538	5200808	5200630	14	downstream	1596
355	NCU04247	ro-4	centractin	10.5	5348911	5349086	5348978	10	downstream	1213
356	NCU04258	dap-1	dim-2-associated protein-1	10.5	5396834	5397111	5396938	13	downstream	2410
357	NCU04259		ubiquinone biosynthesis protein	10.5	5396834	5397111	5396938	13	upstream	-432
358	NCU04268		hypothetical protein	10.5	5437004	5437356	5437181	34	upstream	-1110
358	NCU04268		hypothetical protein	10.5	5436648	5436809	5436780	8	upstream	-709
359	NCU04269	2014-04-06	aspartyl proteinase	10.5	5436648	5436809	5436780	8	upstream	-2067
359	NCU04269	2014-04-06	aspartyl proteinase	10.5	5437004	5437356	5437181	34	upstream	-1666
360	NCU04276		hypothetical protein	10.5	5469030	5469799	5469249	17	upstream	-623
360	NCU04276		hypothetical protein	10.5	5468539	5468827	5468650	16	upstream	-24
361	NCU04277	thr-4	homoserine kinase	10.5	5469030	5469799	5469249	17	downstream	2008
361	NCU04277	thr-4	homoserine kinase	10.5	5468539	5468827	5468650	16	downstream	2607
362	NCU04284		hypothetical protein	10.5	5496099	5496459	5496257	12	upstream	-244
363	NCU04285		hypothetical protein	10.5	5496099	5496459	5496257	12	upstream	-1634
364	NCU04342		hypothetical protein	10.4	3713892	3714480	3714096	14	upstream	-1110
365	NCU04343		DUF323 domain-containing protein	10.4	3713892	3714480	3714096	14	upstream	-3194
366	NCU04414	rpt-5	hypothetical protein	10.4	3449599	3449874	3449706	9	downstream	1584
367	NCU04415		hypothetical protein	10.4	3449599	3449874	3449706	9	upstream	-825
368	NCU04442		GAL10	10.4	3348122	3348320	3348210	7	upstream	-40
368	NCU04442		GAL10	10.4	3348122	3348320	3348210	7	downstream	286
369	NCU04453	tol	tolerant	10.4	3306903	3307114	3307032	13	upstream	-213
370	NCU04454	alg-9	mannosyl transferase	10.4	3306903	3307114	3307032	13	downstream	1419
371	NCU04493		hypothetical protein	10.4	3183732	3184008	3183800	10	upstream	-1026
372	NCU04494	ce1-3	acetyl xylan esterase	10.4	3179474	3179764	3179612	12	upstream	-844
373	NCU04495		C-type cyclin	10.4	3179474	3179764	3179612	12	upstream	-422
373	NCU04495		C-type cyclin	10.4	3177222	3177471	3177381	9	downstream	1258
374	NCU04496		hypothetical protein	10.4	3177222	3177471	3177381	9	upstream	-1697
375	NCU04502		hypothetical protein	10.4	3157540	3158144	3157848	25	upstream	-677
376	NCU04525		hypothetical protein	10.4	3090033	3090260	3090161	8	downstream	836
377	NCU04526	ce3-1	hypothetical protein	10.4	3083272	3083474	3083395	7	upstream	-3805
377	NCU04526	ce3-1	hypothetical protein	10.4	3090033	3090260	3090161	8	downstream	2871
378	NCU04570		NIMA interactive protein	10.5	1644393	1644673	1644506	9	upstream	-461
379	NCU04571	rbg-2	hypothetical protein	10.5	1644393	1644673	1644506	9	downstream	2379
380	NCU04623	gh35-2	beta-galactosidase	10.5	1447710	1447864	1447770	7	downstream	1530
381	NCU04624		hypothetical protein	10.5	1447710	1447864	1447770	7	downstream	1782
382	NCU04644		hypothetical protein	10.5	1352780	1353254	1352989	74	upstream	-1229
383	NCU04645		DUF124 domain-containing protein	10.5	1352780	1353254	1352989	74	upstream	-598
384	NCU04718		hypothetical protein	10.6	512415	512596	512452	10	upstream	-2532
385	NCU04720	nit-6	nitrate nonutilizer-6	10.6	539326	539542	539463	9	upstream	-511
386	NCU04721		neutral ceramidase	10.6	539326	539542	539463	9	downstream	1856
387	NCU04731	sah-2	HLH transcription factor	10.6	586555	586964	586738	18	upstream	-1280
387	NCU04731	sah-2	HLH transcription factor	10.6	585463	585789	585716	11	upstream	-258
388	NCU04732		hypothetical protein	10.6	593687	594266	593883	14	upstream	-502
389	NCU04733	mus-50	UvrD/REP helicase	10.6	593687	594266	593883	14	upstream	-1452
390	NCU04734		hypothetical protein	10.6	598985	599161	599053	9	downstream	1886
391	NCU04736	nca-2	plasma membrane calcium-transporting ATPase 3	10.6	614548	614739	614676	8	upstream	-742
392	NCU04737	nst-1	chromatin regulatory protein sir2	10.6	625707	625908	625880	7	downstream	2629
393	NCU04761		hypothetical protein	10.6	709442	709634	709607	7	upstream	-802
394	NCU04762		hypothetical protein	10.6	709442	709634	709607	7	downstream	2683
395	NCU04770		TATA-binding protein	10.6	756139	756756	756258	20	upstream	-2177
396	NCU04809		MFS phospholipid transporter	10.6	906432	906653	906571	8	upstream	-2019
397	NCU04810	stk-2	serine/threonine-protein phosphatase 2A activator 1	10.6	906432	906653	906571	8	downstream	1470
398	NCU04811		hypothetical protein	10.6	911213	911496	911266	15	upstream	-343
399	NCU04812		hypothetical protein	10.6	911213	911496	911266	15	downstream	1300
400	NCU04816		hypothetical protein	10.6	926745	927047	926915	10	upstream	-1675
401	NCU04817		electron transfer protein 1	10.6	926745	927047	926915	10	downstream	2960
402	NCU04843		hypothetical protein	10.6	1032067	1032526	1032247	21	upstream	-858
403	NCU04847	div-9	cyclin	10.6	1048048	1048631	1048275	107	upstream	-1519
404	NCU04873		hypothetical protein	10.4	574202	574971	574730	39	downstream	382
405	NCU04874	aod-3	alternative oxidase	10.4	574202	574971	574730	39	upstream	-3666
406	NCU04928		hypothetical protein	10.4	775362	775697	775509	10	upstream	-548
407	NCU04990	fi	protein serine/threonine kinase	10.4	1117846	1118609	1118169	93	downstream	2635
408	NCU04996		hypothetical protein	10.6	4149930	4150439	4150144	22	upstream	-170
409	NCU05024		hypothetical protein	10.6	4029721	4030252	4030074	16	downstream	2028
410	NCU05025		hypothetical protein	10.6	4024821	4025065	4024966	9	upstream	-2947
411	NCU05040		hypothetical protein	10.6	3964384	3964737	3964563	16	downstream	1500
412	NCU05126		hypothetical protein	10.6	3664525	3664774	3664646	7	upstream	-676
413	NCU05129	trp-2	anthranilate synthase component I	10.6	3653384	3653604	3653537	8	downstream	1879
414	NCU05130		hypothetical protein	10.6	3653384	3653604	3653537	8	upstream	-576
415	NCU05136	gh114-1	endo alpha-1,4 polygalactosaminidase precusor	10.6	3603484	3603832	3603641	10	upstream	-1736
415	NCU05136	gh114-1	endo alpha-1,4 polygalactosaminidase precusor	10.6	3603946	3604256	3604140	14	upstream	-1237
416	NCU05137	ncw-1	non-anchored cell wall protein-1	10.6	3603946	3604256	3604140	14	upstream	-2062
416	NCU05137	ncw-1	non-anchored cell wall protein-1	10.6	3603484	3603832	3603641	10	upstream	-1563
417	NCU05149		hypothetical protein	10.6	3572187	3572525	3572374	13	upstream	-1485
418	NCU05150		hypothetical protein	10.6	3572187	3572525	3572374	13	downstream	349
419	NCU05188		FAD monooxygenase	10.4	5815995	5816364	5816209	10	upstream	-714
420	NCU05189		hypothetical protein	10.4	5815995	5816364	5816209	10	upstream	-4017
421	NCU05193		hypothetical protein	10.4	5799760	5799996	5799869	8	upstream	-1165
422	NCU05194	drl-4	DNA replication licensing factor mcm6	10.4	5799760	5799996	5799869	8	upstream	-259
423	NCU05195		hypothetical protein	10.4	5793520	5793797	5793715	13	upstream	-765
424	NCU05196	djc-3	mitochondrial DnaJ chaperone	10.4	5793520	5793797	5793715	13	upstream	-361
425	NCU05261	spr-1	ATP-dependent protease La	10.4	5560277	5560550	5560309	9	downstream	910
426	NCU05284		hypothetical protein	10.4	5469217	5469410	5469263	9	downstream	904
426	NCU05284		hypothetical protein	10.4	5468315	5468900	5468447	14	downstream	1720
427	NCU05306		hypothetical protein	10.4	5392377	5392795	5392541	14	upstream	-1979
428	NCU05338		hypothetical protein	10.2	1366855	1367443	1367210	13	upstream	-314
429	NCU05340		alkanesulfonate monooxygenase	10.2	1366855	1367443	1367210	13	upstream	-1003
430	NCU05343		R3H domain-containing protein	10.2	1381709	1382074	1381855	46	upstream	-1943
430	NCU05343		R3H domain-containing protein	10.2	1380126	1380433	1380254	16	upstream	-342
431	NCU05345		zearalenone lactonase	10.2	1381709	1382074	1381855	46	upstream	-4137
432	NCU05370		hypothetical protein	10.2	1434658	1435267	1434905	22	downstream	902
432	NCU05370		hypothetical protein	10.2	1436377	1437049	1436644	37	downstream	2641
433	NCU05392		leucine carboxyl methyltransferase 2	10.2	1508359	1508609	1508525	9	upstream	-205
434	NCU05395		hypothetical protein	10.2	1520670	1521121	1520838	7	downstream	721
434	NCU05395		hypothetical protein	10.2	1521124	1521366	1521307	7	downstream	1190
435	NCU05400		hypothetical protein	10.2	1520670	1521121	1520838	7	upstream	-4395
435	NCU05400		hypothetical protein	10.2	1521124	1521366	1521307	7	upstream	-3926
436	NCU05437		hypothetical protein	10.2	1629384	1629627	1629548	13	downstream	2826
437	NCU05448		hypothetical protein	10.2	1631727	1632239	1632114	10	upstream	-3349
438	NCU05452	msp-29	splicing factor 3b	10.2	1647649	1647992	1647887	14	upstream	-582
439	NCU05453	vtr-3	ER to Golgi transporter	10.2	1647649	1647992	1647887	14	upstream	-386
440	NCU05498		hypothetical protein	10.6	1726087	1726278	1726186	8	upstream	-4411
441	NCU05510		hypothetical protein	10.6	1670093	1670318	1670202	10	upstream	-3392
442	NCU05527		hypothetical protein	10.6	1611136	1611393	1611300	8	upstream	-279
443	NCU05575		hypothetical protein	10.6	1458700	1459005	1458821	11	upstream	-4376
444	NCU05576		hypothetical protein	10.6	1456136	1456621	1456442	38	upstream	-1749
444	NCU05576		hypothetical protein	10.6	1458700	1459005	1458821	11	downstream	236
445	NCU05577	gh3-5	beta-glucosidase	10.6	1456136	1456621	1456442	38	upstream	-1068
446	NCU05583		hypothetical protein	10.6	1430463	1430660	1430575	8	downstream	1136
447	NCU05584		hypothetical protein	10.6	1430463	1430660	1430575	8	downstream	924
448	NCU05605		hypothetical protein	10.6	1354959	1355300	1355142	48	upstream	-257
449	NCU05606		glucosidase 2 subunit beta	10.6	1354959	1355300	1355142	48	upstream	-398
450	NCU05618		extracellular SCP domain-containing protein Pry1	10.6	1308903	1309158	1308960	13	upstream	-382
451	NCU05619		hypothetical protein	10.6	1308903	1309158	1308960	13	upstream	-902
452	NCU05648		hypothetical protein	10.6	1212824	1213140	1213036	13	upstream	-1636
452	NCU05648		hypothetical protein	10.6	1212824	1213140	1213036	13	in-gene	85
453	NCU05689	cox-4	cytochrome c oxidase polypeptide IV	10.3	516980	517235	517084	12	upstream	-231
454	NCU05712		hypothetical protein	10.3	600743	601090	600919	13	upstream	-327
455	NCU05713		hypothetical protein	10.3	600743	601090	600919	13	downstream	1056
456	NCU05785		DUF907 domain-containing protein	10.7	434151	434551	434380	58	downstream	1189
457	NCU05786		hypothetical protein	10.7	434151	434551	434380	58	upstream	-575
458	NCU05788		hypothetical protein	10.7	425006	425353	425120	8	downstream	1539
459	NCU05789	gh16-6	secreted glucosidase	10.7	425006	425353	425120	8	upstream	-1036
460	NCU05814		hypothetical protein	10.7	332962	333402	333159	42	upstream	-2180
461	NCU05816		hypothetical protein	10.7	332962	333402	333159	42	upstream	-2035
462	NCU05830	aap-20	general amino-acid permease GAP1	10.7	286977	287245	287176	12	upstream	-1616
463	NCU05831		hypothetical protein	10.7	280283	280561	280338	10	downstream	932
464	NCU05835		hypothetical protein	10.7	262580	263098	262847	110	upstream	-753
464	NCU05835		hypothetical protein	10.7	263250	263545	263385	11	upstream	-215
465	NCU05836	gh47-4	glycosyl hydrolase family 47 protein	10.7	263250	263545	263385	11	upstream	-1077
465	NCU05836	gh47-4	glycosyl hydrolase family 47 protein	10.7	262580	263098	262847	110	upstream	-539
466	NCU05840		hypothetical protein	10.7	236152	236631	236357	8	downstream	2470
467	NCU05841		UMTA	10.7	236152	236631	236357	8	upstream	-336
468	NCU05842		hypothetical protein	10.7	231003	231269	231070	7	upstream	-570
469	NCU05843	tam-2	ammonium transporter 1	10.7	231003	231269	231070	7	upstream	-2541
470	NCU05854		hypothetical protein	10.7	189502	189839	189668	14	upstream	-2285
470	NCU05854		hypothetical protein	10.7	190173	190462	190381	8	upstream	-1572
470	NCU05854		hypothetical protein	10.7	190550	190915	190706	12	upstream	-1247
471	NCU05855		O-methyltransferase	10.7	190550	190915	190706	12	upstream	-2003
471	NCU05855		O-methyltransferase	10.7	190173	190462	190381	8	upstream	-1678
471	NCU05855		O-methyltransferase	10.7	189502	189839	189668	14	upstream	-965
472	NCU05915		hypothetical protein	10.6	3482801	3483017	3482924	9	upstream	-674
473	NCU05916	gt69-2	alpha-1,3-mannosyltransferase CMT1	10.6	3482801	3483017	3482924	9	upstream	-454
474	NCU05958		hypothetical protein	10.6	3313536	3313727	3313673	6	upstream	-2347
475	NCU05959		vesicle transport V-SNARE protein VTI1	10.6	3313536	3313727	3313673	6	upstream	-488
476	NCU05984	dnr-3	formamidopyrimidine-DNA glycosylase	10.6	3195951	3196378	3196196	21	downstream	2563
477	NCU05985	chol-6	glycerol-3-phosphate O-acyltransferase	10.6	3195951	3196378	3196196	21	upstream	-1919
477	NCU05985	chol-6	glycerol-3-phosphate O-acyltransferase	10.6	3195203	3195813	3195534	73	upstream	-1257
478	NCU05995	ubi	ubiquitin	10.6	3145506	3145755	3145545	10	upstream	-499
479	NCU05996		C6 finger domain-containing protein	10.6	3145506	3145755	3145545	10	downstream	2851
480	NCU06005		glycerol kinase	10.6	3112343	3112578	3112440	14	upstream	-2096
481	NCU06006		hypothetical protein	10.6	3112343	3112578	3112440	14	upstream	-2660
482	NCU06017		thiosulfate sulfurtransferase	10.7	2179898	2180286	2180114	14	upstream	-905
483	NCU06018		hypothetical protein	10.7	2184352	2184487	2184383	7	downstream	1491
484	NCU06032		long-chain fatty acid transporter	10.7	2229306	2229797	2229598	31	upstream	-1026
485	NCU06033		GPI transamidase component PIG-S	10.7	2229306	2229797	2229598	31	upstream	-764
486	NCU06034		hypothetical protein	10.7	2233613	2234664	2234389	80	upstream	-928
487	NCU06035	eef1B-alpha	elongation factor 1-beta	10.7	2233613	2234664	2234389	80	upstream	-339
488	NCU06038	mrp-59	ribosomal protein L36	10.7	2241634	2241917	2241722	15	upstream	-243
489	NCU06039		WD repeat protein	10.7	2241634	2241917	2241722	15	upstream	-814
490	NCU06042		FAD dependent oxidoreductase	10.7	2252601	2252947	2252728	10	upstream	-161
491	NCU06055	spr-5	extracellular alkaline protease	10.7	2296514	2296795	2296585	11	upstream	-1680
492	NCU06056		hypothetical protein	10.7	2296514	2296795	2296585	11	upstream	-2773
493	NCU06064		hypothetical protein	10.7	2322201	2322419	2322353	9	upstream	-554
494	NCU06071		2-dehydropantoate 2-reductase	10.7	2349096	2349309	2349208	6	upstream	-1810
495	NCU06072		hypothetical protein	10.7	2349096	2349309	2349208	6	downstream	2328
496	NCU06104		RLI and DUF367 domain-containing protein	10.7	2468727	2468991	2468849	14	upstream	-436
497	NCU06105		ADP-ribosylation factor-binding protein GGA1	10.7	2468727	2468991	2468849	14	upstream	-660
498	NCU06123		phosphoketolase	10.7	2530772	2531024	2530903	7	downstream	1944
499	NCU06134		hypothetical protein	10.7	2573118	2573588	2573367	32	upstream	-807
500	NCU06135		hypothetical protein	10.7	2573118	2573588	2573367	32	upstream	-582
501	NCU06139		hypothetical protein	10.7	2587893	2588184	2588000	13	upstream	-1613
501	NCU06139		hypothetical protein	10.7	2585847	2586273	2586138	40	upstream	-64
501	NCU06139		hypothetical protein	10.7	2585847	2586273	2586138	40	downstream	249
502	NCU06140		hypothetical protein	10.7	2587893	2588184	2588000	13	upstream	-721
503	NCU06141	pft-1	protoheme IX farnesyltransferase	10.7	2593110	2593952	2593553	79	upstream	-920
504	NCU06142		hypothetical protein	10.7	2593110	2593952	2593553	79	upstream	-1319
505	NCU06145		RING-6	10.7	2607698	2607916	2607767	9	upstream	-288
506	NCU06150		hypothetical protein	10.7	2628810	2629078	2628907	9	downstream	2242
507	NCU06159		MFS transporter	10.7	2654933	2655154	2655075	10	downstream	1007
508	NCU06160		hypothetical protein	10.7	2654933	2655154	2655075	10	downstream	2240
509	NCU06179	stk-5	serine/threonine-protein kinase hal4	10.3	1784725	1785023	1784856	9	upstream	-2463
510	NCU06204		hypothetical protein	10.3	1900744	1901480	1900881	19	upstream	-1261
511	NCU06206		hypothetical protein	10.3	1912673	1912920	1912855	7	downstream	955
512	NCU06207	erg-10	C-5 sterol desaturase	10.3	1912673	1912920	1912855	7	upstream	-1138
513	NCU06228		hypothetical protein	10.3	1973752	1974030	1973964	8	upstream	-486
513	NCU06228		hypothetical protein	10.3	1973752	1974030	1973964	8	downstream	62
514	NCU06229		hypothetical protein	10.3	1975768	1976225	1975882	11	downstream	519
515	NCU06247		hypothetical protein	10.3	2040322	2040713	2040505	15	upstream	-2337
516	NCU06248		hypothetical protein	10.3	2040322	2040713	2040505	15	upstream	-609
517	NCU06252		hypothetical protein	10.3	2070001	2070402	2070127	16	upstream	-2384
517	NCU06252		hypothetical protein	10.3	2069600	2069753	2069643	7	upstream	-1900
518	NCU06253		hypothetical protein	10.3	2070001	2070402	2070127	16	upstream	-4640
519	NCU06273		hypothetical protein	10.3	2161031	2161276	2161209	12	upstream	-4357
520	NCU06294		hypothetical protein	10.4	3003697	3003942	3003803	9	upstream	-1530
521	NCU06296		hypothetical protein	10.4	3003697	3003942	3003803	9	downstream	2906
522	NCU06304		HET domain-containing protein	10.4	2981041	2981332	2981121	10	upstream	-176
523	NCU06305		tartrate transporter	10.4	2981041	2981332	2981121	10	downstream	848
524	NCU06333		translocation protein SEC62	10.4	2880394	2880702	2880560	18	upstream	-2118
524	NCU06333		translocation protein SEC62	10.4	2881768	2882229	2881863	23	upstream	-815
525	NCU06334		hypothetical protein	10.4	2881768	2882229	2881863	23	upstream	-2013
525	NCU06334		hypothetical protein	10.4	2880394	2880702	2880560	18	upstream	-710
526	NCU06338	dnt-2	DNA topoisomerase 2	10.4	2861926	2862098	2861950	7	upstream	-663
527	NCU06339		APSES transcription factor Xbp1	10.4	2861926	2862098	2861950	7	upstream	-4874
528	NCU06361		cwl1	10.4	2787690	2788413	2787823	57	upstream	-2000
529	NCU06362		GTPase activating protein	10.4	2782138	2782473	2782322	15	upstream	-745
530	NCU06380	trm-42	zinc transporter YKE4	10.4	2710412	2710693	2710572	14	upstream	-3869
531	NCU06381	gh17-1	GPI-anchored cell wall beta-1,3-endoglucanase EglC	10.4	2710412	2710693	2710572	14	downstream	833
532	NCU06413		hypothetical protein	10.3	1317838	1317994	1317867	6	downstream	752
533	NCU06414		hypothetical protein	10.3	1317838	1317994	1317867	6	upstream	-1000
534	NCU06418	drh-6	ATP-dependent RNA helicase dbp-8	10.3	1330845	1331937	1331412	378	upstream	-664
535	NCU06419	mek-1	MAP kinase kinase	10.3	1330845	1331937	1331412	378	upstream	-2825
536	NCU06425		hypothetical protein	10.3	1373463	1373873	1373588	17	upstream	-3002
537	NCU06426		hypothetical protein	10.3	1373463	1373873	1373588	17	upstream	-1855
538	NCU06436		hypothetical protein	10.3	1410415	1410680	1410474	9	downstream	635
539	NCU06437		hypothetical protein	10.3	1410415	1410680	1410474	9	upstream	-996
540	NCU06455		hypothetical protein	10.3	1466940	1467093	1466971	7	upstream	-109
540	NCU06455		hypothetical protein	10.3	1466940	1467093	1466971	7	downstream	153
541	NCU06467		hypothetical protein	10.3	1506450	1506979	1506636	103	upstream	-266
542	NCU06478		hypothetical protein	10.3	1550319	1550787	1550547	60	upstream	-813
543	NCU06479		hypothetical protein	10.3	1550319	1550787	1550547	60	upstream	-2098
544	NCU06481	dnl-1	DNA ligase	10.3	1562768	1563279	1563162	21	upstream	-984
545	NCU06482	ace-2	pyruvate dehydrogenase E1 component alpha subunit	10.3	1562768	1563279	1563162	21	downstream	1002
546	NCU06487		hypothetical protein	10.3	1597805	1598068	1597939	9	downstream	2473
547	NCU06488	crf3-1	SNF2-family ATP dependent chromatin remodeling factor snf21	10.3	1597805	1598068	1597939	9	downstream	1932
548	NCU06506		hypothetical protein	10.3	1676077	1676375	1676297	8	downstream	780
549	NCU06507		hypothetical protein	10.3	1676077	1676375	1676297	8	upstream	-1842
550	NCU06509		hypothetical protein	10.3	1687089	1687525	1687296	20	upstream	-1696
551	NCU06524		protease inhibitor	10.4	1524572	1524804	1524686	9	upstream	-1057
552	NCU06525		hypothetical protein	10.4	1524572	1524804	1524686	9	downstream	751
553	NCU06537		hypothetical protein	10.4	1566494	1566908	1566705	10	downstream	1451
554	NCU06549	pdx-2	pyridoxine 2	10.4	1607354	1607759	1607582	16	upstream	-1049
555	NCU06550	pdx-1	pyridoxine 1	10.4	1607354	1607759	1607582	16	upstream	-945
556	NCU06647		enoyl-CoA hydratase/isomerase	10.5	4113319	4113495	4113436	9	upstream	-761
557	NCU06648		polarized growth protein Boi2	10.5	4113319	4113495	4113436	9	upstream	-1792
558	NCU06672	apg-5	autophagy ubiquitin-activating enzyme ApgG	10.5	4204162	4204593	4204319	10	downstream	1512
559	NCU06687	gsy-1	glycogen synthase-1	10.5	4282345	4282621	4282437	10	downstream	1169
560	NCU06688		F-box domain-containing protein	10.5	4282345	4282621	4282437	10	upstream	-833
561	NCU06690		hypothetical protein	10.5	4290102	4290369	4290208	13	upstream	-272
562	NCU06691		hypothetical protein	10.5	4290102	4290369	4290208	13	upstream	-3813
563	NCU06718	paa-8	zinc knuckle domain-containing protein	10.5	4379919	4380235	4380071	12	upstream	-1478
564	NCU06719		MSF1 domain-containing protein	10.5	4379919	4380235	4380071	12	upstream	-1127
565	NCU06720		carboxypeptidase cpdS	10.5	4386076	4386350	4386197	11	upstream	-1582
566	NCU06721		peptide chain release factor 1	10.5	4386076	4386350	4386197	11	downstream	1762
567	NCU06722	trp-5	tryptophanyl-tRNA synthetase	10.5	4392651	4392876	4392670	5	downstream	2807
568	NCU06724	gln-1	glutamine synthetase	10.5	4400525	4400896	4400769	14	upstream	-3742
569	NCU06725		hypothetical protein	10.5	4400525	4400896	4400769	14	downstream	2047
570	NCU06737		hypothetical protein	10.2	2103020	2103236	2103121	9	upstream	-2173
571	NCU06749	mrp-19	60S ribosomal protein L3	10.2	2067302	2067529	2067368	8	upstream	-439
572	NCU06750		coiled-coil domain-containing protein 25	10.2	2067302	2067529	2067368	8	upstream	-259
573	NCU06794		hypothetical protein	10.2	1915576	1915854	1915719	8	upstream	-3714
573	NCU06794		hypothetical protein	10.2	1918056	1918407	1918214	10	upstream	-1219
574	NCU06795		hypothetical protein	10.2	1915576	1915854	1915719	8	upstream	-2846
575	NCU06833		hypothetical protein	10.2	1833605	1833754	1833710	8	upstream	-325
576	NCU06834		ADAM protease ADM-B	10.2	1833605	1833754	1833710	8	downstream	2499
577	NCU06847		major facilitator superfamily transporter	10.2	1774384	1774668	1774593	14	upstream	-836
578	NCU06874		HMG box-containing protein	10.7	3628658	3628919	3628784	16	upstream	-2079
579	NCU06881		succinyl-CoA:3-ketoacid-coenzyme A transferase subunit A	10.7	3610751	3610995	3610890	18	upstream	-928
580	NCU06882		RING-5	10.7	3610751	3610995	3610890	18	downstream	1306
581	NCU06911		hypothetical protein	10.7	3507884	3508256	3508090	14	upstream	-1248
582	NCU06912		hypothetical protein	10.7	3507884	3508256	3508090	14	downstream	726
583	NCU06915		hypothetical protein	10.7	3496637	3496888	3496743	8	upstream	-749
584	NCU06916		hypothetical protein	10.7	3496637	3496888	3496743	8	downstream	1137
585	NCU06939		endosome-associated ubiquitin isopeptidase	10.7	3411526	3411898	3411648	8	upstream	-1106
586	NCU06940		hypothetical protein	10.7	3411526	3411898	3411648	8	upstream	-476
587	NCU06944		hypothetical protein	10.7	3397447	3397873	3397630	10	downstream	1545
588	NCU06945		hypothetical protein	10.7	3397447	3397873	3397630	10	upstream	-682
589	NCU06980		hypothetical protein	10.4	4757026	4757260	4757060	7	downstream	1864
590	NCU06989		hypothetical protein	10.4	4799909	4800315	4800091	31	upstream	-544
591	NCU06990		hypothetical protein	10.4	4799909	4800315	4800091	31	upstream	-3486
592	NCU06999		hypothetical protein	10.4	4834604	4834903	4834696	15	upstream	-1625
593	NCU07000		hypothetical protein	10.4	4834604	4834903	4834696	15	upstream	-853
594	NCU07008	cao-1	carotenoid oxygenase-1	10.4	4879678	4880039	4879897	17	upstream	-3961
594	NCU07008	cao-1	carotenoid oxygenase-1	10.4	4878035	4878317	4878071	11	upstream	-2135
595	NCU07017		hypothetical protein	10.4	4922258	4923132	4922814	145	upstream	-1252
595	NCU07017		hypothetical protein	10.4	4921618	4921985	4921753	11	upstream	-191
596	NCU07018	hda-4	histone deacetylase HosB	10.4	4921618	4921985	4921753	11	upstream	-2074
596	NCU07018	hda-4	histone deacetylase HosB	10.4	4922258	4923132	4922814	145	upstream	-1013
597	NCU07061		hypothetical protein	10.6	319826	320533	320056	41	upstream	-4652
598	NCU07122		hypothetical protein	10.6	71679	71917	71781	6	upstream	-178
598	NCU07122		hypothetical protein	10.6	71679	71917	71781	6	in-gene	56
598	NCU07122		hypothetical protein	10.6	71679	71917	71781	6	in-gene	56
599	NCU07123		hypothetical protein	10.6	71679	71917	71781	6	upstream	-1497
600	NCU07132		hypothetical protein	10.6	43005	43187	43041	7	upstream	-1547
601	NCU07190	gh6-3	exoglucanase 3	10.5	6291844	6292545	6291985	30	downstream	2133
601	NCU07190	gh6-3	exoglucanase 3	10.5	6291186	6291580	6291348	29	downstream	2770
602	NCU07191		hypothetical protein	10.5	6291844	6292545	6291985	30	upstream	-2023
602	NCU07191		hypothetical protein	10.5	6291186	6291580	6291348	29	upstream	-1386
603	NCU07192		hypothetical protein	10.5	6281503	6282326	6282066	40	upstream	-399
604	NCU07193		hypothetical protein	10.5	6281503	6282326	6282066	40	downstream	2099
605	NCU07199		major myo-inositol transporter iolT	10.5	6264059	6264275	6264225	9	downstream	710
606	NCU07200		metalloprotease 1	10.5	6264059	6264275	6264225	9	downstream	1335
607	NCU07206		hypothetical protein	10.5	6242654	6242864	6242740	11	upstream	-756
608	NCU07207		hypothetical protein	10.5	6242654	6242864	6242740	11	upstream	-1649
609	NCU07221		two-component system protein A	10.5	6205848	6206254	6205884	14	upstream	-2504
610	NCU07222		hypothetical protein	10.5	6205848	6206254	6205884	14	downstream	1097
611	NCU07232		heat shock protein 30	10.5	6161920	6162170	6162048	9	downstream	1461
612	NCU07233		hypothetical protein	10.5	6161920	6162170	6162048	9	upstream	-291
613	NCU07239		hypothetical protein	10.5	6130531	6131068	6130878	30	downstream	2007
614	NCU07240		aflatoxin B1 aldehyde reductase member 2	10.5	6130531	6131068	6130878	30	downstream	2249
615	NCU07257		F-box domain-containing protein	10.4	4602161	4602704	4602493	10	upstream	-1126
615	NCU07257		F-box domain-containing protein	10.4	4603260	4603609	4603389	12	upstream	-230
616	NCU07277	acw-8	anchored cell wall protein-8	10.4	4545468	4546358	4545917	14	upstream	-898
617	NCU07279		hypothetical protein	10.4	4545468	4546358	4545917	14	upstream	-4894
618	NCU07293		hypothetical protein	10.4	4497905	4498231	4498022	12	upstream	-3212
619	NCU07294		hypothetical protein	10.4	4491790	4492088	4492014	7	upstream	-351
620	NCU07309		guanine deaminase	10.4	4419489	4419710	4419642	9	downstream	1884
621	NCU07310		hypothetical protein	10.4	4419489	4419710	4419642	9	downstream	792
622	NCU07314		CinY protein	10.4	4396368	4396728	4396500	24	upstream	-786
623	NCU07316		hypothetical protein	10.4	4386562	4387249	4386658	10	downstream	2868
624	NCU07317		hypothetical protein	10.4	4386562	4387249	4386658	10	upstream	-299
624	NCU07317		hypothetical protein	10.4	4386562	4387249	4386658	10	in-gene	288
625	NCU07337		hypothetical protein	10.4	4323326	4323512	4323480	7	upstream	-2273
626	NCU07338	gt32-2	alpha-1,6-mannosyltransferase Och1	10.4	4315996	4316164	4316136	8	upstream	-3848
626	NCU07338	gt32-2	alpha-1,6-mannosyltransferase Och1	10.4	4316993	4317266	4317134	9	upstream	-2850
626	NCU07338	gt32-2	alpha-1,6-mannosyltransferase Och1	10.4	4323326	4323512	4323480	7	downstream	2090
627	NCU07339		hypothetical protein	10.4	4315996	4316164	4316136	8	downstream	922
627	NCU07339		hypothetical protein	10.4	4316993	4317266	4317134	9	downstream	1920
628	NCU07351	gh67-1	alpha-glucuronidase	10.1	6274565	6274832	6274714	14	upstream	-945
629	NCU07352		hypothetical protein	10.1	6274565	6274832	6274714	14	upstream	-498
630	NCU07388		hypothetical protein	10.1	6116065	6116580	6116300	46	upstream	-4407
630	NCU07388		hypothetical protein	10.1	6119328	6120349	6119482	52	upstream	-1225
631	NCU07389	ham-9	SAM and PH domain-containing protein	10.1	6109182	6109408	6109291	8	upstream	-2899
631	NCU07389	ham-9	SAM and PH domain-containing protein	10.1	6110459	6110994	6110710	38	upstream	-1480
632	NCU07390		hypothetical protein	10.1	6109182	6109408	6109291	8	downstream	1104
632	NCU07390		hypothetical protein	10.1	6110459	6110994	6110710	38	downstream	2523
633	NCU07406		hypothetical protein	10.1	6045119	6045662	6045498	22	upstream	-887
634	NCU07407	msh1	MutS2 protein	10.1	6045119	6045662	6045498	22	upstream	-190
635	NCU07411	polt-1	DNA-directed DNA polymerase theta	10.1	6026351	6026670	6026582	14	upstream	-2226
636	NCU07432	pls-1	tetraspanin	10.1	646083	646575	646305	49	upstream	-752
637	NCU07451		methionyl-tRNA synthetase	10.1	578121	578544	578309	19	downstream	1651
638	NCU07452		NADPH dehydrogenase	10.1	578121	578544	578309	19	upstream	-800
639	NCU07453		hypothetical protein	10.1	574095	574326	574222	11	upstream	-435
640	NCU07454		MAC1 interacting protein 1	10.1	574095	574326	574222	11	upstream	-2311
641	NCU07472	alg-12	alpha-1,6-mannosyltransferase subunit	10.1	519283	519502	519421	6	downstream	1487
642	NCU07473	gt1-3	glycosyltransferase family 28 domain-containing protein	10.1	519283	519502	519421	6	upstream	-631
643	NCU07509	cdc43	geranylgeranyltransferase beta subunit	10.1	354970	355329	355100	30	upstream	-1322
643	NCU07509	cdc43	geranylgeranyltransferase beta subunit	10.1	355708	355942	355740	8	upstream	-682
644	NCU07545		DUF1183 domain-containing protein	10.3	4421939	4422394	4422143	37	upstream	-812
645	NCU07546	abc-8	multidrug resistance protein MDR	10.3	4421939	4422394	4422143	37	downstream	2164
646	NCU07553		hypothetical protein	10.3	4396435	4396711	4396570	16	upstream	-629
647	NCU07554	coh-2	chromosome segregation protein SudA	10.3	4382059	4382379	4382288	24	upstream	-536
648	NCU07555		hypothetical protein	10.3	4382059	4382379	4382288	24	downstream	1167
649	NCU07565		von Willebrand RING finger domain-containing protein	10.3	4333703	4334023	4333946	18	upstream	-4879
650	NCU07606		hypothetical protein	10.4	229331	229530	229393	10	downstream	2670
651	NCU07683	snr-4	small nuclear ribonucleoprotein	10.4	2251583	2251843	2251713	8	upstream	-2212
651	NCU07683	snr-4	small nuclear ribonucleoprotein	10.4	2250089	2250384	2250201	15	upstream	-700
651	NCU07683	snr-4	small nuclear ribonucleoprotein	10.4	2247788	2247961	2247930	8	downstream	1014
652	NCU07684		hypothetical protein	10.4	2247788	2247961	2247930	8	downstream	2114
653	NCU07707		hypothetical protein	10.4	2132223	2132567	2132407	21	upstream	-2906
654	NCU07711	trm-19	vacuolar calcium ion transporter/H(+) exchanger	10.4	2119259	2119465	2119294	9	downstream	469
655	NCU07724		mitochondrial division protein 1	10.4	2080758	2081150	2080949	19	upstream	-108
656	NCU07725	pt	chorismate mutase	10.4	2080758	2081150	2080949	19	upstream	-904
657	NCU07735		Grp1p	10.4	2052831	2053050	2052951	9	upstream	-775
658	NCU07736		PEP5	10.5	487250	487518	487326	12	upstream	-2206
658	NCU07736		PEP5	10.5	492620	493052	492806	17	downstream	2961
659	NCU07737		salicylate hydroxylase	10.5	487250	487518	487326	12	upstream	-687
660	NCU07740		hypothetical protein	10.5	472133	472403	472255	13	upstream	-2845
661	NCU07741		1-acyl-sn-glycerol-3-phosphate acyltransferase 2	10.5	472133	472403	472255	13	downstream	822
662	NCU07743		hypothetical protein	10.5	451165	451604	451313	12	upstream	-4906
663	NCU07744		hypothetical protein	10.5	451165	451604	451313	12	downstream	154
664	NCU07747		hypothetical protein	10.5	437748	437957	437900	9	upstream	-2983
665	NCU07748		hypothetical protein	10.5	437748	437957	437900	9	downstream	1845
666	NCU07760	gh61-2	endoglucanase IV	10.5	392973	393207	393070	12	upstream	-1539
667	NCU07761	gsl-12	hypothetical protein	10.5	392973	393207	393070	12	downstream	1408
668	NCU07770		hypothetical protein	10.5	363010	363161	363035	8	downstream	1421
669	NCU07771		hypothetical protein	10.5	363010	363161	363035	8	downstream	2536
670	NCU07787	ccg-14	clock controlled protein CCG-14	10.5	301488	302107	301855	13	upstream	-1329
671	NCU07793		hypothetical protein	10.5	273186	273448	273306	16	upstream	-273
672	NCU07794		2Fe-2S iron-sulfur cluster binding domain-containing protein	10.5	273186	273448	273306	16	upstream	-1013
673	NCU07804		hypothetical protein	10.5	231606	231800	231771	8	upstream	-835
674	NCU07805	nit-15	hypothetical protein	10.5	231606	231800	231771	8	downstream	2177
675	NCU07846		hypothetical protein	10.3	1083662	1083891	1083789	11	upstream	-4251
676	NCU07847		hypothetical protein	10.3	1084591	1084880	1084706	11	downstream	1164
676	NCU07847		hypothetical protein	10.3	1083662	1083891	1083789	11	downstream	2081
677	NCU07848		hypothetical protein	10.3	1091242	1091717	1091491	12	downstream	2708
678	NCU07850	nor-1	NADPH oxidase regulator NoxR	10.3	1104841	1105172	1104954	11	upstream	-2613
678	NCU07850	nor-1	NADPH oxidase regulator NoxR	10.3	1104156	1104594	1104392	20	upstream	-2051
679	NCU07868	eif4G	hypothetical protein	10.3	1176063	1176224	1176116	6	downstream	2853
680	NCU07869		INSIG domain-containing protein	10.3	1176063	1176224	1176116	6	upstream	-1910
681	NCU07872	prk-2	protein kinase Yak1	10.3	1195733	1196031	1195882	16	upstream	-3776
682	NCU07874		nuclear and cytoplasmic polyadenylated RNA-binding protein pub1	10.3	1195733	1196031	1195882	16	downstream	1916
683	NCU07876	rnp-3	PH domain-containing protein	10.3	1210122	1210395	1210270	13	upstream	-2022
684	NCU07934		hypothetical protein	10.4	1301620	1301949	1301778	16	upstream	-1315
684	NCU07934		hypothetical protein	10.4	1306140	1306409	1306246	14	downstream	2952
685	NCU07935		caffeine-induced death protein Cid2	10.4	1301620	1301949	1301778	16	upstream	-535
686	NCU07941	aat-2	aspartate aminotransferase	10.4	1280468	1280736	1280555	12	upstream	-1879
687	NCU07942		hypothetical protein	10.4	1280468	1280736	1280555	12	upstream	-1377
688	NCU07974		endoglucanase B	10.4	3771173	3771639	3771395	43	upstream	-1855
689	NCU07996		F-box and WD domain-containing protein	10.4	3849584	3849794	3849689	8	upstream	-3457
690	NCU07997		hypothetical protein	10.4	3851891	3852282	3852093	13	upstream	-2782
690	NCU07997		hypothetical protein	10.4	3854011	3854264	3854182	8	upstream	-693
691	NCU08011		aminotransferase	10.4	3910916	3911361	3911206	70	downstream	1301
692	NCU08012	exo70	exocyst complex protein EXO70	10.4	3910916	3911361	3911206	70	upstream	-226
693	NCU08055	zip-1	b-ZIP transcription factor IDI4	10.1	119991	120258	120085	9	downstream	1728
694	NCU08056	abc-1	ABC drug exporter AtrF	10.1	119991	120258	120085	9	upstream	-3094
695	NCU08090		hypothetical protein	10.1	230004	230201	230170	10	upstream	-1549
696	NCU08092		nipsnap family protein	10.1	235526	235909	235695	36	upstream	-247
696	NCU08092		nipsnap family protein	10.1	235526	235909	235695	36	in-gene	185
696	NCU08092		nipsnap family protein	10.1	235526	235909	235695	36	downstream	475
697	NCU08141		hypothetical protein	10.7	738151	738585	738360	29	upstream	-957
698	NCU08149		hypothetical protein	10.7	707260	707593	707485	8	upstream	-2027
699	NCU08150		hypothetical protein	10.7	707260	707593	707485	8	upstream	-647
700	NCU08159		hypothetical protein	10.7	675334	675721	675559	14	upstream	-1805
701	NCU08161	rhc-1	histone chaperone RTT106	10.7	665118	665515	665303	7	downstream	1478
702	NCU08166		hypothetical protein	10.7	649665	649999	649809	12	downstream	1792
703	NCU08167		aerobactin siderophore biosynthesis protein iucB	10.7	649665	649999	649809	12	upstream	-386
704	NCU08190		hypothetical protein	10.3	4601707	4602162	4601964	31	upstream	-650
705	NCU08191		hypothetical protein	10.3	4601707	4602162	4601964	31	upstream	-862
706	NCU08216	met-11	cystathionine beta-synthase	10.3	4662985	4663264	4663122	11	upstream	-2249
707	NCU08217		SRP receptor beta subunit	10.3	4669237	4669437	4669369	9	upstream	-131
708	NCU08218	ptr-1	palmitoyltransferase AKR1	10.3	4669237	4669437	4669369	9	upstream	-948
708	NCU08218	ptr-1	palmitoyltransferase AKR1	10.3	4672862	4673110	4672976	11	downstream	976
709	NCU08219		hypothetical protein	10.3	4672862	4673110	4672976	11	upstream	-755
710	NCU08223		hypothetical protein	10.3	4685797	4686059	4685888	7	upstream	-1583
711	NCU08224		hypothetical protein	10.3	4685797	4686059	4685888	7	upstream	-853
712	NCU08315		monooxygenase	10.4	2437600	2437894	2437768	18	upstream	-1909
713	NCU08316		DUF221 domain-containing protein	10.4	2437600	2437894	2437768	18	upstream	-1200
714	NCU08319		developmental regulator flbA	10.4	2418249	2418538	2418471	7	upstream	-3395
715	NCU08321		hypothetical protein	10.4	2418249	2418538	2418471	7	upstream	-1290
716	NCU08345		ubiquitin-conjugating enzyme E	10.1	5679576	5679895	5679751	10	upstream	-552
717	NCU08346	un-1	serine/threonine protein kinase	10.1	5679576	5679895	5679751	10	upstream	-137
718	NCU08447		hypothetical protein	10.2	3598216	3598414	3598245	6	upstream	-1261
719	NCU08448		hypothetical protein	10.2	3598216	3598414	3598245	6	downstream	2466
720	NCU08517		hypothetical protein	10.2	3390592	3390789	3390619	6	upstream	-1659
721	NCU08518		hypothetical protein	10.2	3390592	3390789	3390619	6	upstream	-189
722	NCU08524		hypothetical protein	10.3	5053169	5053564	5053319	15	upstream	-601
723	NCU08525		hypothetical protein	10.3	5053169	5053564	5053319	15	downstream	2292
724	NCU08549		UDP-galactose 4-epimerase	10.3	4960560	4960753	4960596	7	downstream	2039
725	NCU08550		hypothetical protein	10.3	4960560	4960753	4960596	7	downstream	888
726	NCU08564		hypothetical protein	10.3	4896218	4896516	4896434	9	upstream	-8
726	NCU08564		hypothetical protein	10.3	4896218	4896516	4896434	9	downstream	529
726	NCU08564		hypothetical protein	10.3	4894597	4894918	4894782	12	downstream	1496
727	NCU08565	dow	hypothetical protein	10.3	4894597	4894918	4894782	12	upstream	-851
728	NCU08610		hypothetical protein	10.1	9599140	9599370	9599232	8	upstream	-2459
729	NCU08611	rtg2	rtg2-like	10.1	9599140	9599370	9599232	8	upstream	-990
730	NCU08624		hypothetical protein	10.1	9635943	9636145	9636095	7	upstream	-1360
731	NCU08625		hypothetical protein	10.1	9635943	9636145	9636095	7	upstream	-340
732	NCU08635		hypothetical protein	10.1	9669375	9669622	9669469	9	downstream	1992
733	NCU08654		hypothetical protein	10.4	4209049	4209245	4209150	6	upstream	-1081
734	NCU08655		hypothetical protein	10.4	4209049	4209245	4209150	6	downstream	1523
735	NCU08697		hypothetical protein	10.2	3723521	3723813	3723626	8	downstream	1236
736	NCU08699	bli-4	bli-4 protein	10.2	3723521	3723813	3723626	8	upstream	-395
737	NCU08720		hypothetical protein	10.2	3794516	3794747	3794604	8	upstream	-1122
738	NCU08721		hypothetical protein	10.2	3794516	3794747	3794604	8	downstream	2718
739	NCU08739	2014-04-10	endothiapepsin	10.2	3853497	3853928	3853659	15	upstream	-3209
740	NCU08741	pro11	striatin Pro11	10.2	3853497	3853928	3853659	15	downstream	2433
741	NCU08777		hypothetical protein	10.3	5180009	5180275	5180042	10	upstream	-1863
742	NCU08779		hypothetical protein	10.3	5153386	5153726	5153470	11	upstream	-1838
743	NCU08783		epoxide hydrolase	10.3	5135007	5135219	5135101	8	downstream	1805
744	NCU08784		hypothetical protein	10.3	5135007	5135219	5135101	8	upstream	-2031
745	NCU08804		iron-regulated transporter	10.4	5194603	5194933	5194860	7	downstream	1744
745	NCU08804		iron-regulated transporter	10.4	5194085	5194449	5194275	13	downstream	2329
746	NCU08805		hypothetical protein	10.4	5194603	5194933	5194860	7	upstream	-890
746	NCU08805		hypothetical protein	10.4	5194085	5194449	5194275	13	upstream	-305
746	NCU08805		hypothetical protein	10.4	5192668	5193000	5192811	8	downstream	557
746	NCU08805		hypothetical protein	10.4	5190501	5190755	5190581	9	downstream	2787
747	NCU08806	rhp55	hypothetical protein	10.4	5187520	5187819	5187654	12	upstream	-196
747	NCU08806	rhp55	hypothetical protein	10.4	5188980	5189382	5189145	10	in-gene	52
747	NCU08806	rhp55	hypothetical protein	10.4	5188980	5189382	5189145	10	downstream	437
747	NCU08806	rhp55	hypothetical protein	10.4	5190501	5190755	5190581	9	downstream	1488
748	NCU08807	cre-1	carbon catabolite regulation	10.4	5179202	5179470	5179410	6	upstream	-981
749	NCU08809	bdp-1	hypothetical protein	10.4	5169243	5169792	5169490	14	upstream	-4908
750	NCU08845		hypothetical protein	10.4	5044305	5044539	5044433	8	upstream	-3032
751	NCU08846		hypothetical protein	10.4	5038292	5038522	5038436	7	upstream	-129
751	NCU08846		hypothetical protein	10.4	5038292	5038522	5038436	7	downstream	136
752	NCU08847		hypothetical protein	10.5	170254	170464	170354	9	upstream	-3494
753	NCU08877		glycine cleavage system H protein	10.5	38242	38513	38339	15	upstream	-1215
754	NCU08878	div-17	TEM1	10.5	38242	38513	38339	15	upstream	-1023
755	NCU08889		hypothetical protein	10.5	753185	753431	753353	15	upstream	-915
756	NCU08891		hypothetical protein	10.5	741656	741983	741849	8	upstream	-1218
757	NCU08892		hypothetical protein	10.5	741656	741983	741849	8	upstream	-1166
758	NCU08898	lys-6	homoaconitase	10.5	719371	719681	719539	11	upstream	-438
759	NCU08899		hypothetical protein	10.5	719371	719681	719539	11	upstream	-1749
760	NCU08901		hypothetical protein	10.5	703547	703826	703651	16	upstream	-3136
761	NCU08919	crf2-1	SNF2 family helicase/ATPase	10.5	627767	628069	627902	19	upstream	-2361
761	NCU08919	crf2-1	SNF2 family helicase/ATPase	10.5	628221	628393	628267	8	upstream	-1996
762	NCU08920		ATP-binding cassette sub-family F member 2	10.5	628221	628393	628267	8	upstream	-3253
762	NCU08920		ATP-binding cassette sub-family F member 2	10.5	627767	628069	627902	19	upstream	-2888
763	NCU08972	gsl-7	hypothetical protein	10.5	5880382	5880554	5880414	7	upstream	-1582
764	NCU08987		hypothetical protein	10.3	4141632	4141852	4141664	7	downstream	1889
765	NCU08988		hypothetical protein	10.3	4141632	4141852	4141664	7	downstream	646
766	NCU08989		ADP-ribosylation factor 1	10.3	4147308	4147505	4147411	7	upstream	-502
767	NCU08990	crp-78	60S ribosomal protein L39	10.3	4147308	4147505	4147411	7	upstream	-263
768	NCU09012		hypothetical protein	10.3	4238340	4238537	4238406	6	upstream	-554
769	NCU09013		UPF0047 domain-containing protein	10.3	4238340	4238537	4238406	6	upstream	-1422
770	NCU09024		hypothetical protein	10.7	3888287	3888518	3888390	8	upstream	-216
771	NCU09025		glutamyl-tRNA(Gln) amidotransferase	10.7	3888287	3888518	3888390	8	downstream	2694
772	NCU09032		hypothetical protein	10.7	3856590	3856823	3856741	11	upstream	-1211
773	NCU09050		FAD binding domain-containing protein	10.7	3796621	3796850	3796804	8	upstream	-1755
774	NCU09065		hypothetical protein	10.1	731433	731910	731576	11	downstream	1726
775	NCU09159		hypothetical protein	10.3	204498	204895	204670	10	upstream	-260
776	NCU09160		HPP family protein	10.3	207600	208005	207753	11	upstream	-1273
776	NCU09160		HPP family protein	10.3	204498	204895	204670	10	downstream	1157
777	NCU09161		translation factor pelota	10.3	207600	208005	207753	11	upstream	-2004
778	NCU09202	mdk-2	protein kinase dsk1	10.1	5814953	5815232	5815049	9	upstream	-1162
779	NCU09204		hypothetical protein	10.1	5826133	5826316	5826231	9	downstream	1973
780	NCU09205	vad-6	nitrate assimilation regulatory protein nirA	10.1	5826133	5826316	5826231	9	upstream	-818
781	NCU09244		hypothetical protein	10.1	9429287	9429499	9429317	9	upstream	-591
782	NCU09245		hypothetical protein	10.1	9429287	9429499	9429317	9	upstream	-974
783	NCU09282		hypothetical protein	10.7	4165604	4165869	4165835	8	upstream	-1011
784	NCU09283		acetyltransferase	10.7	4165604	4165869	4165835	8	upstream	-421
785	NCU09285		zinc-containing alcohol dehydrogenase	10.7	4171408	4172048	4171776	16	upstream	-4885
786	NCU09289		hypothetical protein	10.7	4192340	4192661	4192546	10	downstream	295
787	NCU09290	pcb-1	proteasome component PRE3	10.7	4192340	4192661	4192546	10	downstream	905
788	NCU09294		hypothetical protein	10.7	4209127	4209506	4209360	18	upstream	-1222
789	NCU09295		hypothetical protein	10.7	4209127	4209506	4209360	18	upstream	-356
790	NCU09301		UDP-glucose:sterol glycosyltransferase	10.7	4240128	4240414	4240307	13	upstream	-494
791	NCU09302		WD repeat-containing protein	10.7	4240128	4240414	4240307	13	downstream	2804
792	NCU09307		hypothetical protein	10.1	4312858	4313422	4313095	70	upstream	-728
793	NCU09316		hypothetical protein	10.1	4269291	4269805	4269650	28	upstream	-3567
794	NCU09317		hypothetical protein	10.1	4269291	4269805	4269650	28	downstream	2322
795	NCU09337	Prm1	Pheromone-regulated membrane protein 1-like	10.2	4150314	4150668	4150547	24	upstream	-747
796	NCU09404		hypothetical protein	10.7	3029724	3029941	3029793	8	downstream	1011
797	NCU09464		hypothetical protein	10.2	4368875	4369105	4369038	9	downstream	1830
798	NCU09465	dph-3	diphthamide biosynthesis protein 3	10.2	4368875	4369105	4369038	9	upstream	-584
799	NCU09476	crp-30	40S ribosomal protein S25	10.2	4404177	4404616	4404434	29	downstream	2059
800	NCU09477	aac	ADP, ATP carrier protein	10.2	4404177	4404616	4404434	29	upstream	-1286
801	NCU09490		hypothetical protein	10.2	4444717	4444919	4444830	7	downstream	2680
802	NCU09504		hypothetical protein	10.3	96248	96669	96393	24	upstream	-701
803	NCU09505		hypothetical protein	10.3	93788	94141	93946	13	upstream	-144
803	NCU09505		hypothetical protein	10.3	96248	96669	96393	24	downstream	719
804	NCU09506		hypothetical protein	10.3	93788	94141	93946	13	downstream	2159
805	NCU09530		hypothetical protein	10.5	4486589	4486893	4486761	12	upstream	-294
806	NCU09534		peroxiredoxin HYR1	10.5	4500500	4500873	4500632	11	upstream	-850
807	NCU09535		hypothetical protein	10.5	4500500	4500873	4500632	11	upstream	-634
808	NCU09541		hypothetical protein	10.5	4531229	4531412	4531339	7	upstream	-1554
809	NCU09562		hypothetical protein	10.7	3260346	3260540	3260421	6	upstream	-1382
809	NCU09562		hypothetical protein	10.7	3259868	3260179	3260000	10	upstream	-961
810	NCU09564	pho-4	phosphorus-4	10.7	3259868	3260179	3260000	10	upstream	-3346
810	NCU09564	pho-4	phosphorus-4	10.7	3260346	3260540	3260421	6	upstream	-2925
811	NCU09600		dienelactone hydrolase	10.2	83878	84033	83949	7	upstream	-775
812	NCU09602	hsp70-1	heat shock protein 70-1	10.2	83878	84033	83949	7	upstream	-1476
813	NCU09646		3-ketoacyl-CoA thiolase	10.4	59388	59727	59588	23	upstream	-1185
814	NCU09647		hypothetical protein	10.4	59388	59727	59588	23	upstream	-71
815	NCU09702	gh5-6	endo-beta-1,6-galactanase	10.7	2845851	2846129	2846077	10	upstream	-928
816	NCU09703		acetolactate decarboxylase	10.7	2847545	2847831	2847747	7	upstream	-699
816	NCU09703		acetolactate decarboxylase	10.7	2845851	2846129	2846077	10	downstream	971
817	NCU09704		hypothetical protein	10.7	2847545	2847831	2847747	7	upstream	-570
818	NCU09712		hypothetical protein	10.7	2871774	2872385	2871917	26	upstream	-322
819	NCU09713		hypothetical protein	10.7	2871774	2872385	2871917	26	upstream	-1451
820	NCU09764	gh61-14	hypothetical protein	10.2	4304896	4305207	4305038	25	upstream	-1185
821	NCU09771		DUF895 domain membrane protein	10.2	4277714	4277917	4277804	12	downstream	1808
822	NCU09772		hypothetical protein	10.2	4277714	4277917	4277804	12	upstream	-70
822	NCU09772		hypothetical protein	10.2	4277714	4277917	4277804	12	in-gene	207
823	NCU09791	gh55-4	beta-1,3-exoglucanase	10.6	1139219	1139423	1139262	9	upstream	-3615
824	NCU09792		UDP-galactose transporter Gms1	10.6	1139219	1139423	1139262	9	upstream	-3605
825	NCU09795		hypothetical protein	10.6	1158250	1158877	1158657	52	upstream	-2877
826	NCU09796		integral membrane protein	10.6	1158250	1158877	1158657	52	downstream	1539
827	NCU09817	aro-7	DAHP synthase	10.1	4150505	4150907	4150801	12	upstream	-1036
828	NCU09818		integral membrane protein	10.1	4150505	4150907	4150801	12	downstream	675
829	NCU09841		phosphotyrosine protein phosphatase	10.5	5920113	5921061	5920376	168	downstream	1189
830	NCU09842	mak-1	mitogen-activated protein kinase MKC1	10.5	5920113	5921061	5920376	168	upstream	-1465
831	NCU09848		hypothetical protein	10.5	5953719	5954065	5953936	23	upstream	-4472
832	NCU09851		hypothetical protein	10.5	5953719	5954065	5953936	23	upstream	-3567
833	NCU09883		hypothetical protein	10.1	6344813	6345242	6345132	16	upstream	-4331
834	NCU09897	vma-5	vacuolar membrane ATPase-5	10.1	3996734	3996940	3996848	8	upstream	-1290
835	NCU09898		hypothetical protein	10.1	3996734	3996940	3996848	8	upstream	-584
836	NCU09906		hypothetical protein	10.1	34656	35088	34812	10	upstream	-1287
837	NCU09954		hypothetical protein	10.5	6035205	6035580	6035310	32	upstream	-1
837	NCU09954		hypothetical protein	10.5	6035205	6035580	6035310	32	downstream	189
838	NCU09969		hypothetical protein	10.6	319826	320533	320056	41	in-gene	284
838	NCU09969		hypothetical protein	10.6	319826	320533	320056	41	downstream	751
839	NCU09971		hypothetical protein	10.1	2348220	2348461	2348329	10	downstream	1277
840	NCU09972		hypothetical protein	10.1	2348220	2348461	2348329	10	downstream	1578
841	NCU10028		bax Inhibitor family protein	10.1	9764238	9764453	9764401	8	upstream	-169
842	NCU10034		retrograde vesicle-mediated transporter Get1	10.2	3360706	3361009	3360906	22	downstream	1057
843	NCU10035		hypothetical protein	10.2	3360706	3361009	3360906	22	upstream	-215
844	NCU10042	emp-7	enolase	10.1	5944919	5945149	5944977	8	upstream	-1205
844	NCU10042	emp-7	enolase	10.1	5948294	5948621	5948515	26	downstream	1734
845	NCU10043	div-1	mitotic spindle checkpoint component mad3	10.1	5948294	5948621	5948515	26	upstream	-363
846	NCU10210		hypothetical protein	10.3	4662985	4663264	4663122	11	upstream	-4673
847	NCU10258		transcription factor	10.4	229331	229530	229393	10	upstream	-3583
847	NCU10258		transcription factor	10.4	233440	233793	233660	30	upstream	-945
847	NCU10258		transcription factor	10.4	233440	233793	233660	30	downstream	684
848	NCU10301		hypothetical protein	10.3	2554435	2554704	2554625	8	downstream	1566
849	NCU10501		hypothetical protein	10.1	90483	90718	90519	10	upstream	-805
850	NCU10537		hypothetical protein	10.6	4149930	4150439	4150144	22	downstream	1637
851	NCU10595		hypothetical protein	10.1	4503553	4503766	4503646	17	downstream	829
852	NCU10610		hypothetical protein	10.5	703547	703826	703651	16	upstream	-895
853	NCU10622		hypothetical protein	10.1	230004	230201	230170	10	downstream	2241
854	NCU10687		hypothetical protein	10.1	1092704	1093280	1092990	93	upstream	-2136
855	NCU10775	nox-2	NADPH oxidase-2	10.7	1212124	1212353	1212248	9	upstream	-1762
856	NCU10793		hypothetical protein	10.1	7443357	7443796	7443440	11	upstream	-87
856	NCU10793		hypothetical protein	10.1	7443357	7443796	7443440	11	downstream	114
857	NCU10903		hypothetical protein	10.1	1388893	1389230	1389125	21	in-gene	213
857	NCU10903		hypothetical protein	10.1	1388893	1389230	1389125	21	downstream	463
858	NCU10987		MFS transporter Fmp42	10.1	9109001	9109538	9109322	57	upstream	-1996
859	NCU11006		hypothetical protein	10.7	2184352	2184487	2184383	7	downstream	886
860	NCU11088	dnr-4	MGMT family protein	10.2	4444717	4444919	4444830	7	upstream	-457
861	NCU11128		hypothetical protein	10.5	753185	753431	753353	15	upstream	-3663
862	NCU11134		hypothetical protein	10.1	16143	16526	16283	39	upstream	-208
862	NCU11134		hypothetical protein	10.1	16143	16526	16283	39	in-gene	218
862	NCU11134		hypothetical protein	10.1	16143	16526	16283	39	downstream	353
863	NCU11151		hypothetical protein	10.5	3546668	3547142	3546868	37	downstream	926
863	NCU11151		hypothetical protein	10.5	3547251	3547597	3547398	11	downstream	1456
864	NCU11172		hypothetical protein	10.3	2861006	2861754	2861215	18	upstream	-830
865	NCU11210		hypothetical protein	10.1	1428789	1429151	1428963	32	upstream	-688
866	NCU11260		hypothetical protein	10.5	2155198	2155451	2155347	10	upstream	-1581
866	NCU11260		hypothetical protein	10.5	2159144	2159374	2159269	12	downstream	2341
867	NCU11290		hypothetical protein	10.3	5167538	5167791	5167595	9	upstream	-4446
868	NCU11295		hypothetical protein	10.4	3110367	3110614	3110539	7	upstream	-868
869	NCU11300		RING finger domain-containing protein	10.7	2179898	2180286	2180114	14	upstream	-180
869	NCU11300		RING finger domain-containing protein	10.7	2179423	2179835	2179540	11	upstream	-36
869	NCU11300		RING finger domain-containing protein	10.7	2179423	2179835	2179540	11	downstream	93
870	NCU11308		hypothetical protein	10.7	257947	258270	258076	11	upstream	-1190
871	NCU11323		hypothetical protein	10.4	1566494	1566908	1566705	10	upstream	-668
872	NCU11338		hypothetical protein	10.5	4204162	4204593	4204319	10	downstream	887
873	NCU11369		BAR domain-containing protein	10.4	2251583	2251843	2251713	8	downstream	738
873	NCU11369		BAR domain-containing protein	10.4	2250089	2250384	2250201	15	downstream	2250
874	NCU11416		hypothetical protein	10.2	4304896	4305207	4305038	25	downstream	455
875	NCU11433		hypothetical protein	10.1	354970	355329	355100	30	downstream	1964
875	NCU11433		hypothetical protein	10.1	355708	355942	355740	8	downstream	2604
876	NCU11437		hypothetical protein	10.1	737996	738384	738220	10	downstream	2173
877	NCU11444		hypothetical protein	10.1	1030657	1030826	1030676	6	upstream	-514
878	NCU11479		hypothetical protein	10.1	3017725	3018138	3017856	19	downstream	1896
879	NCU11538		hypothetical protein	10.1	7778267	7778526	7778348	10	downstream	2717
880	NCU11550		hypothetical protein	10.1	8361372	8361968	8361598	54	downstream	1802
881	NCU11564		hypothetical protein	10.1	8989318	8989592	8989408	9	upstream	-3150
882	NCU11610		hypothetical protein	10.5	2277400	2277627	2277496	7	upstream	-1101
883	NCU11618		hypothetical protein	10.5	3049131	3049708	3049358	14	downstream	556
884	NCU11619		hypothetical protein	10.5	3282226	3282497	3282375	7	upstream	-304
885	NCU11679		hypothetical protein	10.4	220860	221157	221021	14	downstream	2068
886	NCU11680		potassium ion channel Yvc1	10.4	220860	221157	221021	14	upstream	-598
887	NCU11694		hypothetical protein	10.4	1307621	1308125	1307903	30	upstream	-248
887	NCU11694		hypothetical protein	10.4	1307020	1307436	1307207	11	downstream	254
887	NCU11694		hypothetical protein	10.4	1306140	1306409	1306246	14	downstream	1215
888	NCU11695		hypothetical protein	10.4	1307621	1308125	1307903	30	downstream	826
889	NCU11715		hypothetical protein	10.4	2261238	2261399	2261351	6	upstream	-223
890	NCU11716		hypothetical protein	10.4	2261238	2261399	2261351	6	downstream	2297
891	NCU11729		hypothetical protein	10.4	3183732	3184008	3183800	10	upstream	-1874
892	NCU11759		hypothetical protein	10.4	4396368	4396728	4396500	24	downstream	2067
893	NCU11760		hypothetical protein	10.4	4400462	4400702	4400587	8	downstream	2884
894	NCU11763		hypothetical protein	10.4	4491790	4492088	4492014	7	downstream	853
895	NCU11764		hypothetical protein	10.4	4499430	4500170	4500007	14	upstream	-3781
895	NCU11764		hypothetical protein	10.4	4502059	4502716	4502436	47	upstream	-1352
895	NCU11764		hypothetical protein	10.4	4503974	4504257	4504088	11	upstream	-288
895	NCU11764		hypothetical protein	10.4	4503974	4504257	4504088	11	in-gene	300
896	NCU11802		hypothetical protein	10.3	516980	517235	517084	12	upstream	-951
897	NCU11806		hypothetical protein	10.3	1210122	1210395	1210270	13	upstream	-1616
898	NCU11809		hypothetical protein	10.3	1317838	1317994	1317867	6	in-gene	67
899	NCU11843		hypothetical protein	10.3	3224286	3225069	3224340	12	upstream	-846
900	NCU11850		PXA domain-containing protein	10.3	3703244	3703658	3703428	16	upstream	-1390
900	NCU11850		PXA domain-containing protein	10.3	3703244	3703658	3703428	16	downstream	1293
901	NCU11871		hypothetical protein	10.3	5153386	5153726	5153470	11	upstream	-1895
901	NCU11871		hypothetical protein	10.3	5157026	5157973	5157452	47	downstream	2087
902	NCU11872		hypothetical protein	10.3	5157026	5157973	5157452	47	downstream	2562
903	NCU11903		MFS monocarboxylic acid transporter	10.2	1508359	1508609	1508525	9	downstream	2145
904	NCU11919		hypothetical protein	10.2	2307954	2308321	2308269	8	upstream	-1402
905	NCU11924		hypothetical protein	10.2	2423150	2423318	2423252	6	upstream	-238
906	NCU11932		hypothetical protein	10.2	2859277	2859419	2859313	6	downstream	604
907	NCU11933		hypothetical protein	10.2	2886528	2886814	2886638	10	upstream	-1188
907	NCU11933		hypothetical protein	10.2	2885147	2885410	2885271	9	in-gene	179
907	NCU11933		hypothetical protein	10.2	2884227	2884428	2884394	7	downstream	1056
908	NCU11936		hypothetical protein	10.2	3087991	3088362	3088086	8	downstream	650
909	NCU11999		hypothetical protein	10.7	1214607	1214950	1214739	21	upstream	-1305
910	NCU12005		hypothetical protein	10.7	1632582	1632867	1632767	9	upstream	-255
911	NCU12028		hypothetical protein	10.7	3029724	3029941	3029793	8	downstream	1012
912	NCU12057		hypothetical protein	10.7	4171408	4172048	4171776	16	downstream	1953
913	NCU12063		hypothetical protein	10.6	43005	43187	43041	7	in-gene	15
914	NCU12064		FF domain-containing protein	10.6	43005	43187	43041	7	upstream	-1882
915	NCU12080		hypothetical protein	10.6	512415	512596	512452	10	upstream	-2593
916	NCU12081		hypothetical protein	10.6	611138	611346	611242	13	upstream	-755
916	NCU12081		hypothetical protein	10.6	614548	614739	614676	8	downstream	2246
917	NCU12083		hypothetical protein	10.6	756139	756756	756258	20	upstream	-76
917	NCU12083		hypothetical protein	10.6	756139	756756	756258	20	in-gene	259
918	NCU12090		hypothetical protein	10.6	1029582	1029842	1029668	12	upstream	-963
919	NCU12091		hypothetical protein	10.6	1032067	1032526	1032247	21	upstream	-1625
919	NCU12091		hypothetical protein	10.6	1029582	1029842	1029668	12	downstream	660
920	NCU12129		hypothetical protein	10.6	3294621	3295361	3295004	24	downstream	195
921	NCU12130		hypothetical protein	10.6	3361625	3361983	3361805	27	upstream	-1451
922	NCU12135		hypothetical protein	10.6	3664525	3664774	3664646	7	downstream	2875

## Sheet: LL30
S. No.	NCU#	Gene symbol	Annotation	Contig	Reg_start	Reg_stop	Reg_summit	Cvg_over_mean	Interaction_subtype	Distance to TSS
1	NCU00008	gsl-4	longevity-assurance protein 1	10.3	2261153	2261418	2261311	9	upstream	-528
2	NCU00017		hypothetical protein	10.3	2300723	2301073	2300992	9	upstream	-1761
3	NCU00084		hypothetical protein	10.3	2554437	2554661	2554533	7	downstream	1878
4	NCU00104	hsp98	heat shock protein 98	10.3	2639801	2640042	2639909	7	upstream	-1788
5	NCU00105		60S ribosome subunit biogenesis protein NIP7	10.3	2639801	2640042	2639909	7	upstream	-227
6	NCU00122		aspartyl aminopeptidase	10.3	2698193	2698488	2698326	25	upstream	-4925
7	NCU00123		hypothetical protein	10.3	2698193	2698488	2698326	25	downstream	1316
8	NCU00143		hypothetical protein	10.3	2775279	2775667	2775396	11	downstream	2879
9	NCU00144		hypothetical protein	10.3	2780376	2780694	2780440	8	upstream	-11
9	NCU00144		hypothetical protein	10.3	2780376	2780694	2780440	8	downstream	624
10	NCU00155		C6 transcription factor	10.3	2819981	2820298	2820031	7	upstream	-4148
11	NCU00164	crf4-2	DDT domain-containing protein	10.3	2861036	2861736	2861203	10	downstream	2633
12	NCU00171		calmodulin	10.3	2890700	2890912	2890872	7	downstream	2400
13	NCU00265		hypothetical protein	10.3	3224292	3224909	3224628	10	upstream	-4531
14	NCU00268		hypothetical protein	10.3	3231630	3231777	3231748	6	upstream	-727
15	NCU00283		hypothetical protein	10.3	3304905	3305356	3305064	7	upstream	-48
15	NCU00283		hypothetical protein	10.3	3304905	3305356	3305064	7	downstream	132
16	NCU00307		hypothetical protein	10.3	3381856	3382212	3382090	12	upstream	-314
17	NCU00309	wsc2-1	WSC domain-containing protein	10.3	3391582	3392104	3391833	34	upstream	-3227
18	NCU00319		hypothetical protein	10.3	3428461	3428937	3428646	14	upstream	-307
19	NCU00320		hypothetical protein	10.3	3428461	3428937	3428646	14	upstream	-3997
19	NCU00320		hypothetical protein	10.3	3441728	3442112	3441929	22	downstream	1373
20	NCU00321		hypothetical protein	10.3	3441728	3442112	3441929	22	upstream	-1271
21	NCU00384		hypothetical protein	10.3	3664811	3665048	3664889	8	upstream	-817
22	NCU00385	des	ATP synthase subunit delta	10.3	3664811	3665048	3664889	8	upstream	-369
23	NCU00463	kyn-2	kynureninase	10.3	3955191	3955445	3955227	7	downstream	992
24	NCU00464	crp-63	60S ribosomal protein L32	10.3	3955191	3955445	3955227	7	downstream	2464
25	NCU00498	nit-7	molybdenum cofactor biosynthesis protein 1 B	10.3	4072920	4073298	4073076	14	downstream	2991
26	NCU00500		hypothetical protein	10.1	8210985	8211223	8211141	8	upstream	-178
26	NCU00500		hypothetical protein	10.1	8209618	8209892	8209773	9	in-gene	31
26	NCU00500		hypothetical protein	10.1	8210985	8211223	8211141	8	in-gene	80
26	NCU00500		hypothetical protein	10.1	8209618	8209892	8209773	9	downstream	248
27	NCU00506	pkr1	ER membrane protein	10.1	8189490	8189721	8189618	7	upstream	-3825
28	NCU00512	cul-5	hypothetical protein	10.1	8169849	8170065	8169976	11	upstream	-639
29	NCU00605		ThiF domain-containing protein	10.1	7860452	7860808	7860628	10	upstream	-194
30	NCU00606		short-chain alcohol dehydrogenase	10.1	7860452	7860808	7860628	10	upstream	-1205
31	NCU00628		hypothetical protein	10.1	7768784	7769135	7768870	8	upstream	-636
32	NCU00629	emp-3	6-phosphofructokinase	10.1	7768784	7769135	7768870	8	upstream	-957
33	NCU00659		hypothetical protein	10.1	7657965	7658267	7658128	9	upstream	-938
34	NCU00662		RNA binding protein	10.1	7650546	7650870	7650626	9	upstream	-430
35	NCU00663		hypothetical protein	10.1	7650546	7650870	7650626	9	upstream	-317
36	NCU00710	ce1-4	acetyl xylan esterase	10.1	7474394	7474780	7474577	25	upstream	-1546
37	NCU00711		multidrug resistance protein fnx1	10.1	7474394	7474780	7474577	25	downstream	1022
38	NCU00719		hypothetical protein	10.1	7430432	7430735	7430466	7	upstream	-1557
39	NCU00720	tca-17	L-lactate dehydrogenase	10.1	7430432	7430735	7430466	7	downstream	2954
40	NCU00811		hypothetical protein	10.1	7081465	7081710	7081548	8	upstream	-745
41	NCU00812		exosome complex exonuclease RRP41	10.1	7081465	7081710	7081548	8	upstream	-2232
42	NCU00827		hypothetical protein	10.1	7037541	7037843	7037640	15	downstream	2082
43	NCU00828		peroxisomal membrane protein	10.1	7037541	7037843	7037640	15	downstream	534
44	NCU00832		hypothetical protein	10.1	7024212	7024586	7024425	13	upstream	-280
45	NCU00875		hypothetical protein	10.1	6892912	6893163	6893086	8	downstream	350
46	NCU00876		ferric reductase transmembrane component	10.1	6892912	6893163	6893086	8	upstream	-298
47	NCU00878		hypothetical protein	10.1	6887423	6887738	6887537	7	upstream	-348
48	NCU00879		WD domain-containing protein	10.1	6887423	6887738	6887537	7	downstream	1777
49	NCU00881	ham-7	hypothetical protein	10.1	6877754	6878015	6877931	11	upstream	-1648
49	NCU00881	ham-7	hypothetical protein	10.1	6878297	6878692	6878451	27	upstream	-1128
50	NCU00882		hypothetical protein	10.1	6878297	6878692	6878451	27	upstream	-807
50	NCU00882		hypothetical protein	10.1	6877754	6878015	6877931	11	upstream	-287
51	NCU00905		N-acylethanolamine amidohydrolase	10.1	6806106	6806461	6806316	15	upstream	-953
52	NCU00906		hypothetical protein	10.1	6806106	6806461	6806316	15	downstream	2358
53	NCU00922		hypothetical protein	10.1	6721843	6722308	6722150	19	downstream	2984
54	NCU00930	tim10	translocase of inner mitochondrial membrane 10	10.1	6687599	6687916	6687817	14	upstream	-320
55	NCU00931		lysyl-tRNA synthetase	10.1	6687599	6687916	6687817	14	upstream	-574
56	NCU00938		hypothetical protein	10.1	6662207	6663444	6663107	106	upstream	-751
57	NCU00939		hypothetical protein	10.1	6657628	6658264	6658124	9	upstream	-1784
58	NCU00994	2014-04-02	endothiapepsin	10.1	6458355	6458785	6458622	14	upstream	-3045
58	NCU00994	2014-04-02	endothiapepsin	10.1	6460209	6460493	6460353	12	upstream	-1314
59	NCU00995		hypothetical protein	10.1	6460209	6460493	6460353	12	upstream	-3111
59	NCU00995		hypothetical protein	10.1	6458355	6458785	6458622	14	upstream	-1380
60	NCU01002		coatomer subunit epsilon	10.5	2652626	2652954	2652796	9	downstream	1892
61	NCU01003		hypothetical protein	10.5	2652626	2652954	2652796	9	downstream	463
62	NCU01043		hypothetical protein	10.5	2750211	2750538	2750415	11	upstream	-2247
63	NCU01044		spray	10.5	2750211	2750538	2750415	11	in-gene	64
64	NCU01072		class II aldolase/adducin domain-containing protein	10.5	2833221	2833464	2833317	10	upstream	-1094
65	NCU01073		hypothetical protein	10.5	2833221	2833464	2833317	10	upstream	-253
66	NCU01097		hypothetical protein	10.5	2909510	2909883	2909583	10	downstream	1528
67	NCU01098		hypothetical protein	10.5	2909510	2909883	2909583	10	upstream	-888
68	NCU01156		hypothetical protein	10.5	3074166	3074414	3074344	8	upstream	-1481
69	NCU01157	gcl-1	glutamate-cysteine ligase catalytic subunit	10.5	3074166	3074414	3074344	8	downstream	1500
70	NCU01159		hypothetical protein	10.5	3083865	3084612	3084334	135	downstream	315
71	NCU01160	drh-4	ATP-dependent RNA helicase dbp-5	10.5	3083865	3084612	3084334	135	downstream	1346
72	NCU01179	tom40	translocase of outer mitochondrial membrane 40	10.5	3149954	3150221	3150088	9	downstream	1165
73	NCU01180		ubiquitin C-terminal hydrolase	10.5	3149954	3150221	3150088	9	downstream	2249
74	NCU01191		hypothetical protein	10.5	3187139	3187598	3187440	22	upstream	-847
75	NCU01192	pold-1	DNA polymerase delta catalytic subunit	10.5	3187139	3187598	3187440	22	upstream	-799
75	NCU01192	pold-1	DNA polymerase delta catalytic subunit	10.5	3187139	3187598	3187440	22	in-gene	22
76	NCU01216	hpth-1	ubiquitin ligase complex F-box protein GRR1	10.5	3276673	3277029	3276851	13	upstream	-1950
77	NCU01218		hypothetical protein	10.5	3276673	3277029	3276851	13	upstream	-1299
78	NCU01227	tca-8	succinyl-CoA ligase alpha-chain	10.5	3297024	3297335	3297247	10	upstream	-824
79	NCU01229	elp3	elongator complex protein 3	10.5	3297024	3297335	3297247	10	upstream	-164
80	NCU01240		hypothetical protein	10.5	3333455	3333673	3333574	7	downstream	2262
81	NCU01241	mic-2	mitochondrial carrier protein	10.5	3333455	3333673	3333574	7	downstream	1924
82	NCU01252		MYND domain-containing protein	10.5	3379822	3380186	3379976	13	upstream	-3293
83	NCU01253		hypothetical protein	10.5	3379822	3380186	3379976	13	downstream	2743
84	NCU01289		hypothetical protein	10.5	3538282	3538744	3538515	15	upstream	-932
85	NCU01290	snr-10	centromere/microtubule-binding protein CBF5	10.5	3538282	3538744	3538515	15	downstream	2180
86	NCU01292		hypothetical protein	10.5	3547248	3547601	3547446	7	downstream	1815
86	NCU01292		hypothetical protein	10.5	3546720	3547128	3546960	24	downstream	2301
87	NCU01314		hypothetical protein	10.5	3628464	3628854	3628713	33	downstream	2039
88	NCU01315	gt41-1	UDP-N-acetylglucosaminyltransferase	10.5	3628464	3628854	3628713	33	downstream	2857
89	NCU01317	crp-45	60S ribosomal protein L12	10.5	3643005	3643185	3643032	8	upstream	-205
90	NCU01318	sec23	protein transporter sec-23	10.5	3643005	3643185	3643032	8	downstream	599
91	NCU01382		hypothetical protein	10.5	3846183	3846816	3846460	85	upstream	-251
92	NCU01383		hypothetical protein	10.5	3846183	3846816	3846460	85	upstream	-1186
92	NCU01383		hypothetical protein	10.5	3848196	3848497	3848418	11	downstream	463
93	NCU01410		DUF1711 domain-containing protein	10.5	3967266	3967450	3967376	7	upstream	-2347
94	NCU01411		MFS multidrug resistance transporter	10.5	3967266	3967450	3967376	7	downstream	1881
95	NCU01463		hypothetical protein	10.5	4657073	4657307	4657256	7	upstream	-238
96	NCU01464	wal-1	zinc carboxypeptidase	10.5	4657073	4657307	4657256	7	upstream	-669
97	NCU01528	gpd-1	glyceraldehyde-3-phosphate dehydrogenase-1	10.2	3179734	3180232	3180047	15	upstream	-929
97	NCU01528	gpd-1	glyceraldehyde-3-phosphate dehydrogenase-1	10.2	3180800	3181285	3180977	11	upstream	-199
97	NCU01528	gpd-1	glyceraldehyde-3-phosphate dehydrogenase-1	10.2	3180800	3181285	3180977	11	in-gene	1
97	NCU01528	gpd-1	glyceraldehyde-3-phosphate dehydrogenase-1	10.2	3182010	3182952	3182622	16	downstream	1446
98	NCU01529		hypothetical protein	10.2	3179734	3180232	3180047	15	downstream	1901
98	NCU01529		hypothetical protein	10.2	3180800	3181285	3180977	11	downstream	2831
99	NCU01555		hypothetical protein	10.2	3094608	3095246	3094882	117	upstream	-2574
100	NCU01559		hypothetical protein	10.2	3088108	3088354	3088202	6	upstream	-891
101	NCU01638	rpo-18	DNA-directed RNA polymerase I subunit RPA1	10.2	2862754	2863074	2862868	8	downstream	2063
102	NCU01640	rpn-4	C2H2 transcription factor	10.2	2862754	2863074	2862868	8	downstream	2363
103	NCU01697		hypothetical protein	10.2	2690856	2691361	2690960	18	upstream	-2362
104	NCU01698		4F5 family protein	10.2	2690856	2691361	2690960	18	upstream	-3
105	NCU01754	adh-1	alcohol dehydrogenase I	10.2	2539164	2539410	2539262	7	upstream	-1260
106	NCU01756	arp3	actin	10.2	2539164	2539410	2539262	7	downstream	1415
107	NCU01779		HIRA-interacting protein 5	10.2	2467777	2468089	2468006	9	upstream	-160
108	NCU01780		hypothetical protein	10.2	2467777	2468089	2468006	9	upstream	-759
109	NCU01789		IDC1 protein	10.2	2431241	2431502	2431403	8	upstream	-2529
109	NCU01789		IDC1 protein	10.2	2432875	2433259	2433046	7	upstream	-886
110	NCU01800	mrp-5	37S ribosomal protein S5	10.2	2375320	2375651	2375451	12	upstream	-564
111	NCU01801		hypothetical protein	10.2	2375320	2375651	2375451	12	upstream	-484
112	NCU01810	mic-7	hypothetical protein	10.2	2348658	2349216	2349050	9	upstream	-1556
113	NCU01811		hypothetical protein	10.2	2348658	2349216	2349050	9	downstream	950
114	NCU01818		hypothetical protein	10.2	2308132	2308318	2308283	6	upstream	-2553
115	NCU01834		hypothetical protein	10.2	2240388	2240617	2240463	11	upstream	-3366
116	NCU01835		hypothetical protein	10.2	2226043	2226504	2226330	16	upstream	-3961
116	NCU01835		hypothetical protein	10.2	2229151	2229453	2229292	7	upstream	-999
117	NCU01837		hypothetical protein	10.2	2213962	2214238	2214103	8	upstream	-6
117	NCU01837		hypothetical protein	10.2	2213962	2214238	2214103	8	downstream	215
117	NCU01837		hypothetical protein	10.2	2214458	2214838	2214588	8	downstream	479
118	NCU01844		hypothetical protein	10.2	2189569	2190274	2189969	18	upstream	-760
119	NCU01845		phosphoglycerate mutase family domain-containing protein	10.2	2189569	2190274	2189969	18	upstream	-1398
120	NCU01871		hypothetical protein	10.1	2196223	2196507	2196332	8	upstream	-427
121	NCU01872		hypothetical protein	10.1	2196223	2196507	2196332	8	upstream	-514
122	NCU01897		hypothetical protein	10.1	2104134	2104630	2104475	10	downstream	2551
123	NCU01898		hypothetical protein	10.1	2104134	2104630	2104475	10	downstream	1224
124	NCU01922		hypothetical protein	10.1	2019001	2019453	2019262	8	upstream	-3676
125	NCU01939		nonsense-mediated mRNA decay protein	10.1	1947440	1947649	1947528	7	upstream	-3642
126	NCU01984		hypothetical protein	10.1	1778189	1778675	1778345	19	upstream	-1358
127	NCU01985	cys-11	sulfate adenylyltransferase	10.1	1778189	1778675	1778345	19	downstream	1760
128	NCU02019		FAD dependent oxidoreductase	10.1	1657367	1657726	1657464	20	downstream	2108
129	NCU02020		metalloreductase transmembrane component	10.1	1657367	1657726	1657464	20	upstream	-2577
130	NCU02046		hypothetical protein	10.1	1567961	1568566	1568316	120	upstream	-2288
131	NCU02081		hypothetical protein	10.1	1428766	1429131	1428993	25	upstream	-1319
132	NCU02110	nox-1	NADPH oxidase-1	10.1	1253604	1253972	1253799	13	upstream	-1137
133	NCU02111		myosin-5	10.1	1253604	1253972	1253799	13	upstream	-2775
134	NCU02145		hypothetical protein	10.1	1092698	1093206	1092986	55	downstream	2167
135	NCU02193	cfp	cellular filament polypeptide	10.7	869979	870793	870116	14	upstream	-273
136	NCU02194		hypothetical protein	10.7	869979	870793	870116	14	upstream	-1928
137	NCU02246		hypothetical protein	10.7	1059434	1059836	1059709	9	upstream	-1693
138	NCU02247	dim-2	DNA methyltransferase Dim-2	10.7	1059434	1059836	1059709	9	downstream	2334
139	NCU02282	gsl-11	aureobasidin-resistance protein	10.7	1185371	1185649	1185553	8	upstream	-3047
139	NCU02282	gsl-11	aureobasidin-resistance protein	10.7	1184216	1184453	1184292	7	upstream	-1786
140	NCU02289		ubiquitin-conjugating enzyme E2	10.7	1214610	1214962	1214743	16	upstream	-702
141	NCU02333	aga-1	arginase	10.7	1381507	1381723	1381577	7	downstream	1114
142	NCU02334		hypothetical protein	10.7	1381507	1381723	1381577	7	upstream	-1101
143	NCU02342		hypothetical protein	10.7	1407352	1407606	1407498	8	upstream	-1363
144	NCU02343	gh51-1	alpha-L-arabinofuranosidase 2	10.7	1407352	1407606	1407498	8	upstream	-358
145	NCU02350		hypothetical protein	10.7	1458247	1458439	1458362	5	upstream	-121
145	NCU02350		hypothetical protein	10.7	1458247	1458439	1458362	5	downstream	224
146	NCU02353	cpr-3	hypothetical protein	10.7	1469081	1469512	1469478	8	upstream	-1333
147	NCU02354	pbd-1	RSC complex subunit	10.7	1469081	1469512	1469478	8	upstream	-695
148	NCU02359		hypothetical protein	10.7	1502382	1502679	1502487	10	upstream	-164
149	NCU02360		transmembrane protein UsgS	10.7	1502382	1502679	1502487	10	upstream	-977
150	NCU02383		hypothetical protein	10.7	1572917	1573152	1572974	6	upstream	-2380
151	NCU02385		hypothetical protein	10.7	1572917	1573152	1572974	6	downstream	1071
152	NCU02391	sec24	protein transporter sec-24	10.7	1596648	1597080	1596919	9	downstream	1166
153	NCU02393	gul-4	mitogen-activated protein kinase-2	10.7	1596648	1597080	1596919	9	upstream	-2030
154	NCU02403		ubiquinone biosynthesis protein COQ9	10.7	1632531	1632878	1632772	7	upstream	-1376
155	NCU02428	rbg-24	nucleolar essential protein 1	10.7	1734780	1734991	1734923	7	downstream	2397
156	NCU02429		hypothetical protein	10.7	1734780	1734991	1734923	7	upstream	-685
157	NCU02467		U2 snRNP component IST3	10.1	2414751	2415052	2414867	10	upstream	-303
158	NCU02468		longevity-assurance protein	10.1	2414751	2415052	2414867	10	upstream	-2300
159	NCU02474	tom5	translocase of outer mitochondrial membrane 5	10.1	2433609	2433900	2433746	10	upstream	-308
160	NCU02475	gyd-1	glycine dehydrogenase	10.1	2433609	2433900	2433746	10	upstream	-1194
161	NCU02482	tca-2	2-methylcitrate synthase	10.1	2467138	2467424	2467310	7	downstream	2425
162	NCU02483		hypothetical protein	10.1	2467138	2467424	2467310	7	upstream	-3038
163	NCU02606		hypothetical protein	10.1	2881100	2881574	2881323	14	upstream	-1924
164	NCU02622		hypothetical protein	10.1	2953838	2954409	2954130	13	downstream	1761
165	NCU02623		mitochondrial hypoxia responsive domain-containing protein	10.1	2953838	2954409	2954130	13	upstream	-642
166	NCU02693		C-3 sterol dehydrogenase/C-4 decarboxylase	10.1	3227066	3227205	3227096	5	upstream	-567
167	NCU02694		hypothetical protein	10.1	3227066	3227205	3227096	5	upstream	-619
168	NCU02701		dipeptidyl peptidase	10.1	3250786	3251058	3251005	7	upstream	-1713
169	NCU02702		glucokinase	10.1	3250786	3251058	3251005	7	upstream	-4222
170	NCU02731		hypothetical protein	10.1	3356631	3357414	3357002	146	downstream	1494
171	NCU02732		hypothetical protein	10.1	3356631	3357414	3357002	146	upstream	-1848
172	NCU02767	pro41	PRO41 protein	10.1	9270470	9270920	9270600	11	upstream	-3166
172	NCU02767	pro41	PRO41 protein	10.1	9271901	9272159	9272127	8	upstream	-1639
173	NCU02794	so	Fso1	10.1	9108990	9109526	9109321	36	upstream	-721
174	NCU02810	eif2-gamma	eukaryotic translation initiation factor 2 gamma subunit	10.1	9043587	9044084	9043787	11	upstream	-4292
174	NCU02810	eif2-gamma	eukaryotic translation initiation factor 2 gamma subunit	10.1	9044640	9045285	9044962	11	upstream	-3117
175	NCU02811	ham-8	hypothetical protein	10.1	9044640	9045285	9044962	11	upstream	-1477
175	NCU02811	ham-8	hypothetical protein	10.1	9043587	9044084	9043787	11	upstream	-302
176	NCU02819		high mobility group protein	10.1	9006139	9006442	9006243	14	upstream	-1711
177	NCU02856		hypothetical protein	10.1	8898703	8898951	8898880	7	downstream	759
178	NCU02857		hypothetical protein	10.1	8898703	8898951	8898880	7	upstream	-912
179	NCU02878		hypothetical protein	10.1	8828968	8829116	8828994	7	downstream	272
180	NCU02879	trm-38	zinc/iron transporter	10.1	8828968	8829116	8828994	7	downstream	1514
181	NCU02950		hypothetical protein	10.1	8608116	8608466	8608243	12	upstream	-389
182	NCU02951	mrp-8	40S ribosomal protein S8	10.1	8608116	8608466	8608243	12	upstream	-1002
183	NCU02984		translation machinery-associated protein 22	10.1	8505441	8506193	8505873	104	upstream	-1261
183	NCU02984		translation machinery-associated protein 22	10.1	8506359	8506974	8506612	47	upstream	-522
184	NCU02988		hypothetical protein	10.1	8506359	8506974	8506612	47	upstream	-1490
184	NCU02988		hypothetical protein	10.1	8505441	8506193	8505873	104	upstream	-751
185	NCU02995		hypothetical protein	10.1	8482722	8483011	8482758	11	upstream	-43
185	NCU02995		hypothetical protein	10.1	8482722	8483011	8482758	11	downstream	291
186	NCU03023		phenol 2-monooxygenase	10.1	8406856	8407122	8406960	6	upstream	-2296
186	NCU03023		phenol 2-monooxygenase	10.1	8408002	8408246	8408148	7	upstream	-1108
187	NCU03024		GARP complex subunit Vps53	10.1	8406856	8407122	8406960	6	downstream	1145
187	NCU03024		GARP complex subunit Vps53	10.1	8408002	8408246	8408148	7	downstream	2333
188	NCU03035		hypothetical protein	10.1	8366039	8366819	8366598	19	upstream	-2526
188	NCU03035		hypothetical protein	10.1	8365313	8365728	8365542	11	upstream	-1470
188	NCU03035		hypothetical protein	10.1	8364460	8365083	8364841	26	upstream	-769
188	NCU03035		hypothetical protein	10.1	8361403	8362023	8361660	31	downstream	2412
189	NCU03058		hypothetical protein	10.1	4371971	4372148	4372028	8	upstream	-1014
190	NCU03059	nst-3	SIR2 family histone deacetylase	10.1	4371971	4372148	4372028	8	upstream	-1195
191	NCU03114	rpo-2	SSU72	10.1	4608894	4609292	4609057	28	downstream	2523
192	NCU03115	spa	spa2-like	10.1	4608894	4609292	4609057	28	upstream	-1267
193	NCU03131		FAD dependent oxidoreductase superfamily	10.1	4671402	4671837	4671693	12	upstream	-2944
194	NCU03132		hypothetical protein	10.1	4671402	4671837	4671693	12	upstream	-876
195	NCU03138		transcription initiation factor TFIID	10.1	4694648	4694830	4694723	7	upstream	-1002
195	NCU03138		transcription initiation factor TFIID	10.1	4694079	4694281	4694136	8	upstream	-415
196	NCU03139	his-3	histidine-3	10.1	4694079	4694281	4694136	8	upstream	-826
196	NCU03139	his-3	histidine-3	10.1	4694648	4694830	4694723	7	upstream	-239
197	NCU03182		hypothetical protein	10.1	4824509	4824769	4824627	7	downstream	367
198	NCU03183		hypothetical protein	10.1	4824509	4824769	4824627	7	upstream	-222
199	NCU03184		C2H2 conidiation transcription factor FlbC	10.1	4829596	4829927	4829779	12	upstream	-3714
200	NCU03192		hypothetical protein	10.1	4862567	4862971	4862798	12	upstream	-540
201	NCU03193		hypothetical protein	10.1	4862567	4862971	4862798	12	downstream	1192
202	NCU03238		hypothetical protein	10.1	5017998	5018205	5018068	11	upstream	-708
203	NCU03239		hypothetical protein	10.1	5017998	5018205	5018068	11	upstream	-905
203	NCU03239		hypothetical protein	10.1	5022021	5022215	5022056	6	downstream	2341
204	NCU03240		hypothetical protein	10.1	5022021	5022215	5022056	6	upstream	-3413
205	NCU03245		hypothetical protein	10.1	5042316	5042817	5042470	11	upstream	-164
206	NCU03246	cdc14	tyrosine-protein phosphatase CDC14	10.1	5042316	5042817	5042470	11	upstream	-1205
207	NCU03329		hypothetical protein	10.2	1089386	1089578	1089544	8	downstream	743
208	NCU03339	gtr-1	glutathione reductase	10.2	1044263	1044807	1044648	37	downstream	1433
209	NCU03340		cytochrome-c oxidase chain VIIc	10.2	1044263	1044807	1044648	37	upstream	-632
210	NCU03433		hypothetical protein	10.2	734698	734942	734841	8	downstream	1560
211	NCU03493	het-c	heterokaryon incompatibility- c	10.2	490397	490933	490662	81	downstream	1814
212	NCU03494	pin-c	partner for incompatibility with het-c	10.2	490397	490933	490662	81	upstream	-470
213	NCU03505		JmjC domain-containing histone demethylation protein 3D	10.2	452794	453285	453175	11	upstream	-1251
214	NCU03559	ucr-1	ubiquinol-cytochrome c reductase complex core protein 2 precursor	10.2	230516	230895	230634	23	upstream	-900
215	NCU03560		DNA-directed RNA polymerase III subunit rpc-3	10.2	230516	230895	230634	23	upstream	-397
216	NCU03569		hypothetical protein	10.2	199068	199224	199190	6	upstream	-1110
217	NCU03570		hypothetical protein	10.2	199068	199224	199190	6	downstream	2429
218	NCU03599		hypothetical protein	10.5	1801517	1801883	1801743	8	downstream	2382
218	NCU03599		hypothetical protein	10.5	1801983	1802239	1802023	12	downstream	2662
219	NCU03600		GTP-binding protein EsdC	10.5	1801517	1801883	1801743	8	upstream	-1114
219	NCU03600		GTP-binding protein EsdC	10.5	1801983	1802239	1802023	12	upstream	-834
220	NCU03651		NADP-dependent malic enzyme	10.5	1968098	1968439	1968213	10	upstream	-2687
221	NCU03690		importin beta-2 subunit	10.5	2094346	2094641	2094424	10	upstream	-928
222	NCU03691		hypothetical protein	10.5	2094346	2094641	2094424	10	downstream	1329
223	NCU03696		nitroreductase	10.5	2108114	2108345	2108179	7	upstream	-733
224	NCU03771		phosphatidate cytidylyltransferase	10.5	2368057	2368295	2368181	8	upstream	-3338
225	NCU03773		hypothetical protein	10.5	2368057	2368295	2368181	8	upstream	-1019
226	NCU03826	eef1B-gamma	elongation factor 1-gamma	10.5	2537525	2537847	2537695	14	upstream	-329
227	NCU03827	mrp-9	40S ribosomal protein S9	10.5	2537525	2537847	2537695	14	upstream	-535
228	NCU03862		triacylglycerol lipase	10.6	2708185	2708473	2708247	12	upstream	-1767
228	NCU03862		triacylglycerol lipase	10.6	2708726	2709300	2709116	8	upstream	-898
229	NCU03863		hypothetical protein	10.6	2708726	2709300	2709116	8	upstream	-906
229	NCU03863		hypothetical protein	10.6	2708185	2708473	2708247	12	upstream	-37
230	NCU03880		phosphorylcholine transferase	10.6	2615124	2615354	2615265	6	upstream	-883
231	NCU03881		hypothetical protein	10.6	2610542	2610817	2610706	7	upstream	-1773
231	NCU03881		hypothetical protein	10.6	2615124	2615354	2615265	6	downstream	2786
232	NCU03882	dyn-2	hypothetical protein	10.6	2610542	2610817	2610706	7	downstream	2691
233	NCU03926		37S ribosomal protein Rsm24	10.6	2477306	2477887	2477559	168	downstream	879
233	NCU03926		37S ribosomal protein Rsm24	10.6	2475811	2476000	2475969	7	downstream	2469
234	NCU03928		hypothetical protein	10.6	2477306	2477887	2477559	168	upstream	-2109
234	NCU03928		hypothetical protein	10.6	2475811	2476000	2475969	7	upstream	-519
235	NCU03932		hypothetical protein	10.6	2463021	2463365	2463174	14	upstream	-413
236	NCU03934		hypothetical protein	10.6	2463021	2463365	2463174	14	upstream	-1517
237	NCU03946		polyadenylate-binding protein 2	10.6	2428959	2429351	2429216	15	downstream	1424
238	NCU03947		ubiquitin ligase	10.6	2428959	2429351	2429216	15	upstream	-1875
239	NCU03957	coq-7	COQ7	10.6	2390977	2391314	2391240	11	downstream	2197
240	NCU03960		hypothetical protein	10.6	2390977	2391314	2391240	11	upstream	-1829
240	NCU03960		hypothetical protein	10.6	2389677	2389981	2389807	10	upstream	-396
241	NCU03967	vvd	vivid	10.6	2361036	2361365	2361217	10	upstream	-3856
242	NCU03968		hypothetical protein	10.6	2361036	2361365	2361217	10	upstream	-1869
243	NCU04001	ff-7	female fertility-7	10.6	2239978	2240172	2240138	6	upstream	-4627
243	NCU04001	ff-7	female fertility-7	10.6	2237584	2238022	2237872	9	upstream	-2361
244	NCU04006		hypothetical protein	10.6	2217353	2217878	2217772	9	upstream	-8
244	NCU04006		hypothetical protein	10.6	2217353	2217878	2217772	9	downstream	154
245	NCU04042		hypothetical protein	10.6	2095191	2095505	2095284	9	upstream	-336
246	NCU04051		GCN20	10.6	2062038	2062346	2062207	11	upstream	-2630
247	NCU04052		hypothetical protein	10.6	2062038	2062346	2062207	11	upstream	-2140
248	NCU04087		Aha1 domain-containing protein	10.6	1933401	1933593	1933475	10	upstream	-2131
249	NCU04088		hypothetical protein	10.6	1933401	1933593	1933475	10	upstream	-1597
250	NCU04106		hypothetical protein	10.5	4859567	4859853	4859672	12	downstream	1753
251	NCU04123		hypothetical protein	10.5	4922014	4922180	4922149	7	upstream	-1397
252	NCU04124		golgi membrane protein	10.5	4922014	4922180	4922149	7	downstream	2858
253	NCU04179	sah-1	C2H2 transcription factor	10.5	5110264	5110509	5110418	6	upstream	-4534
254	NCU04189	cot-2	glucan synthesis regulatory protein	10.5	5145984	5146434	5146250	29	upstream	-381
255	NCU04206		hypothetical protein	10.5	5200506	5200801	5200677	8	upstream	-318
256	NCU04207		mechanosensitive ion channel family protein	10.5	5200506	5200801	5200677	8	downstream	1549
257	NCU04258	dap-1	dim-2-associated protein-1	10.5	5396838	5397073	5397011	9	downstream	2483
258	NCU04259		ubiquinone biosynthesis protein	10.5	5396838	5397073	5397011	9	upstream	-359
259	NCU04268		hypothetical protein	10.5	5436952	5437393	5437196	23	upstream	-1125
260	NCU04269	2014-04-06	aspartyl proteinase	10.5	5436952	5437393	5437196	23	upstream	-1651
261	NCU04276		hypothetical protein	10.5	5469036	5469812	5469564	10	upstream	-938
261	NCU04276		hypothetical protein	10.5	5468611	5468787	5468753	9	upstream	-127
262	NCU04277	thr-4	homoserine kinase	10.5	5469036	5469812	5469564	10	downstream	1693
262	NCU04277	thr-4	homoserine kinase	10.5	5468611	5468787	5468753	9	downstream	2504
263	NCU04284		hypothetical protein	10.5	5496055	5496612	5496289	9	upstream	-276
264	NCU04285		hypothetical protein	10.5	5496055	5496612	5496289	9	upstream	-1602
265	NCU04442		GAL10	10.4	3348156	3348317	3348280	5	upstream	-110
265	NCU04442		GAL10	10.4	3348156	3348317	3348280	5	in-gene	216
265	NCU04442		GAL10	10.4	3348156	3348317	3348280	5	downstream	594
266	NCU04453	tol	tolerant	10.4	3306909	3307109	3306980	9	upstream	-265
267	NCU04454	alg-9	mannosyl transferase	10.4	3306909	3307109	3306980	9	downstream	1367
268	NCU04501		hypothetical protein	10.4	3158265	3158563	3158500	9	downstream	2488
269	NCU04502		hypothetical protein	10.4	3158265	3158563	3158500	9	upstream	-1329
269	NCU04502		hypothetical protein	10.4	3157558	3158147	3157873	16	upstream	-702
270	NCU04525		hypothetical protein	10.4	3090043	3090293	3090222	6	downstream	775
271	NCU04526	ce3-1	hypothetical protein	10.4	3090043	3090293	3090222	6	downstream	2932
272	NCU04557		hypothetical protein	10.7	2802600	2802903	2802805	7	downstream	609
273	NCU04644		hypothetical protein	10.5	1352741	1353269	1352989	49	upstream	-1229
274	NCU04645		DUF124 domain-containing protein	10.5	1352741	1353269	1352989	49	upstream	-598
275	NCU04731	sah-2	HLH transcription factor	10.6	586562	586949	586746	11	upstream	-1288
276	NCU04732		hypothetical protein	10.6	593690	594094	593771	9	upstream	-390
277	NCU04733	mus-50	UvrD/REP helicase	10.6	593690	594094	593771	9	upstream	-1564
278	NCU04734		hypothetical protein	10.6	598961	599200	599046	8	downstream	1893
279	NCU04748		hypothetical protein	10.6	663888	664152	664075	6	upstream	-790
280	NCU04770		TATA-binding protein	10.6	756144	756741	756340	15	upstream	-2095
281	NCU04811		hypothetical protein	10.6	911225	911460	911275	9	upstream	-352
282	NCU04812		hypothetical protein	10.6	911225	911460	911275	9	downstream	1291
283	NCU04816		hypothetical protein	10.6	926713	927089	926861	9	upstream	-1621
284	NCU04843		hypothetical protein	10.6	1032135	1032396	1032256	15	upstream	-849
285	NCU04847	div-9	cyclin	10.6	1048040	1048583	1048309	79	upstream	-1485
286	NCU04851		hypothetical protein	10.4	456489	456674	456563	5	upstream	-3651
287	NCU04873		hypothetical protein	10.4	574183	575060	574718	27	downstream	370
288	NCU04874	aod-3	alternative oxidase	10.4	574183	575060	574718	27	upstream	-3678
289	NCU04928		hypothetical protein	10.4	775393	775731	775496	8	upstream	-535
290	NCU04990	fi	protein serine/threonine kinase	10.4	1117874	1118679	1118167	60	downstream	2637
291	NCU04996		hypothetical protein	10.6	4149943	4150241	4150144	13	upstream	-170
292	NCU05040		hypothetical protein	10.6	3964405	3964726	3964607	10	downstream	1456
293	NCU05129	trp-2	anthranilate synthase component I	10.6	3653353	3653567	3653513	7	downstream	1903
294	NCU05130		hypothetical protein	10.6	3653353	3653567	3653513	7	upstream	-552
295	NCU05136	gh114-1	endo alpha-1,4 polygalactosaminidase precusor	10.6	3603551	3603744	3603650	8	upstream	-1727
296	NCU05137	ncw-1	non-anchored cell wall protein-1	10.6	3603551	3603744	3603650	8	upstream	-1572
297	NCU05149		hypothetical protein	10.6	3572267	3572524	3572377	10	upstream	-1482
298	NCU05150		hypothetical protein	10.6	3572267	3572524	3572377	10	downstream	352
299	NCU05193		hypothetical protein	10.4	5799765	5799976	5799790	5	upstream	-1244
300	NCU05194	drl-4	DNA replication licensing factor mcm6	10.4	5799765	5799976	5799790	5	upstream	-180
301	NCU05195		hypothetical protein	10.4	5793537	5793769	5793611	10	upstream	-869
302	NCU05196	djc-3	mitochondrial DnaJ chaperone	10.4	5793537	5793769	5793611	10	upstream	-257
303	NCU05245	pex12	peroxisome assembly protein 12	10.4	5625688	5625933	5625758	7	downstream	1861
304	NCU05246		DNA repair and recombination protein RAD5C	10.4	5625688	5625933	5625758	7	downstream	2810
305	NCU05261	spr-1	ATP-dependent protease La	10.4	5555342	5555658	5555452	11	upstream	-715
305	NCU05261	spr-1	ATP-dependent protease La	10.4	5560285	5560535	5560376	7	downstream	977
306	NCU05262		hypothetical protein	10.4	5555342	5555658	5555452	11	upstream	-402
307	NCU05284		hypothetical protein	10.4	5468309	5468822	5468539	12	downstream	1628
308	NCU05306		hypothetical protein	10.4	5392374	5392705	5392606	10	upstream	-1914
309	NCU05338		hypothetical protein	10.2	1366901	1367395	1367216	11	upstream	-320
310	NCU05340		alkanesulfonate monooxygenase	10.2	1366901	1367395	1367216	11	upstream	-997
311	NCU05343		R3H domain-containing protein	10.2	1381689	1382050	1381923	33	upstream	-2011
311	NCU05343		R3H domain-containing protein	10.2	1380096	1380355	1380252	10	upstream	-340
312	NCU05345		zearalenone lactonase	10.2	1381689	1382050	1381923	33	upstream	-4069
313	NCU05370		hypothetical protein	10.2	1434710	1435198	1434895	12	downstream	892
313	NCU05370		hypothetical protein	10.2	1436523	1437039	1436740	20	downstream	2737
314	NCU05401		hypothetical protein	10.2	1535199	1535522	1535408	8	upstream	-2831
315	NCU05404		endoglucanase	10.2	1535199	1535522	1535408	8	upstream	-1352
316	NCU05427		ATP-dependent Clp protease	10.2	1606963	1607195	1607134	6	upstream	-911
317	NCU05429	gh13-9	1,4-alpha-glucan branching enzyme	10.2	1606963	1607195	1607134	6	upstream	-1063
318	NCU05437		hypothetical protein	10.2	1629401	1629667	1629568	10	downstream	2846
319	NCU05452	msp-29	splicing factor 3b	10.2	1647681	1647975	1647904	10	upstream	-599
320	NCU05453	vtr-3	ER to Golgi transporter	10.2	1647681	1647975	1647904	10	upstream	-369
321	NCU05498		hypothetical protein	10.6	1726081	1726254	1726183	7	upstream	-4408
322	NCU05510		hypothetical protein	10.6	1670087	1670444	1670161	7	upstream	-3351
323	NCU05527		hypothetical protein	10.6	1611143	1611397	1611300	8	upstream	-279
324	NCU05575		hypothetical protein	10.6	1458654	1459036	1458951	8	upstream	-4246
325	NCU05576		hypothetical protein	10.6	1456160	1456645	1456435	21	upstream	-1756
325	NCU05576		hypothetical protein	10.6	1458654	1459036	1458951	8	downstream	366
326	NCU05577	gh3-5	beta-glucosidase	10.6	1456160	1456645	1456435	21	upstream	-1061
327	NCU05605		hypothetical protein	10.6	1354947	1355327	1355147	32	upstream	-252
328	NCU05606		glucosidase 2 subunit beta	10.6	1354947	1355327	1355147	32	upstream	-403
329	NCU05618		extracellular SCP domain-containing protein Pry1	10.6	1308896	1309177	1309009	12	upstream	-333
330	NCU05619		hypothetical protein	10.6	1308896	1309177	1309009	12	upstream	-951
331	NCU05648		hypothetical protein	10.6	1212865	1213124	1213058	7	upstream	-1658
331	NCU05648		hypothetical protein	10.6	1212865	1213124	1213058	7	in-gene	63
332	NCU05689	cox-4	cytochrome c oxidase polypeptide IV	10.3	516951	517254	517081	8	upstream	-228
333	NCU05712		hypothetical protein	10.3	600760	601018	600888	9	upstream	-296
334	NCU05713		hypothetical protein	10.3	600760	601018	600888	9	downstream	1087
335	NCU05785		DUF907 domain-containing protein	10.7	434167	434605	434381	37	downstream	1188
336	NCU05786		hypothetical protein	10.7	434167	434605	434381	37	upstream	-576
337	NCU05788		hypothetical protein	10.7	425116	425301	425271	5	downstream	1388
338	NCU05789	gh16-6	secreted glucosidase	10.7	425116	425301	425271	5	upstream	-1187
339	NCU05800		zinc knuckle domain-containing protein	10.7	387588	387831	387744	6	downstream	1759
340	NCU05814		hypothetical protein	10.7	332966	333365	333154	22	upstream	-2185
341	NCU05816		hypothetical protein	10.7	332966	333365	333154	22	upstream	-2030
342	NCU05830	aap-20	general amino-acid permease GAP1	10.7	286983	287234	287124	8	upstream	-1564
343	NCU05831		hypothetical protein	10.7	280282	280505	280338	8	downstream	932
344	NCU05835		hypothetical protein	10.7	262574	263043	262849	65	upstream	-751
345	NCU05836	gh47-4	glycosyl hydrolase family 47 protein	10.7	262574	263043	262849	65	upstream	-541
346	NCU05854		hypothetical protein	10.7	189499	189823	189615	9	upstream	-2338
347	NCU05855		O-methyltransferase	10.7	189499	189823	189615	9	upstream	-912
348	NCU05915		hypothetical protein	10.6	3482841	3483034	3483001	7	upstream	-597
349	NCU05916	gt69-2	alpha-1,3-mannosyltransferase CMT1	10.6	3482841	3483034	3483001	7	upstream	-531
350	NCU05984	dnr-3	formamidopyrimidine-DNA glycosylase	10.6	3195978	3196352	3196197	16	downstream	2562
351	NCU05985	chol-6	glycerol-3-phosphate O-acyltransferase	10.6	3195978	3196352	3196197	16	upstream	-1920
351	NCU05985	chol-6	glycerol-3-phosphate O-acyltransferase	10.6	3195248	3195853	3195533	49	upstream	-1256
352	NCU05995	ubi	ubiquitin	10.6	3145455	3145715	3145592	8	upstream	-452
353	NCU05996		C6 finger domain-containing protein	10.6	3145455	3145715	3145592	8	downstream	2898
354	NCU06005		glycerol kinase	10.6	3112287	3112593	3112372	9	upstream	-2164
355	NCU06006		hypothetical protein	10.6	3112287	3112593	3112372	9	upstream	-2592
356	NCU06017		thiosulfate sulfurtransferase	10.7	2180001	2180291	2180102	9	upstream	-917
357	NCU06032		long-chain fatty acid transporter	10.7	2229309	2229835	2229554	21	upstream	-982
358	NCU06033		GPI transamidase component PIG-S	10.7	2229309	2229835	2229554	21	upstream	-808
359	NCU06034		hypothetical protein	10.7	2233532	2234628	2234384	54	upstream	-923
360	NCU06035	eef1B-alpha	elongation factor 1-beta	10.7	2233532	2234628	2234384	54	upstream	-344
361	NCU06038	mrp-59	ribosomal protein L36	10.7	2241632	2241908	2241830	8	upstream	-351
362	NCU06039		WD repeat protein	10.7	2241632	2241908	2241830	8	upstream	-706
363	NCU06042		FAD dependent oxidoreductase	10.7	2252628	2252973	2252852	6	upstream	-285
364	NCU06055	spr-5	extracellular alkaline protease	10.7	2296546	2296817	2296580	6	upstream	-1675
365	NCU06056		hypothetical protein	10.7	2296546	2296817	2296580	6	upstream	-2778
366	NCU06104		RLI and DUF367 domain-containing protein	10.7	2468735	2468966	2468821	10	upstream	-408
367	NCU06105		ADP-ribosylation factor-binding protein GGA1	10.7	2468735	2468966	2468821	10	upstream	-688
368	NCU06134		hypothetical protein	10.7	2573125	2573597	2573366	23	upstream	-806
369	NCU06135		hypothetical protein	10.7	2573125	2573597	2573366	23	upstream	-583
370	NCU06139		hypothetical protein	10.7	2587890	2588158	2587991	8	upstream	-1604
370	NCU06139		hypothetical protein	10.7	2585862	2586353	2586130	28	upstream	-56
370	NCU06139		hypothetical protein	10.7	2585862	2586353	2586130	28	downstream	257
371	NCU06140		hypothetical protein	10.7	2587890	2588158	2587991	8	upstream	-730
372	NCU06141	pft-1	protoheme IX farnesyltransferase	10.7	2593124	2593956	2593581	46	upstream	-948
373	NCU06142		hypothetical protein	10.7	2593124	2593956	2593581	46	upstream	-1291
374	NCU06145		RING-6	10.7	2607727	2607893	2607773	7	upstream	-282
375	NCU06150		hypothetical protein	10.7	2628073	2628569	2628414	8	downstream	1749
376	NCU06159		MFS transporter	10.7	2654924	2655211	2655095	8	downstream	1027
377	NCU06160		hypothetical protein	10.7	2654924	2655211	2655095	8	downstream	2220
378	NCU06204		hypothetical protein	10.3	1900746	1901071	1900885	11	upstream	-1257
379	NCU06228		hypothetical protein	10.3	1973758	1973979	1973944	7	upstream	-466
379	NCU06228		hypothetical protein	10.3	1973758	1973979	1973944	7	downstream	82
380	NCU06247		hypothetical protein	10.3	2040262	2040674	2040498	9	upstream	-2330
381	NCU06248		hypothetical protein	10.3	2040262	2040674	2040498	9	upstream	-616
382	NCU06252		hypothetical protein	10.3	2069562	2069767	2069652	6	upstream	-1909
383	NCU06261		uracil phosphoribosyltransferase	10.3	2107730	2107888	2107816	5	upstream	-849
384	NCU06262		chromosome condensation protein	10.3	2107730	2107888	2107816	5	upstream	-224
385	NCU06294		hypothetical protein	10.4	3003690	3003952	3003816	7	upstream	-1517
386	NCU06296		hypothetical protein	10.4	3003690	3003952	3003816	7	downstream	2919
387	NCU06333		translocation protein SEC62	10.4	2880443	2880770	2880560	11	upstream	-2118
387	NCU06333		translocation protein SEC62	10.4	2881730	2882241	2881854	14	upstream	-824
388	NCU06334		hypothetical protein	10.4	2881730	2882241	2881854	14	upstream	-2004
388	NCU06334		hypothetical protein	10.4	2880443	2880770	2880560	11	upstream	-710
389	NCU06338	dnt-2	DNA topoisomerase 2	10.4	2861899	2862094	2862064	8	upstream	-549
390	NCU06339		APSES transcription factor Xbp1	10.4	2861899	2862094	2862064	8	upstream	-4988
391	NCU06361		cwl1	10.4	2787703	2788512	2787803	34	upstream	-2020
392	NCU06362		GTPase activating protein	10.4	2782189	2782407	2782243	9	upstream	-824
393	NCU06380	trm-42	zinc transporter YKE4	10.4	2710416	2710667	2710619	12	upstream	-3822
394	NCU06381	gh17-1	GPI-anchored cell wall beta-1,3-endoglucanase EglC	10.4	2710416	2710667	2710619	12	downstream	880
395	NCU06418	drh-6	ATP-dependent RNA helicase dbp-8	10.3	1330854	1331762	1331412	205	upstream	-664
396	NCU06419	mek-1	MAP kinase kinase	10.3	1330854	1331762	1331412	205	upstream	-2825
397	NCU06425		hypothetical protein	10.3	1373463	1373852	1373576	12	upstream	-2990
398	NCU06426		hypothetical protein	10.3	1373463	1373852	1373576	12	upstream	-1867
399	NCU06467		hypothetical protein	10.3	1506407	1506960	1506636	65	upstream	-266
400	NCU06478		hypothetical protein	10.3	1550322	1550722	1550556	37	upstream	-822
401	NCU06479		hypothetical protein	10.3	1550322	1550722	1550556	37	upstream	-2089
402	NCU06481	dnl-1	DNA ligase	10.3	1562755	1563272	1563157	19	upstream	-979
403	NCU06482	ace-2	pyruvate dehydrogenase E1 component alpha subunit	10.3	1562755	1563272	1563157	19	downstream	1007
404	NCU06483		F-box and WD repeat-containing protein	10.3	1572786	1572932	1572813	9	upstream	-2634
405	NCU06506		hypothetical protein	10.3	1676158	1676409	1676284	9	downstream	767
406	NCU06507		hypothetical protein	10.3	1676158	1676409	1676284	9	upstream	-1855
407	NCU06509		hypothetical protein	10.3	1687113	1687617	1687286	15	upstream	-1686
408	NCU06549	pdx-2	pyridoxine 2	10.4	1607338	1607704	1607538	10	upstream	-1005
409	NCU06550	pdx-1	pyridoxine 1	10.4	1607338	1607704	1607538	10	upstream	-989
410	NCU06687	gsy-1	glycogen synthase-1	10.5	4282340	4282569	4282492	8	downstream	1224
411	NCU06688		F-box domain-containing protein	10.5	4282340	4282569	4282492	8	upstream	-778
412	NCU06690		hypothetical protein	10.5	4290104	4290351	4290186	8	upstream	-250
413	NCU06691		hypothetical protein	10.5	4290104	4290351	4290186	8	upstream	-3835
414	NCU06718	paa-8	zinc knuckle domain-containing protein	10.5	4379982	4380309	4380051	8	upstream	-1458
415	NCU06719		MSF1 domain-containing protein	10.5	4379982	4380309	4380051	8	upstream	-1147
416	NCU06720		carboxypeptidase cpdS	10.5	4386055	4386308	4386211	6	upstream	-1596
417	NCU06721		peptide chain release factor 1	10.5	4386055	4386308	4386211	6	downstream	1748
418	NCU06794		hypothetical protein	10.2	1918085	1918392	1918323	7	upstream	-1110
419	NCU06874		HMG box-containing protein	10.7	3628676	3628880	3628822	12	upstream	-2117
420	NCU06881		succinyl-CoA:3-ketoacid-coenzyme A transferase subunit A	10.7	3610758	3610996	3610863	12	upstream	-955
421	NCU06882		RING-5	10.7	3610758	3610996	3610863	12	downstream	1279
422	NCU06911		hypothetical protein	10.7	3507919	3508333	3508015	10	upstream	-1323
423	NCU06912		hypothetical protein	10.7	3507919	3508333	3508015	10	downstream	651
424	NCU06915		hypothetical protein	10.7	3496646	3496829	3496725	8	upstream	-767
425	NCU06916		hypothetical protein	10.7	3496646	3496829	3496725	8	downstream	1119
426	NCU06939		endosome-associated ubiquitin isopeptidase	10.7	3411529	3411793	3411698	6	upstream	-1056
426	NCU06939		endosome-associated ubiquitin isopeptidase	10.7	3415436	3415708	3415567	8	downstream	1113
427	NCU06940		hypothetical protein	10.7	3411529	3411793	3411698	6	upstream	-526
428	NCU06980		hypothetical protein	10.4	4757099	4757271	4757135	6	downstream	1939
429	NCU06989		hypothetical protein	10.4	4799950	4800276	4800128	17	upstream	-581
430	NCU06990		hypothetical protein	10.4	4799950	4800276	4800128	17	upstream	-3449
431	NCU07004		hypothetical protein	10.4	4858940	4859213	4859107	9	downstream	2422
432	NCU07008	cao-1	carotenoid oxygenase-1	10.4	4879680	4880076	4879971	12	upstream	-4035
432	NCU07008	cao-1	carotenoid oxygenase-1	10.4	4878080	4878305	4878144	8	upstream	-2208
433	NCU07017		hypothetical protein	10.4	4922114	4923178	4922814	87	upstream	-1252
433	NCU07017		hypothetical protein	10.4	4921625	4921946	4921770	10	upstream	-208
434	NCU07018	hda-4	histone deacetylase HosB	10.4	4921625	4921946	4921770	10	upstream	-2057
434	NCU07018	hda-4	histone deacetylase HosB	10.4	4922114	4923178	4922814	87	upstream	-1013
435	NCU07024	os-2	osmotic sensitive-2	10.4	4954479	4954671	4954569	7	upstream	-3701
436	NCU07042		alcohol dehydrogenase	10.4	5003254	5003647	5003462	12	downstream	332
437	NCU07043		hypothetical protein	10.4	5003254	5003647	5003462	12	upstream	-1145
438	NCU07061		hypothetical protein	10.6	319804	320529	320053	23	upstream	-4655
439	NCU07190	gh6-3	exoglucanase 3	10.5	6291852	6292501	6291987	21	downstream	2131
439	NCU07190	gh6-3	exoglucanase 3	10.5	6291178	6291635	6291348	20	downstream	2770
440	NCU07191		hypothetical protein	10.5	6291852	6292501	6291987	21	upstream	-2025
440	NCU07191		hypothetical protein	10.5	6291178	6291635	6291348	20	upstream	-1386
441	NCU07192		hypothetical protein	10.5	6281541	6282317	6282081	27	upstream	-384
442	NCU07193		hypothetical protein	10.5	6281541	6282317	6282081	27	downstream	2114
443	NCU07221		two-component system protein A	10.5	6205809	6206177	6205918	11	upstream	-2470
444	NCU07222		hypothetical protein	10.5	6205809	6206177	6205918	11	downstream	1131
445	NCU07232		heat shock protein 30	10.5	6161944	6162175	6162082	7	downstream	1427
446	NCU07233		hypothetical protein	10.5	6161944	6162175	6162082	7	upstream	-325
447	NCU07239		hypothetical protein	10.5	6130498	6131044	6130837	17	downstream	2048
448	NCU07240		aflatoxin B1 aldehyde reductase member 2	10.5	6130498	6131044	6130837	17	downstream	2208
449	NCU07255		hypothetical protein	10.4	4612083	4612285	4612150	7	upstream	-751
450	NCU07257		F-box domain-containing protein	10.4	4602366	4602593	4602503	7	upstream	-1116
450	NCU07257		F-box domain-containing protein	10.4	4603109	4603619	4603445	11	upstream	-174
451	NCU07293		hypothetical protein	10.4	4497896	4498211	4498121	10	upstream	-3311
452	NCU07294		hypothetical protein	10.4	4491824	4492033	4491985	7	upstream	-322
453	NCU07314		CinY protein	10.4	4396356	4396685	4396505	13	upstream	-781
454	NCU07338	gt32-2	alpha-1,6-mannosyltransferase Och1	10.4	4316969	4317271	4317103	10	upstream	-2881
455	NCU07339		hypothetical protein	10.4	4316969	4317271	4317103	10	downstream	1889
456	NCU07351	gh67-1	alpha-glucuronidase	10.1	6274553	6274830	6274763	7	upstream	-896
457	NCU07352		hypothetical protein	10.1	6274553	6274830	6274763	7	upstream	-547
458	NCU07387		hypothetical protein	10.1	6127570	6127884	6127753	6	upstream	-1730
459	NCU07388		hypothetical protein	10.1	6116083	6116584	6116312	36	upstream	-4395
459	NCU07388		hypothetical protein	10.1	6119340	6120319	6119482	37	upstream	-1225
460	NCU07389	ham-9	SAM and PH domain-containing protein	10.1	6109163	6109408	6109239	7	upstream	-2951
460	NCU07389	ham-9	SAM and PH domain-containing protein	10.1	6110498	6110992	6110687	20	upstream	-1503
461	NCU07390		hypothetical protein	10.1	6109163	6109408	6109239	7	downstream	1052
461	NCU07390		hypothetical protein	10.1	6110498	6110992	6110687	20	downstream	2500
462	NCU07392	adv-1	transcriptional regulatory protein Pro-1	10.1	6101109	6101329	6101291	6	upstream	-3590
463	NCU07395	dnh-1	DNA-binding protein SMUBP-2	10.1	6083290	6083503	6083347	6	upstream	-287
463	NCU07395	dnh-1	DNA-binding protein SMUBP-2	10.1	6083290	6083503	6083347	6	in-gene	1005
463	NCU07395	dnh-1	DNA-binding protein SMUBP-2	10.1	6083290	6083503	6083347	6	in-gene	1297
463	NCU07395	dnh-1	DNA-binding protein SMUBP-2	10.1	6083290	6083503	6083347	6	downstream	1297
464	NCU07406		hypothetical protein	10.1	6045116	6045682	6045468	15	upstream	-917
464	NCU07406		hypothetical protein	10.1	6046462	6046744	6046614	7	upstream	-171
464	NCU07406		hypothetical protein	10.1	6046462	6046744	6046614	7	in-gene	229
465	NCU07407	msh1	MutS2 protein	10.1	6046462	6046744	6046614	7	upstream	-1306
465	NCU07407	msh1	MutS2 protein	10.1	6045116	6045682	6045468	15	upstream	-160
466	NCU07411	polt-1	DNA-directed DNA polymerase theta	10.1	6026347	6026651	6026611	9	upstream	-2197
467	NCU07432	pls-1	tetraspanin	10.1	646072	646586	646262	29	upstream	-709
468	NCU07451		methionyl-tRNA synthetase	10.1	578121	578453	578356	10	downstream	1604
469	NCU07452		NADPH dehydrogenase	10.1	578121	578453	578356	10	upstream	-847
470	NCU07453		hypothetical protein	10.1	574085	574320	574229	10	upstream	-428
471	NCU07454		MAC1 interacting protein 1	10.1	574085	574320	574229	10	upstream	-2318
472	NCU07503		hypothetical protein	10.1	385672	385900	385777	6	downstream	2088
473	NCU07504	apg-11	major facilitator superfamily transporter protein MFS1	10.1	385672	385900	385777	6	upstream	-1705
474	NCU07509	cdc43	geranylgeranyltransferase beta subunit	10.1	354970	355339	355208	19	upstream	-1214
475	NCU07545		DUF1183 domain-containing protein	10.3	4421977	4422368	4422162	18	upstream	-793
476	NCU07546	abc-8	multidrug resistance protein MDR	10.3	4421977	4422368	4422162	18	downstream	2183
477	NCU07554	coh-2	chromosome segregation protein SudA	10.3	4382048	4382389	4382336	16	upstream	-488
478	NCU07555		hypothetical protein	10.3	4382048	4382389	4382336	16	downstream	1215
479	NCU07565		von Willebrand RING finger domain-containing protein	10.3	4333724	4334031	4333838	13	upstream	-4987
480	NCU07606		hypothetical protein	10.4	229303	229518	229381	8	downstream	2658
481	NCU07617	acon-3	Acr1	10.4	269311	269573	269436	18	upstream	-2469
482	NCU07683	snr-4	small nuclear ribonucleoprotein	10.4	2251587	2251851	2251758	9	upstream	-2257
482	NCU07683	snr-4	small nuclear ribonucleoprotein	10.4	2250057	2250379	2250218	12	upstream	-717
483	NCU07695		hypothetical protein	10.4	2198604	2199190	2198999	29	upstream	-1081
484	NCU07696		hypothetical protein	10.4	2198604	2199190	2198999	29	downstream	2952
485	NCU07707		hypothetical protein	10.4	2132283	2132502	2132420	11	upstream	-2893
486	NCU07711	trm-19	vacuolar calcium ion transporter/H(+) exchanger	10.4	2119251	2119440	2119400	6	downstream	575
487	NCU07724		mitochondrial division protein 1	10.4	2080744	2081154	2081000	18	upstream	-57
488	NCU07725	pt	chorismate mutase	10.4	2080744	2081154	2081000	18	upstream	-955
489	NCU07735		Grp1p	10.4	2052794	2053048	2052848	6	upstream	-878
490	NCU07736		PEP5	10.5	492631	493039	492827	10	downstream	2982
491	NCU07740		hypothetical protein	10.5	472148	472450	472207	7	upstream	-2893
492	NCU07741		1-acyl-sn-glycerol-3-phosphate acyltransferase 2	10.5	472148	472450	472207	7	downstream	774
493	NCU07743		hypothetical protein	10.5	451133	451611	451519	9	upstream	-4700
494	NCU07744		hypothetical protein	10.5	451133	451611	451519	9	downstream	360
495	NCU07760	gh61-2	endoglucanase IV	10.5	392956	393179	393049	8	upstream	-1560
496	NCU07761	gsl-12	hypothetical protein	10.5	392956	393179	393049	8	downstream	1387
497	NCU07787	ccg-14	clock controlled protein CCG-14	10.5	301459	302113	301785	8	upstream	-1399
498	NCU07793		hypothetical protein	10.5	273205	273418	273334	9	upstream	-245
499	NCU07794		2Fe-2S iron-sulfur cluster binding domain-containing protein	10.5	273205	273418	273334	9	upstream	-1041
500	NCU07846		hypothetical protein	10.3	1083640	1083895	1083789	9	upstream	-4251
501	NCU07847		hypothetical protein	10.3	1084607	1084832	1084679	6	downstream	1191
501	NCU07847		hypothetical protein	10.3	1083640	1083895	1083789	9	downstream	2081
502	NCU07848		hypothetical protein	10.3	1091388	1091713	1091495	10	downstream	2712
503	NCU07850	nor-1	NADPH oxidase regulator NoxR	10.3	1105219	1105427	1105314	7	upstream	-2973
503	NCU07850	nor-1	NADPH oxidase regulator NoxR	10.3	1104911	1105164	1104961	8	upstream	-2620
503	NCU07850	nor-1	NADPH oxidase regulator NoxR	10.3	1104140	1104567	1104412	12	upstream	-2071
504	NCU07851		superoxide dismutase 1 copper chaperone	10.3	1105219	1105427	1105314	7	downstream	2854
505	NCU07872	prk-2	protein kinase Yak1	10.3	1195732	1195993	1195884	12	upstream	-3778
506	NCU07874		nuclear and cytoplasmic polyadenylated RNA-binding protein pub1	10.3	1195732	1195993	1195884	12	downstream	1914
507	NCU07876	rnp-3	PH domain-containing protein	10.3	1210124	1210470	1210262	10	upstream	-2014
508	NCU07934		hypothetical protein	10.4	1301639	1301899	1301783	11	upstream	-1310
508	NCU07934		hypothetical protein	10.4	1306162	1306423	1306285	10	downstream	2991
509	NCU07935		caffeine-induced death protein Cid2	10.4	1301639	1301899	1301783	11	upstream	-540
510	NCU07941	aat-2	aspartate aminotransferase	10.4	1280501	1280746	1280612	7	upstream	-1822
511	NCU07942		hypothetical protein	10.4	1280501	1280746	1280612	7	upstream	-1434
512	NCU07974		endoglucanase B	10.4	3771203	3771638	3771398	30	upstream	-1852
513	NCU07997		hypothetical protein	10.4	3851888	3852265	3852172	12	upstream	-2703
514	NCU08011		aminotransferase	10.4	3910918	3911441	3911181	42	downstream	1276
515	NCU08012	exo70	exocyst complex protein EXO70	10.4	3910918	3911441	3911181	42	upstream	-251
516	NCU08055	zip-1	b-ZIP transcription factor IDI4	10.1	120018	120187	120086	6	downstream	1729
517	NCU08056	abc-1	ABC drug exporter AtrF	10.1	120018	120187	120086	6	upstream	-3093
518	NCU08092		nipsnap family protein	10.1	235574	235868	235706	21	upstream	-258
518	NCU08092		nipsnap family protein	10.1	236166	236524	236333	8	upstream	-163
518	NCU08092		nipsnap family protein	10.1	235574	235868	235706	21	in-gene	174
518	NCU08092		nipsnap family protein	10.1	235574	235868	235706	21	downstream	464
519	NCU08093		hypothetical protein	10.1	236166	236524	236333	8	upstream	-1416
520	NCU08140		hypothetical protein	10.7	745961	746171	746132	5	downstream	846
521	NCU08141		hypothetical protein	10.7	738103	738595	738378	19	upstream	-939
522	NCU08159		hypothetical protein	10.7	674762	675099	674919	6	upstream	-2445
522	NCU08159		hypothetical protein	10.7	675340	675701	675510	9	upstream	-1854
523	NCU08166		hypothetical protein	10.7	649713	650003	649777	10	downstream	1824
524	NCU08167		aerobactin siderophore biosynthesis protein iucB	10.7	649713	650003	649777	10	upstream	-354
525	NCU08190		hypothetical protein	10.3	4601735	4602131	4601955	20	upstream	-641
526	NCU08191		hypothetical protein	10.3	4601735	4602131	4601955	20	upstream	-871
527	NCU08216	met-11	cystathionine beta-synthase	10.3	4663038	4663253	4663127	9	upstream	-2244
528	NCU08217		SRP receptor beta subunit	10.3	4669271	4669441	4669373	6	upstream	-135
529	NCU08218	ptr-1	palmitoyltransferase AKR1	10.3	4669271	4669441	4669373	6	upstream	-944
529	NCU08218	ptr-1	palmitoyltransferase AKR1	10.3	4672842	4673108	4673021	9	downstream	1021
530	NCU08219		hypothetical protein	10.3	4672842	4673108	4673021	9	upstream	-710
531	NCU08315		monooxygenase	10.4	2437548	2437924	2437783	12	upstream	-1894
532	NCU08316		DUF221 domain-containing protein	10.4	2437548	2437924	2437783	12	upstream	-1215
533	NCU08319		developmental regulator flbA	10.4	2418337	2418538	2418364	6	upstream	-3502
533	NCU08319		developmental regulator flbA	10.4	2419111	2419402	2419318	7	upstream	-2548
534	NCU08321		hypothetical protein	10.4	2419111	2419402	2419318	7	upstream	-2137
534	NCU08321		hypothetical protein	10.4	2418337	2418538	2418364	6	upstream	-1183
535	NCU08524		hypothetical protein	10.3	5053172	5053549	5053298	13	upstream	-622
536	NCU08525		hypothetical protein	10.3	5053172	5053549	5053298	13	downstream	2271
537	NCU08549		UDP-galactose 4-epimerase	10.3	4960554	4960697	4960623	6	downstream	2012
538	NCU08550		hypothetical protein	10.3	4960554	4960697	4960623	6	downstream	915
539	NCU08560		hypothetical protein	10.3	4918330	4918494	4918466	6	upstream	-3222
540	NCU08564		hypothetical protein	10.3	4894743	4894916	4894783	8	downstream	1495
541	NCU08565	dow	hypothetical protein	10.3	4894743	4894916	4894783	8	upstream	-852
542	NCU08711		hypothetical protein	10.2	3766543	3766796	3766726	7	upstream	-1396
543	NCU08712		hypothetical protein	10.2	3766543	3766796	3766726	7	upstream	-413
544	NCU08739	2014-04-10	endothiapepsin	10.2	3853497	3853822	3853761	9	upstream	-3311
545	NCU08741	pro11	striatin Pro11	10.2	3853497	3853822	3853761	9	downstream	2331
546	NCU08779		hypothetical protein	10.3	5151839	5152239	5152064	10	upstream	-432
547	NCU08804		iron-regulated transporter	10.4	5194657	5194957	5194916	7	downstream	1688
547	NCU08804		iron-regulated transporter	10.4	5194125	5194385	5194213	10	downstream	2391
548	NCU08805		hypothetical protein	10.4	5194657	5194957	5194916	7	upstream	-946
548	NCU08805		hypothetical protein	10.4	5194125	5194385	5194213	10	upstream	-243
549	NCU08806	rhp55	hypothetical protein	10.4	5187577	5187797	5187663	8	upstream	-187
549	NCU08806	rhp55	hypothetical protein	10.4	5188999	5189297	5189218	7	in-gene	125
549	NCU08806	rhp55	hypothetical protein	10.4	5188999	5189297	5189218	7	downstream	510
550	NCU08809	bdp-1	hypothetical protein	10.4	5169280	5169784	5169465	9	upstream	-4883
551	NCU08820		hypothetical protein	10.4	5134443	5134647	5134538	7	upstream	-3332
552	NCU08821		hypothetical protein	10.4	5134443	5134647	5134538	7	upstream	-1952
553	NCU08877		glycine cleavage system H protein	10.5	38279	38506	38345	8	upstream	-1209
554	NCU08878	div-17	TEM1	10.5	38279	38506	38345	8	upstream	-1029
555	NCU08889		hypothetical protein	10.5	753173	753507	753359	9	upstream	-909
556	NCU08898	lys-6	homoaconitase	10.5	719444	719679	719482	6	upstream	-495
557	NCU08899		hypothetical protein	10.5	719444	719679	719482	6	upstream	-1692
558	NCU08901		hypothetical protein	10.5	703512	703832	703647	10	upstream	-3140
559	NCU08919	crf2-1	SNF2 family helicase/ATPase	10.5	627684	627977	627898	17	upstream	-2365
560	NCU08920		ATP-binding cassette sub-family F member 2	10.5	627684	627977	627898	17	upstream	-2884
561	NCU09020		hypothetical protein	10.7	3902217	3902516	3902390	7	upstream	-816
562	NCU09024		hypothetical protein	10.7	3888274	3888520	3888400	6	upstream	-206
563	NCU09025		glutamyl-tRNA(Gln) amidotransferase	10.7	3888274	3888520	3888400	6	downstream	2704
564	NCU09032		hypothetical protein	10.7	3856573	3856892	3856666	6	upstream	-1286
565	NCU09065		hypothetical protein	10.1	731408	731906	731652	8	downstream	1802
566	NCU09128		hypothetical protein	10.1	5439396	5439560	5439536	7	upstream	-834
567	NCU09129		hypothetical protein	10.1	5439396	5439560	5439536	7	upstream	-19
568	NCU09159		hypothetical protein	10.3	204544	204775	204655	8	upstream	-245
569	NCU09160		HPP family protein	10.3	207702	207899	207754	8	upstream	-1274
569	NCU09160		HPP family protein	10.3	204544	204775	204655	8	downstream	1172
570	NCU09161		translation factor pelota	10.3	207702	207899	207754	8	upstream	-2003
571	NCU09202	mdk-2	protein kinase dsk1	10.1	5815023	5815180	5815113	7	upstream	-1098
572	NCU09294		hypothetical protein	10.7	4209167	4209502	4209356	14	upstream	-1218
573	NCU09295		hypothetical protein	10.7	4209167	4209502	4209356	14	upstream	-360
574	NCU09301		UDP-glucose:sterol glycosyltransferase	10.7	4240126	4240381	4240304	13	upstream	-491
575	NCU09302		WD repeat-containing protein	10.7	4240126	4240381	4240304	13	downstream	2807
576	NCU09307		hypothetical protein	10.1	4312828	4313430	4313098	48	upstream	-731
577	NCU09316		hypothetical protein	10.1	4269323	4269839	4269576	18	upstream	-3641
578	NCU09317		hypothetical protein	10.1	4269323	4269839	4269576	18	downstream	2248
579	NCU09337	Prm1	Pheromone-regulated membrane protein 1-like	10.2	4150398	4150701	4150546	16	upstream	-746
580	NCU09476	crp-30	40S ribosomal protein S25	10.2	4404128	4404578	4404434	25	downstream	2059
581	NCU09477	aac	ADP, ATP carrier protein	10.2	4404128	4404578	4404434	25	upstream	-1286
582	NCU09504		hypothetical protein	10.3	96224	96627	96403	15	upstream	-691
583	NCU09505		hypothetical protein	10.3	93699	94005	93983	7	upstream	-107
583	NCU09505		hypothetical protein	10.3	96224	96627	96403	15	downstream	729
584	NCU09506		hypothetical protein	10.3	93699	94005	93983	7	downstream	2196
585	NCU09530		hypothetical protein	10.5	4486571	4486884	4486753	8	upstream	-286
586	NCU09562		hypothetical protein	10.7	3259898	3260107	3259934	7	upstream	-895
587	NCU09564	pho-4	phosphorus-4	10.7	3259898	3260107	3259934	7	upstream	-3412
588	NCU09646		3-ketoacyl-CoA thiolase	10.4	59414	59763	59612	18	upstream	-1209
589	NCU09647		hypothetical protein	10.4	59414	59763	59612	18	upstream	-47
590	NCU09702	gh5-6	endo-beta-1,6-galactanase	10.7	2845922	2846169	2845998	9	upstream	-849
591	NCU09703		acetolactate decarboxylase	10.7	2845922	2846169	2845998	9	downstream	1050
592	NCU09712		hypothetical protein	10.7	2871746	2872395	2871930	20	upstream	-335
593	NCU09713		hypothetical protein	10.7	2871746	2872395	2871930	20	upstream	-1438
594	NCU09764	gh61-14	hypothetical protein	10.2	4304859	4305197	4305008	22	upstream	-1155
595	NCU09841		phosphotyrosine protein phosphatase	10.5	5920084	5921069	5920365	119	downstream	1178
596	NCU09842	mak-1	mitogen-activated protein kinase MKC1	10.5	5920084	5921069	5920365	119	upstream	-1476
597	NCU09848		hypothetical protein	10.5	5953714	5954058	5953973	13	upstream	-4509
598	NCU09851		hypothetical protein	10.5	5953714	5954058	5953973	13	upstream	-3530
599	NCU09883		hypothetical protein	10.1	6344775	6345258	6345134	12	upstream	-4329
600	NCU09906		hypothetical protein	10.1	34652	34976	34782	8	upstream	-1317
601	NCU09935		hypothetical protein	10.4	5256330	5256827	5256656	31	downstream	1422
602	NCU09937	gh76-5	cell wall glycosyl hydrolase Dfg5	10.4	5256330	5256827	5256656	31	upstream	-2032
603	NCU09954		hypothetical protein	10.5	6035204	6035581	6035326	27	upstream	-397
603	NCU09954		hypothetical protein	10.5	6035204	6035581	6035326	27	in-gene	15
603	NCU09954		hypothetical protein	10.5	6035204	6035581	6035326	27	downstream	205
604	NCU09969		hypothetical protein	10.6	318410	318670	318465	6	upstream	-272
604	NCU09969		hypothetical protein	10.6	319804	320529	320053	23	in-gene	281
604	NCU09969		hypothetical protein	10.6	319804	320529	320053	23	downstream	748
604	NCU09969		hypothetical protein	10.6	318410	318670	318465	6	downstream	802
605	NCU09971		hypothetical protein	10.1	2348278	2348464	2348379	6	downstream	1327
606	NCU09972		hypothetical protein	10.1	2348278	2348464	2348379	6	downstream	1528
607	NCU10034		retrograde vesicle-mediated transporter Get1	10.2	3360744	3361011	3360882	13	downstream	1033
608	NCU10035		hypothetical protein	10.2	3360744	3361011	3360882	13	upstream	-239
609	NCU10042	emp-7	enolase	10.1	5948317	5948634	5948503	16	downstream	1722
610	NCU10043	div-1	mitotic spindle checkpoint component mad3	10.1	5948317	5948634	5948503	16	upstream	-375
611	NCU10210		hypothetical protein	10.3	4663038	4663253	4663127	9	upstream	-4678
612	NCU10258		transcription factor	10.4	229303	229518	229381	8	upstream	-3595
612	NCU10258		transcription factor	10.4	233464	233790	233623	17	upstream	-982
612	NCU10258		transcription factor	10.4	233464	233790	233623	17	downstream	647
613	NCU10301		hypothetical protein	10.3	2554437	2554661	2554533	7	downstream	1474
614	NCU10521		hypothetical protein	10.7	3415436	3415708	3415567	8	upstream	-2214
615	NCU10537		hypothetical protein	10.6	4149943	4150241	4150144	13	downstream	1637
616	NCU10595		hypothetical protein	10.1	4503535	4503748	4503656	11	downstream	819
617	NCU10610		hypothetical protein	10.5	703512	703832	703647	10	upstream	-891
618	NCU10687		hypothetical protein	10.1	1092698	1093206	1092986	55	upstream	-2140
618	NCU10687		hypothetical protein	10.1	1094121	1094474	1094328	8	upstream	-798
619	NCU10793		hypothetical protein	10.1	7443305	7443762	7443612	8	upstream	-90
619	NCU10793		hypothetical protein	10.1	7443305	7443762	7443612	8	in-gene	85
619	NCU10793		hypothetical protein	10.1	7443305	7443762	7443612	8	downstream	286
620	NCU10865		hypothetical protein	10.7	2802600	2802903	2802805	7	upstream	-1436
621	NCU10903		hypothetical protein	10.1	1388889	1389225	1389150	11	downstream	238
622	NCU10987		MFS transporter Fmp42	10.1	9108990	9109526	9109321	36	upstream	-1995
623	NCU11128		hypothetical protein	10.5	753173	753507	753359	9	upstream	-3669
624	NCU11134		hypothetical protein	10.1	16147	16504	16285	24	upstream	-206
624	NCU11134		hypothetical protein	10.1	16147	16504	16285	24	in-gene	220
624	NCU11134		hypothetical protein	10.1	16147	16504	16285	24	downstream	355
625	NCU11151		hypothetical protein	10.5	3546720	3547128	3546960	24	downstream	1018
625	NCU11151		hypothetical protein	10.5	3547248	3547601	3547446	7	downstream	1504
626	NCU11172		hypothetical protein	10.3	2861036	2861736	2861203	10	upstream	-842
626	NCU11172		hypothetical protein	10.3	2862969	2863227	2863020	6	downstream	578
627	NCU11173	thi-2	thiamine-phosphate pyrophosphorylase	10.3	2862969	2863227	2863020	6	upstream	-574
628	NCU11210		hypothetical protein	10.1	1428766	1429131	1428993	25	upstream	-658
629	NCU11290		hypothetical protein	10.3	5165280	5165463	5165370	8	upstream	-2221
630	NCU11295		hypothetical protein	10.4	3110431	3110614	3110555	6	upstream	-852
631	NCU11300		RING finger domain-containing protein	10.7	2180001	2180291	2180102	9	upstream	-168
631	NCU11300		RING finger domain-containing protein	10.7	2179430	2179852	2179528	13	upstream	-24
631	NCU11300		RING finger domain-containing protein	10.7	2179430	2179852	2179528	13	downstream	105
632	NCU11308		hypothetical protein	10.7	257955	258229	258064	9	upstream	-1202
633	NCU11347		hypothetical protein	10.4	4612083	4612285	4612150	7	downstream	2027
634	NCU11369		BAR domain-containing protein	10.4	2251587	2251851	2251758	9	downstream	693
634	NCU11369		BAR domain-containing protein	10.4	2250057	2250379	2250218	12	downstream	2233
635	NCU11381	erg-16	diphosphomevalonate decarboxylase	10.7	745961	746171	746132	5	upstream	-1235
636	NCU11416		hypothetical protein	10.2	4304859	4305197	4305008	22	downstream	485
637	NCU11433		hypothetical protein	10.1	354970	355339	355208	19	downstream	2072
638	NCU11479		hypothetical protein	10.1	3017729	3018107	3017946	11	downstream	1986
639	NCU11529		hypothetical protein	10.1	7325615	7325962	7325706	6	upstream	-119
639	NCU11529		hypothetical protein	10.1	7325615	7325962	7325706	6	downstream	598
640	NCU11550		hypothetical protein	10.1	8361403	8362023	8361660	31	downstream	1864
641	NCU11564		hypothetical protein	10.1	8989303	8989716	8989468	6	upstream	-3210
642	NCU11679		hypothetical protein	10.4	220866	221225	221061	13	downstream	2108
643	NCU11680		potassium ion channel Yvc1	10.4	220866	221225	221061	13	upstream	-558
644	NCU11694		hypothetical protein	10.4	1307659	1308122	1307861	19	upstream	-206
644	NCU11694		hypothetical protein	10.4	1306162	1306423	1306285	10	downstream	1176
645	NCU11695		hypothetical protein	10.4	1307659	1308122	1307861	19	downstream	868
646	NCU11712		hypothetical protein	10.4	2198604	2199190	2198999	29	in-gene	316
647	NCU11759		hypothetical protein	10.4	4396356	4396685	4396505	13	downstream	2072
648	NCU11763		hypothetical protein	10.4	4491824	4492033	4491985	7	downstream	882
649	NCU11764		hypothetical protein	10.4	4499756	4500147	4499994	11	upstream	-3794
649	NCU11764		hypothetical protein	10.4	4501864	4502748	4502439	27	upstream	-1349
649	NCU11764		hypothetical protein	10.4	4503966	4504293	4504094	8	upstream	-282
649	NCU11764		hypothetical protein	10.4	4503966	4504293	4504094	8	in-gene	306
650	NCU11802		hypothetical protein	10.3	516951	517254	517081	8	upstream	-954
651	NCU11806		hypothetical protein	10.3	1210124	1210470	1210262	10	upstream	-1624
652	NCU11843		hypothetical protein	10.3	3224292	3224909	3224628	10	upstream	-558
653	NCU11850		PXA domain-containing protein	10.3	3703308	3703564	3703383	12	upstream	-1345
653	NCU11850		PXA domain-containing protein	10.3	3703308	3703564	3703383	12	downstream	1338
654	NCU11871		hypothetical protein	10.3	5151839	5152239	5152064	10	upstream	-3301
654	NCU11871		hypothetical protein	10.3	5157117	5157978	5157404	38	downstream	2039
655	NCU11872		hypothetical protein	10.3	5157117	5157978	5157404	38	downstream	2610
656	NCU11919		hypothetical protein	10.2	2308132	2308318	2308283	6	upstream	-1416
657	NCU11936		hypothetical protein	10.2	3088108	3088354	3088202	6	downstream	534
658	NCU11999		hypothetical protein	10.7	1214610	1214962	1214743	16	upstream	-1301
659	NCU12005		hypothetical protein	10.7	1632531	1632878	1632772	7	upstream	-250
660	NCU12081		hypothetical protein	10.6	611145	611352	611282	7	upstream	-715
661	NCU12083		hypothetical protein	10.6	756144	756741	756340	15	upstream	-158
661	NCU12083		hypothetical protein	10.6	756144	756741	756340	15	in-gene	177
662	NCU12090		hypothetical protein	10.6	1029531	1029867	1029727	8	upstream	-1022
663	NCU12091		hypothetical protein	10.6	1032135	1032396	1032256	15	upstream	-1634
663	NCU12091		hypothetical protein	10.6	1029531	1029867	1029727	8	downstream	601
664	NCU12129		hypothetical protein	10.6	3294654	3295332	3294928	12	in-gene	119
664	NCU12129		hypothetical protein	10.6	3294654	3295332	3294928	12	downstream	348
665	NCU12130		hypothetical protein	10.6	3361626	3361955	3361784	20	upstream	-1472

## Sheet: LL60
S. No.	NCU#	Gene symbol	Annotation	Contig	Reg_start	Reg_stop	Reg_summit	Cvg_over_mean	Interaction_subtype	Distance to TSS
1	NCU00017		hypothetical protein	10.3	2300737	2301025	2300962	11	upstream	-1731
2	NCU00122		aspartyl aminopeptidase	10.3	2698201	2698576	2698293	31	upstream	-4892
3	NCU00123		hypothetical protein	10.3	2698201	2698576	2698293	31	downstream	1349
4	NCU00143		hypothetical protein	10.3	2775268	2775605	2775415	13	downstream	2860
5	NCU00164	crf4-2	DDT domain-containing protein	10.3	2861009	2861440	2861247	13	downstream	2677
6	NCU00171		calmodulin	10.3	2890654	2890902	2890878	11	downstream	2394
7	NCU00220		hypothetical protein	10.3	3055067	3055221	3055102	9	downstream	1358
8	NCU00221		hypothetical protein	10.3	3055067	3055221	3055102	9	downstream	270
9	NCU00307		hypothetical protein	10.3	3381874	3382142	3381951	15	upstream	-175
10	NCU00309	wsc2-1	WSC domain-containing protein	10.3	3391661	3392060	3391836	36	upstream	-3230
11	NCU00319		hypothetical protein	10.3	3428467	3428681	3428607	18	upstream	-268
11	NCU00319		hypothetical protein	10.3	3428804	3428941	3428818	9	upstream	-479
12	NCU00320		hypothetical protein	10.3	3441727	3442118	3442021	29	downstream	1465
12	NCU00320		hypothetical protein	10.3	3428804	3428941	3428818	9	upstream	-3825
12	NCU00320		hypothetical protein	10.3	3428467	3428681	3428607	18	upstream	-4036
13	NCU00321		hypothetical protein	10.3	3441727	3442118	3442021	29	upstream	-1179
14	NCU00391		hypothetical protein	10.3	3688531	3688934	3688772	26	downstream	2983
15	NCU00463	kyn-2	kynureninase	10.3	3955196	3955425	3955231	12	downstream	996
16	NCU00464	crp-63	60S ribosomal protein L32	10.3	3955196	3955425	3955231	12	downstream	2460
17	NCU00498	nit-7	molybdenum cofactor biosynthesis protein 1 B	10.3	4072989	4073278	4073044	17	downstream	2959
18	NCU00500		hypothetical protein	10.1	8209603	8209896	8209719	12	downstream	302
18	NCU00500		hypothetical protein	10.1	8209603	8209896	8209719	12	in-gene	85
18	NCU00500		hypothetical protein	10.1	8210979	8211248	8211036	11	downstream	185
18	NCU00500		hypothetical protein	10.1	8210979	8211248	8211036	11	upstream	-73
19	NCU00605		ThiF domain-containing protein	10.1	7860558	7860757	7860596	9	upstream	-226
20	NCU00606		short-chain alcohol dehydrogenase	10.1	7860558	7860757	7860596	9	upstream	-1173
21	NCU00628		hypothetical protein	10.1	7768796	7769026	7768842	13	upstream	-664
22	NCU00629	emp-3	6-phosphofructokinase	10.1	7768796	7769026	7768842	13	upstream	-929
23	NCU00710	ce1-4	acetyl xylan esterase	10.1	7474463	7474750	7474603	31	upstream	-1520
24	NCU00711		multidrug resistance protein fnx1	10.1	7474463	7474750	7474603	31	downstream	1048
25	NCU00719		hypothetical protein	10.1	7430448	7430654	7430510	12	upstream	-1513
26	NCU00720	tca-17	L-lactate dehydrogenase	10.1	7430448	7430654	7430510	12	downstream	2998
27	NCU00827		hypothetical protein	10.1	7037592	7037850	7037627	26	downstream	2095
28	NCU00828		peroxisomal membrane protein	10.1	7037592	7037850	7037627	26	downstream	521
29	NCU00832		hypothetical protein	10.1	7024245	7024521	7024422	18	upstream	-283
30	NCU00881	ham-7	hypothetical protein	10.1	6878339	6878692	6878508	42	upstream	-1071
30	NCU00881	ham-7	hypothetical protein	10.1	6877803	6877973	6877866	8	upstream	-1713
31	NCU00882		hypothetical protein	10.1	6877803	6877973	6877866	8	upstream	-222
31	NCU00882		hypothetical protein	10.1	6878339	6878692	6878508	42	upstream	-864
32	NCU00905		N-acylethanolamine amidohydrolase	10.1	6806133	6806504	6806292	17	upstream	-977
33	NCU00906		hypothetical protein	10.1	6806133	6806504	6806292	17	downstream	2334
34	NCU00922		hypothetical protein	10.1	6722007	6722301	6722119	20	downstream	2953
35	NCU00930	tim10	translocase of inner mitochondrial membrane 10	10.1	6687665	6687911	6687823	12	upstream	-314
36	NCU00931		lysyl-tRNA synthetase	10.1	6687665	6687911	6687823	12	upstream	-580
37	NCU00938		hypothetical protein	10.1	6662852	6663387	6663107	139	upstream	-751
37	NCU00938		hypothetical protein	10.1	6662198	6662793	6662572	19	upstream	-1286
38	NCU00940		hypothetical protein	10.1	6647294	6647525	6647351	9	downstream	788
39	NCU00994	2014-04-02	endothiapepsin	10.1	6460272	6460444	6460359	9	upstream	-1308
39	NCU00994	2014-04-02	endothiapepsin	10.1	6458370	6458706	6458596	21	upstream	-3071
40	NCU00995		hypothetical protein	10.1	6458370	6458706	6458596	21	upstream	-1354
40	NCU00995		hypothetical protein	10.1	6460272	6460444	6460359	9	upstream	-3117
41	NCU01002		coatomer subunit epsilon	10.5	2652625	2652963	2652833	15	downstream	1929
42	NCU01003		hypothetical protein	10.5	2652625	2652963	2652833	15	downstream	426
43	NCU01043		hypothetical protein	10.5	2750223	2750564	2750422	13	upstream	-2254
44	NCU01044		spray	10.5	2750223	2750564	2750422	13	in-gene	71
45	NCU01072		class II aldolase/adducin domain-containing protein	10.5	2833256	2833489	2833376	12	upstream	-1153
46	NCU01073		hypothetical protein	10.5	2833256	2833489	2833376	12	upstream	-194
47	NCU01159		hypothetical protein	10.5	3083970	3084618	3084281	120	downstream	262
48	NCU01160	drh-4	ATP-dependent RNA helicase dbp-5	10.5	3083970	3084618	3084281	120	downstream	1399
49	NCU01191		hypothetical protein	10.5	3187187	3187585	3187458	25	upstream	-865
50	NCU01192	pold-1	DNA polymerase delta catalytic subunit	10.5	3187187	3187585	3187458	25	in-gene	40
50	NCU01192	pold-1	DNA polymerase delta catalytic subunit	10.5	3187187	3187585	3187458	25	upstream	-781
51	NCU01216	hpth-1	ubiquitin ligase complex F-box protein GRR1	10.5	3276716	3277035	3276895	16	upstream	-1994
52	NCU01218		hypothetical protein	10.5	3276716	3277035	3276895	16	upstream	-1255
53	NCU01252		MYND domain-containing protein	10.5	3379799	3380196	3379976	17	upstream	-3293
54	NCU01253		hypothetical protein	10.5	3379799	3380196	3379976	17	downstream	2743
55	NCU01289		hypothetical protein	10.5	3538283	3538550	3538516	14	upstream	-933
56	NCU01290	snr-10	centromere/microtubule-binding protein CBF5	10.5	3538283	3538550	3538516	14	downstream	2179
57	NCU01292		hypothetical protein	10.5	3546707	3547147	3546939	28	downstream	2322
58	NCU01314		hypothetical protein	10.5	3628437	3628851	3628710	35	downstream	2036
59	NCU01315	gt41-1	UDP-N-acetylglucosaminyltransferase	10.5	3628437	3628851	3628710	35	downstream	2860
60	NCU01382		hypothetical protein	10.5	3846192	3846783	3846477	103	upstream	-268
61	NCU01383		hypothetical protein	10.5	3848285	3848485	3848406	16	downstream	451
61	NCU01383		hypothetical protein	10.5	3846192	3846783	3846477	103	upstream	-1169
62	NCU01528	gpd-1	glyceraldehyde-3-phosphate dehydrogenase-1	10.2	3181919	3182957	3182696	21	downstream	1520
62	NCU01528	gpd-1	glyceraldehyde-3-phosphate dehydrogenase-1	10.2	3179751	3180176	3180044	15	upstream	-932
63	NCU01529		hypothetical protein	10.2	3179751	3180176	3180044	15	downstream	1898
64	NCU01555		hypothetical protein	10.2	3094638	3095260	3094885	158	upstream	-2571
65	NCU01638	rpo-18	DNA-directed RNA polymerase I subunit RPA1	10.2	2862792	2863041	2862836	12	downstream	2095
66	NCU01640	rpn-4	C2H2 transcription factor	10.2	2862792	2863041	2862836	12	downstream	2331
67	NCU01697		hypothetical protein	10.2	2690810	2691301	2690986	19	upstream	-2336
68	NCU01698		4F5 family protein	10.2	2690810	2691301	2690986	19	upstream	-29
69	NCU01779		HIRA-interacting protein 5	10.2	2467890	2468050	2468014	12	upstream	-152
70	NCU01780		hypothetical protein	10.2	2467890	2468050	2468014	12	upstream	-767
71	NCU01789		IDC1 protein	10.2	2433024	2433206	2433108	10	upstream	-824
72	NCU01800	mrp-5	37S ribosomal protein S5	10.2	2375400	2375643	2375527	13	upstream	-488
73	NCU01801		hypothetical protein	10.2	2375400	2375643	2375527	13	upstream	-560
74	NCU01834		hypothetical protein	10.2	2240395	2240618	2240442	15	upstream	-3387
75	NCU01835		hypothetical protein	10.2	2226073	2226449	2226326	24	upstream	-3965
76	NCU01844		hypothetical protein	10.2	2189596	2190207	2190019	24	upstream	-710
77	NCU01845		phosphoglycerate mutase family domain-containing protein	10.2	2189596	2190207	2190019	24	upstream	-1448
78	NCU01871		hypothetical protein	10.1	2196287	2196469	2196323	8	upstream	-436
79	NCU01872		hypothetical protein	10.1	2196287	2196469	2196323	8	upstream	-505
80	NCU01897		hypothetical protein	10.1	2104086	2104557	2104269	23	downstream	2757
81	NCU01898		hypothetical protein	10.1	2104086	2104557	2104269	23	downstream	1018
82	NCU01984		hypothetical protein	10.1	1778207	1778524	1778356	20	upstream	-1347
83	NCU01985	cys-11	sulfate adenylyltransferase	10.1	1778207	1778524	1778356	20	downstream	1771
84	NCU02019		FAD dependent oxidoreductase	10.1	1657375	1657695	1657469	19	downstream	2103
85	NCU02020		metalloreductase transmembrane component	10.1	1657375	1657695	1657469	19	upstream	-2582
86	NCU02046		hypothetical protein	10.1	1567968	1568489	1568193	152	upstream	-2411
87	NCU02081		hypothetical protein	10.1	1428807	1429098	1428901	27	upstream	-1227
88	NCU02110	nox-1	NADPH oxidase-1	10.1	1253611	1254014	1253801	17	upstream	-1135
89	NCU02111		myosin-5	10.1	1253611	1254014	1253801	17	upstream	-2777
90	NCU02145		hypothetical protein	10.1	1092709	1093270	1092973	73	downstream	2154
91	NCU02193	cfp	cellular filament polypeptide	10.7	869984	870359	870092	14	upstream	-249
91	NCU02193	cfp	cellular filament polypeptide	10.7	870483	870755	870722	10	upstream	-879
92	NCU02194		hypothetical protein	10.7	870483	870755	870722	10	upstream	-1322
92	NCU02194		hypothetical protein	10.7	869984	870359	870092	14	upstream	-1952
93	NCU02246		hypothetical protein	10.7	1059451	1059807	1059522	12	upstream	-1506
94	NCU02247	dim-2	DNA methyltransferase Dim-2	10.7	1059451	1059807	1059522	12	downstream	2521
95	NCU02282	gsl-11	aureobasidin-resistance protein	10.7	1185409	1185678	1185549	12	upstream	-3043
96	NCU02289		ubiquitin-conjugating enzyme E2	10.7	1214649	1214855	1214751	22	upstream	-710
97	NCU02359		hypothetical protein	10.7	1502411	1502646	1502517	9	upstream	-194
98	NCU02360		transmembrane protein UsgS	10.7	1502411	1502646	1502517	9	upstream	-947
99	NCU02383		hypothetical protein	10.7	1572935	1573098	1572984	13	upstream	-2390
100	NCU02385		hypothetical protein	10.7	1572935	1573098	1572984	13	downstream	1061
101	NCU02391	sec24	protein transporter sec-24	10.7	1596808	1597084	1596977	13	downstream	1224
102	NCU02393	gul-4	mitogen-activated protein kinase-2	10.7	1596808	1597084	1596977	13	upstream	-1972
103	NCU02467		U2 snRNP component IST3	10.1	2414823	2415006	2414894	11	upstream	-330
104	NCU02468		longevity-assurance protein	10.1	2414823	2415006	2414894	11	upstream	-2273
105	NCU02474	tom5	translocase of outer mitochondrial membrane 5	10.1	2433619	2433841	2433774	15	upstream	-336
106	NCU02475	gyd-1	glycine dehydrogenase	10.1	2433619	2433841	2433774	15	upstream	-1166
107	NCU02606		hypothetical protein	10.1	2881163	2881499	2881340	23	upstream	-1907
108	NCU02613		hypothetical protein	10.1	2915437	2915572	2915485	10	upstream	-1878
109	NCU02622		hypothetical protein	10.1	2953997	2954331	2954235	22	downstream	1866
110	NCU02623		mitochondrial hypoxia responsive domain-containing protein	10.1	2953997	2954331	2954235	22	upstream	-537
111	NCU02731		hypothetical protein	10.1	3356782	3357304	3357036	178	downstream	1528
112	NCU02732		hypothetical protein	10.1	3356782	3357304	3357036	178	upstream	-1814
113	NCU02767	pro41	PRO41 protein	10.1	9270531	9271030	9270684	17	upstream	-3082
114	NCU02794	so	Fso1	10.1	9109093	9109480	9109321	34	upstream	-721
115	NCU02810	eif2-gamma	eukaryotic translation initiation factor 2 gamma subunit	10.1	9044766	9045148	9044998	12	upstream	-3081
115	NCU02810	eif2-gamma	eukaryotic translation initiation factor 2 gamma subunit	10.1	9043618	9043990	9043780	17	upstream	-4299
116	NCU02811	ham-8	hypothetical protein	10.1	9043618	9043990	9043780	17	upstream	-295
116	NCU02811	ham-8	hypothetical protein	10.1	9044766	9045148	9044998	12	upstream	-1513
117	NCU02819		high mobility group protein	10.1	9006200	9006388	9006303	19	upstream	-1651
118	NCU02913		DNA repair protein rad5	10.1	8713083	8713252	8713220	11	downstream	1166
119	NCU02914		hypothetical protein	10.1	8713083	8713252	8713220	11	downstream	247
120	NCU02950		hypothetical protein	10.1	8608121	8608442	8608242	19	upstream	-390
121	NCU02951	mrp-8	40S ribosomal protein S8	10.1	8608121	8608442	8608242	19	upstream	-1001
122	NCU02984		translation machinery-associated protein 22	10.1	8506397	8506867	8506613	44	upstream	-521
122	NCU02984		translation machinery-associated protein 22	10.1	8505588	8506173	8505872	110	upstream	-1262
123	NCU02988		hypothetical protein	10.1	8505588	8506173	8505872	110	upstream	-750
123	NCU02988		hypothetical protein	10.1	8506397	8506867	8506613	44	upstream	-1491
124	NCU02995		hypothetical protein	10.1	8482724	8482960	8482927	10	downstream	126
124	NCU02995		hypothetical protein	10.1	8482724	8482960	8482927	10	upstream	-308
125	NCU03013	acw-10	anchored cell wall protein-10	10.1	8439277	8439441	8439408	10	upstream	-1973
126	NCU03014		hypothetical protein	10.1	8439277	8439441	8439408	10	upstream	-363
127	NCU03035		hypothetical protein	10.1	8361445	8361925	8361649	52	downstream	2423
127	NCU03035		hypothetical protein	10.1	8364583	8365075	8364837	21	upstream	-765
128	NCU03114	rpo-2	SSU72	10.1	4608898	4609283	4609074	36	downstream	2540
129	NCU03115	spa	spa2-like	10.1	4608898	4609283	4609074	36	upstream	-1250
130	NCU03131		FAD dependent oxidoreductase superfamily	10.1	4671417	4671798	4671519	12	upstream	-2770
131	NCU03132		hypothetical protein	10.1	4671417	4671798	4671519	12	upstream	-1050
132	NCU03184		C2H2 conidiation transcription factor FlbC	10.1	4829621	4829930	4829790	19	upstream	-3703
133	NCU03192		hypothetical protein	10.1	4862584	4862935	4862801	17	upstream	-543
134	NCU03193		hypothetical protein	10.1	4862584	4862935	4862801	17	downstream	1189
135	NCU03238		hypothetical protein	10.1	5017994	5018325	5018064	15	upstream	-704
136	NCU03239		hypothetical protein	10.1	5017994	5018325	5018064	15	upstream	-909
137	NCU03245		hypothetical protein	10.1	5042327	5042741	5042555	12	upstream	-249
138	NCU03246	cdc14	tyrosine-protein phosphatase CDC14	10.1	5042327	5042741	5042555	12	upstream	-1120
139	NCU03329		hypothetical protein	10.2	1089391	1089552	1089456	8	downstream	831
140	NCU03339	gtr-1	glutathione reductase	10.2	1044420	1044781	1044654	47	downstream	1427
141	NCU03340		cytochrome-c oxidase chain VIIc	10.2	1044420	1044781	1044654	47	upstream	-638
142	NCU03493	het-c	heterokaryon incompatibility- c	10.2	490376	490946	490609	111	downstream	1867
143	NCU03494	pin-c	partner for incompatibility with het-c	10.2	490376	490946	490609	111	upstream	-417
144	NCU03505		JmjC domain-containing histone demethylation protein 3D	10.2	452875	453271	453103	18	upstream	-1179
145	NCU03559	ucr-1	ubiquinol-cytochrome c reductase complex core protein 2 precursor	10.2	230528	230848	230632	24	upstream	-902
146	NCU03560		DNA-directed RNA polymerase III subunit rpc-3	10.2	230528	230848	230632	24	upstream	-395
147	NCU03599		hypothetical protein	10.5	1801987	1802138	1802026	14	downstream	2665
147	NCU03599		hypothetical protein	10.5	1801595	1801858	1801717	12	downstream	2356
148	NCU03600		GTP-binding protein EsdC	10.5	1801987	1802138	1802026	14	upstream	-831
148	NCU03600		GTP-binding protein EsdC	10.5	1801595	1801858	1801717	12	upstream	-1140
149	NCU03633	erg-12	mevalonate kinase	10.5	1908623	1908848	1908773	9	upstream	-1770
150	NCU03634		hypothetical protein	10.5	1908623	1908848	1908773	9	upstream	-251
151	NCU03690		importin beta-2 subunit	10.5	2094385	2094554	2094435	17	upstream	-939
152	NCU03691		hypothetical protein	10.5	2094385	2094554	2094435	17	downstream	1318
153	NCU03696		nitroreductase	10.5	2108097	2108332	2108239	11	upstream	-793
154	NCU03707		hypothetical protein	10.5	2159101	2159456	2159230	14	downstream	2748
155	NCU03721		hypothetical protein	10.5	2199375	2199526	2199429	10	upstream	-1126
156	NCU03826	eef1B-gamma	elongation factor 1-gamma	10.5	2537552	2537846	2537612	19	upstream	-246
157	NCU03827	mrp-9	40S ribosomal protein S9	10.5	2537552	2537846	2537612	19	upstream	-618
158	NCU03862		triacylglycerol lipase	10.6	2708193	2708420	2708313	18	upstream	-1701
159	NCU03863		hypothetical protein	10.6	2708193	2708420	2708313	18	upstream	-103
160	NCU03926		37S ribosomal protein Rsm24	10.6	2477272	2477875	2477572	193	downstream	866
161	NCU03928		hypothetical protein	10.6	2477272	2477875	2477572	193	upstream	-2122
162	NCU03932		hypothetical protein	10.6	2463029	2463287	2463192	16	upstream	-395
163	NCU03934		hypothetical protein	10.6	2463029	2463287	2463192	16	upstream	-1535
164	NCU03946		polyadenylate-binding protein 2	10.6	2428969	2429342	2429128	18	downstream	1512
165	NCU03947		ubiquitin ligase	10.6	2428969	2429342	2429128	18	upstream	-1787
166	NCU03957	coq-7	COQ7	10.6	2391009	2391350	2391062	10	downstream	2375
167	NCU03960		hypothetical protein	10.6	2389554	2389724	2389597	9	upstream	-186
167	NCU03960		hypothetical protein	10.6	2389731	2389944	2389831	13	upstream	-420
167	NCU03960		hypothetical protein	10.6	2391009	2391350	2391062	10	upstream	-1651
168	NCU03967	vvd	vivid	10.6	2361093	2361358	2361217	15	upstream	-3856
169	NCU03968		hypothetical protein	10.6	2361093	2361358	2361217	15	upstream	-1869
170	NCU04042		hypothetical protein	10.6	2095187	2095397	2095359	13	upstream	-411
171	NCU04087		Aha1 domain-containing protein	10.6	1933445	1933575	1933456	9	upstream	-2150
172	NCU04088		hypothetical protein	10.6	1933445	1933575	1933456	9	upstream	-1578
173	NCU04106		hypothetical protein	10.5	4859569	4859825	4859635	14	downstream	1790
174	NCU04158	nmr	nitrogen metabolite regulation	10.5	5025228	5025638	5025401	13	upstream	-3076
175	NCU04189	cot-2	glucan synthesis regulatory protein	10.5	5146109	5146343	5146240	26	upstream	-371
176	NCU04268		hypothetical protein	10.5	5437035	5437346	5437190	31	upstream	-1119
177	NCU04269	2014-04-06	aspartyl proteinase	10.5	5437035	5437346	5437190	31	upstream	-1657
178	NCU04276		hypothetical protein	10.5	5468596	5468872	5468646	15	upstream	-20
178	NCU04276		hypothetical protein	10.5	5469029	5469411	5469259	14	upstream	-633
178	NCU04276		hypothetical protein	10.5	5469433	5469683	5469565	13	upstream	-939
179	NCU04277	thr-4	homoserine kinase	10.5	5468596	5468872	5468646	15	downstream	2611
179	NCU04277	thr-4	homoserine kinase	10.5	5469029	5469411	5469259	14	downstream	1998
179	NCU04277	thr-4	homoserine kinase	10.5	5469433	5469683	5469565	13	downstream	1692
180	NCU04284		hypothetical protein	10.5	5496121	5496352	5496245	12	upstream	-232
181	NCU04285		hypothetical protein	10.5	5496121	5496352	5496245	12	upstream	-1646
182	NCU04453	tol	tolerant	10.4	3306945	3307097	3307020	8	upstream	-225
183	NCU04454	alg-9	mannosyl transferase	10.4	3306945	3307097	3307020	8	downstream	1407
184	NCU04501		hypothetical protein	10.4	3158262	3158583	3158345	11	downstream	2643
185	NCU04502		hypothetical protein	10.4	3156004	3156255	3156100	12	downstream	873
185	NCU04502		hypothetical protein	10.4	3157673	3158116	3157755	22	upstream	-584
185	NCU04502		hypothetical protein	10.4	3158262	3158583	3158345	11	upstream	-1174
186	NCU04503		ribosome biogenesis protein Ssf2	10.4	3156004	3156255	3156100	12	downstream	2412
187	NCU04557		hypothetical protein	10.7	2802593	2802847	2802739	9	downstream	543
188	NCU04644		hypothetical protein	10.5	1352751	1353179	1352979	57	upstream	-1239
189	NCU04645		DUF124 domain-containing protein	10.5	1352751	1353179	1352979	57	upstream	-588
190	NCU04731	sah-2	HLH transcription factor	10.6	586651	586890	586700	15	upstream	-1242
191	NCU04770		TATA-binding protein	10.6	756210	756528	756268	16	upstream	-2167
192	NCU04811		hypothetical protein	10.6	911227	911394	911257	15	upstream	-334
193	NCU04812		hypothetical protein	10.6	911227	911394	911257	15	downstream	1309
194	NCU04816		hypothetical protein	10.6	926748	926993	926804	11	upstream	-1564
195	NCU04843		hypothetical protein	10.6	1032146	1032406	1032297	17	upstream	-808
196	NCU04847	div-9	cyclin	10.6	1048054	1048631	1048307	75	upstream	-1487
197	NCU04873		hypothetical protein	10.4	574580	574918	574726	28	downstream	378
197	NCU04873		hypothetical protein	10.4	574190	574528	574336	18	downstream	120
197	NCU04873		hypothetical protein	10.4	574190	574528	574336	18	upstream	-12
198	NCU04874	aod-3	alternative oxidase	10.4	574580	574918	574726	28	upstream	-3670
199	NCU04928		hypothetical protein	10.4	775438	775707	775491	10	upstream	-530
200	NCU04990	fi	protein serine/threonine kinase	10.4	1117850	1118590	1118167	83	downstream	2637
201	NCU04996		hypothetical protein	10.6	4149968	4150248	4150069	27	upstream	-95
202	NCU05040		hypothetical protein	10.6	3964428	3964698	3964557	18	downstream	1506
203	NCU05136	gh114-1	endo alpha-1,4 polygalactosaminidase precusor	10.6	3604001	3604241	3604115	15	upstream	-1262
203	NCU05136	gh114-1	endo alpha-1,4 polygalactosaminidase precusor	10.6	3603558	3603807	3603667	9	upstream	-1710
203	NCU05136	gh114-1	endo alpha-1,4 polygalactosaminidase precusor	10.6	3602510	3602645	3602615	8	upstream	-2762
204	NCU05137	ncw-1	non-anchored cell wall protein-1	10.6	3602510	3602645	3602615	8	upstream	-537
204	NCU05137	ncw-1	non-anchored cell wall protein-1	10.6	3603558	3603807	3603667	9	upstream	-1589
204	NCU05137	ncw-1	non-anchored cell wall protein-1	10.6	3604001	3604241	3604115	15	upstream	-2037
205	NCU05149		hypothetical protein	10.6	3572277	3572546	3572309	10	upstream	-1550
206	NCU05150		hypothetical protein	10.6	3572277	3572546	3572309	10	downstream	284
207	NCU05195		hypothetical protein	10.4	5793569	5793743	5793641	11	upstream	-839
208	NCU05196	djc-3	mitochondrial DnaJ chaperone	10.4	5793569	5793743	5793641	11	upstream	-287
209	NCU05306		hypothetical protein	10.4	5392391	5392692	5392658	17	upstream	-1862
210	NCU05343		R3H domain-containing protein	10.2	1380164	1380358	1380242	11	upstream	-330
210	NCU05343		R3H domain-containing protein	10.2	1381714	1382030	1381853	27	upstream	-1941
211	NCU05345		zearalenone lactonase	10.2	1381714	1382030	1381853	27	upstream	-4139
212	NCU05370		hypothetical protein	10.2	1436509	1437038	1436662	41	downstream	2659
213	NCU05437		hypothetical protein	10.2	1629416	1629616	1629591	11	downstream	2869
214	NCU05448		hypothetical protein	10.2	1631869	1632204	1632044	13	upstream	-3419
215	NCU05510		hypothetical protein	10.6	1670176	1670329	1670295	8	upstream	-3485
216	NCU05575		hypothetical protein	10.6	1458776	1459003	1458816	9	upstream	-4381
217	NCU05576		hypothetical protein	10.6	1458776	1459003	1458816	9	downstream	231
217	NCU05576		hypothetical protein	10.6	1456152	1456625	1456442	31	upstream	-1749
218	NCU05577	gh3-5	beta-glucosidase	10.6	1456152	1456625	1456442	31	upstream	-1068
219	NCU05605		hypothetical protein	10.6	1355005	1355298	1355133	28	upstream	-266
220	NCU05606		glucosidase 2 subunit beta	10.6	1355005	1355298	1355133	28	upstream	-389
221	NCU05712		hypothetical protein	10.3	600757	601012	600983	19	upstream	-391
222	NCU05713		hypothetical protein	10.3	600757	601012	600983	19	downstream	992
223	NCU05785		DUF907 domain-containing protein	10.7	434195	434537	434390	44	downstream	1179
224	NCU05786		hypothetical protein	10.7	434195	434537	434390	44	upstream	-585
225	NCU05814		hypothetical protein	10.7	333023	333305	333152	27	upstream	-2187
226	NCU05816		hypothetical protein	10.7	333023	333305	333152	27	upstream	-2028
227	NCU05831		hypothetical protein	10.7	280291	280433	280345	9	downstream	939
228	NCU05835		hypothetical protein	10.7	262584	263098	262847	73	upstream	-753
229	NCU05836	gh47-4	glycosyl hydrolase family 47 protein	10.7	262584	263098	262847	73	upstream	-539
230	NCU05854		hypothetical protein	10.7	190545	190730	190696	9	upstream	-1257
231	NCU05855		O-methyltransferase	10.7	190545	190730	190696	9	upstream	-1993
232	NCU05915		hypothetical protein	10.6	3482820	3482999	3482861	8	upstream	-737
233	NCU05916	gt69-2	alpha-1,3-mannosyltransferase CMT1	10.6	3482820	3482999	3482861	8	upstream	-391
234	NCU05984	dnr-3	formamidopyrimidine-DNA glycosylase	10.6	3196003	3196379	3196193	21	downstream	2566
235	NCU05985	chol-6	glycerol-3-phosphate O-acyltransferase	10.6	3195234	3195810	3195501	49	upstream	-1224
235	NCU05985	chol-6	glycerol-3-phosphate O-acyltransferase	10.6	3196003	3196379	3196193	21	upstream	-1916
236	NCU06005		glycerol kinase	10.6	3112343	3112586	3112446	14	upstream	-2090
237	NCU06006		hypothetical protein	10.6	3112343	3112586	3112446	14	upstream	-2666
238	NCU06032		long-chain fatty acid transporter	10.7	2229299	2229785	2229564	22	upstream	-992
239	NCU06033		GPI transamidase component PIG-S	10.7	2229299	2229785	2229564	22	upstream	-798
240	NCU06034		hypothetical protein	10.7	2233561	2234008	2233794	48	upstream	-333
240	NCU06034		hypothetical protein	10.7	2234059	2234597	2234384	59	upstream	-923
241	NCU06035	eef1B-alpha	elongation factor 1-beta	10.7	2234059	2234597	2234384	59	upstream	-344
241	NCU06035	eef1B-alpha	elongation factor 1-beta	10.7	2233561	2234008	2233794	48	upstream	-934
242	NCU06055	spr-5	extracellular alkaline protease	10.7	2296582	2296792	2296638	9	upstream	-1733
243	NCU06056		hypothetical protein	10.7	2296582	2296792	2296638	9	upstream	-2720
244	NCU06104		RLI and DUF367 domain-containing protein	10.7	2468716	2468910	2468821	13	upstream	-408
245	NCU06105		ADP-ribosylation factor-binding protein GGA1	10.7	2468716	2468910	2468821	13	upstream	-688
246	NCU06110		thiazole biosynthetic enzyme	10.7	2490224	2490810	2490540	17	downstream	321
247	NCU06111		GTPase Ras2p	10.7	2490224	2490810	2490540	17	downstream	1595
248	NCU06134		hypothetical protein	10.7	2573187	2573580	2573408	25	upstream	-848
249	NCU06135		hypothetical protein	10.7	2573187	2573580	2573408	25	upstream	-541
250	NCU06139		hypothetical protein	10.7	2585936	2586263	2586123	28	downstream	264
250	NCU06139		hypothetical protein	10.7	2585936	2586263	2586123	28	upstream	-49
251	NCU06141	pft-1	protoheme IX farnesyltransferase	10.7	2593273	2593873	2593581	56	upstream	-948
252	NCU06142		hypothetical protein	10.7	2593273	2593873	2593581	56	upstream	-1291
253	NCU06204		hypothetical protein	10.3	1900747	1901114	1900936	15	upstream	-1206
254	NCU06229		hypothetical protein	10.3	1975856	1976023	1975886	11	downstream	523
255	NCU06247		hypothetical protein	10.3	2040338	2040650	2040415	13	upstream	-2247
256	NCU06248		hypothetical protein	10.3	2040338	2040650	2040415	13	upstream	-699
257	NCU06252		hypothetical protein	10.3	2070029	2070359	2070226	12	upstream	-2483
258	NCU06253		hypothetical protein	10.3	2070029	2070359	2070226	12	upstream	-4541
259	NCU06294		hypothetical protein	10.4	3003751	3003898	3003782	10	upstream	-1551
260	NCU06296		hypothetical protein	10.4	3003751	3003898	3003782	10	downstream	2885
261	NCU06333		translocation protein SEC62	10.4	2880414	2880644	2880576	18	upstream	-2102
262	NCU06334		hypothetical protein	10.4	2880414	2880644	2880576	18	upstream	-726
263	NCU06338	dnt-2	DNA topoisomerase 2	10.4	2861957	2862100	2862069	10	upstream	-544
264	NCU06339		APSES transcription factor Xbp1	10.4	2861957	2862100	2862069	10	upstream	-4993
265	NCU06361		cwl1	10.4	2787731	2788136	2787801	48	upstream	-2022
266	NCU06362		GTPase activating protein	10.4	2782210	2782382	2782317	12	upstream	-750
267	NCU06380	trm-42	zinc transporter YKE4	10.4	2710463	2710648	2710545	13	upstream	-3896
268	NCU06381	gh17-1	GPI-anchored cell wall beta-1,3-endoglucanase EglC	10.4	2710463	2710648	2710545	13	downstream	806
269	NCU06418	drh-6	ATP-dependent RNA helicase dbp-8	10.3	1330868	1331717	1331353	232	upstream	-605
269	NCU06418	drh-6	ATP-dependent RNA helicase dbp-8	10.3	1331964	1332119	1331986	8	upstream	-1238
270	NCU06419	mek-1	MAP kinase kinase	10.3	1331964	1332119	1331986	8	upstream	-2251
270	NCU06419	mek-1	MAP kinase kinase	10.3	1330868	1331717	1331353	232	upstream	-2884
271	NCU06425		hypothetical protein	10.3	1373551	1373824	1373792	14	upstream	-3206
272	NCU06426		hypothetical protein	10.3	1373551	1373824	1373792	14	upstream	-1651
273	NCU06455		hypothetical protein	10.3	1466949	1467122	1467055	9	downstream	69
273	NCU06455		hypothetical protein	10.3	1466949	1467122	1467055	9	upstream	-193
274	NCU06467		hypothetical protein	10.3	1506456	1506983	1506660	88	upstream	-242
275	NCU06478		hypothetical protein	10.3	1550289	1550724	1550554	46	upstream	-820
276	NCU06479		hypothetical protein	10.3	1550289	1550724	1550554	46	upstream	-2091
277	NCU06481	dnl-1	DNA ligase	10.3	1562801	1563267	1563158	20	upstream	-980
278	NCU06482	ace-2	pyruvate dehydrogenase E1 component alpha subunit	10.3	1562801	1563267	1563158	20	downstream	1006
279	NCU06537		hypothetical protein	10.4	1566540	1566715	1566633	10	downstream	1523
280	NCU06690		hypothetical protein	10.5	4290111	4290329	4290254	16	upstream	-318
281	NCU06691		hypothetical protein	10.5	4290111	4290329	4290254	16	upstream	-3767
282	NCU06720		carboxypeptidase cpdS	10.5	4386108	4386306	4386275	10	upstream	-1660
283	NCU06721		peptide chain release factor 1	10.5	4386108	4386306	4386275	10	downstream	1684
284	NCU06864		cAMP-independent regulatory protein pac2	10.7	3692550	3692699	3692665	9	upstream	-4918
285	NCU06874		HMG box-containing protein	10.7	3628712	3628909	3628800	12	upstream	-2095
286	NCU06881		succinyl-CoA:3-ketoacid-coenzyme A transferase subunit A	10.7	3610762	3610975	3610889	13	upstream	-929
287	NCU06882		RING-5	10.7	3610762	3610975	3610889	13	downstream	1305
288	NCU06911		hypothetical protein	10.7	3508005	3508195	3508160	13	upstream	-1178
289	NCU06912		hypothetical protein	10.7	3508005	3508195	3508160	13	downstream	796
290	NCU06915		hypothetical protein	10.7	3496638	3496983	3496818	12	upstream	-674
291	NCU06916		hypothetical protein	10.7	3496638	3496983	3496818	12	downstream	1212
292	NCU06989		hypothetical protein	10.4	4799964	4800374	4800119	25	upstream	-572
293	NCU06990		hypothetical protein	10.4	4799964	4800374	4800119	25	upstream	-3458
294	NCU07008	cao-1	carotenoid oxygenase-1	10.4	4878040	4878233	4878155	10	upstream	-2219
294	NCU07008	cao-1	carotenoid oxygenase-1	10.4	4879703	4880027	4879898	15	upstream	-3962
295	NCU07017		hypothetical protein	10.4	4921670	4921933	4921728	15	upstream	-166
295	NCU07017		hypothetical protein	10.4	4922511	4923103	4922833	101	upstream	-1271
296	NCU07018	hda-4	histone deacetylase HosB	10.4	4922511	4923103	4922833	101	upstream	-994
296	NCU07018	hda-4	histone deacetylase HosB	10.4	4921670	4921933	4921728	15	upstream	-2099
297	NCU07061		hypothetical protein	10.6	319878	320527	320051	24	upstream	-4657
298	NCU07190	gh6-3	exoglucanase 3	10.5	6291196	6291606	6291429	19	downstream	2689
298	NCU07190	gh6-3	exoglucanase 3	10.5	6291860	6292292	6291992	26	downstream	2126
299	NCU07191		hypothetical protein	10.5	6291196	6291606	6291429	19	upstream	-1467
299	NCU07191		hypothetical protein	10.5	6291860	6292292	6291992	26	upstream	-2030
300	NCU07192		hypothetical protein	10.5	6281569	6282248	6282172	29	upstream	-293
301	NCU07193		hypothetical protein	10.5	6281569	6282248	6282172	29	downstream	2205
302	NCU07221		two-component system protein A	10.5	6205848	6206083	6205893	16	upstream	-2495
303	NCU07222		hypothetical protein	10.5	6205848	6206083	6205893	16	downstream	1106
304	NCU07239		hypothetical protein	10.5	6130654	6131058	6130828	27	downstream	2057
305	NCU07240		aflatoxin B1 aldehyde reductase member 2	10.5	6130654	6131058	6130828	27	downstream	2199
306	NCU07257		F-box domain-containing protein	10.4	4602353	4602527	4602451	11	upstream	-1168
307	NCU07277	acw-8	anchored cell wall protein-8	10.4	4546072	4546375	4546192	9	upstream	-623
308	NCU07293		hypothetical protein	10.4	4497971	4498214	4498099	15	upstream	-3289
309	NCU07314		CinY protein	10.4	4396392	4396720	4396477	19	upstream	-809
310	NCU07351	gh67-1	alpha-glucuronidase	10.1	6274568	6274825	6274751	15	upstream	-908
311	NCU07352		hypothetical protein	10.1	6274568	6274825	6274751	15	upstream	-535
312	NCU07388		hypothetical protein	10.1	6119993	6120304	6120147	19	upstream	-560
312	NCU07388		hypothetical protein	10.1	6119337	6119931	6119482	35	upstream	-1225
312	NCU07388		hypothetical protein	10.1	6116078	6116572	6116320	46	upstream	-4387
313	NCU07389	ham-9	SAM and PH domain-containing protein	10.1	6110601	6111003	6110667	22	upstream	-1523
314	NCU07390		hypothetical protein	10.1	6110601	6111003	6110667	22	downstream	2480
315	NCU07406		hypothetical protein	10.1	6045180	6045653	6045521	18	upstream	-864
316	NCU07407	msh1	MutS2 protein	10.1	6045180	6045653	6045521	18	upstream	-213
317	NCU07411	polt-1	DNA-directed DNA polymerase theta	10.1	6026422	6026643	6026611	13	upstream	-2197
318	NCU07432	pls-1	tetraspanin	10.1	646115	646544	646259	30	upstream	-706
319	NCU07509	cdc43	geranylgeranyltransferase beta subunit	10.1	354983	355311	355102	26	upstream	-1320
320	NCU07541		hypothetical protein	10.3	4435037	4435173	4435062	12	downstream	2661
321	NCU07542	rad23	rad23-like	10.3	4435037	4435173	4435062	12	upstream	-842
322	NCU07545		DUF1183 domain-containing protein	10.3	4421984	4422409	4422223	25	upstream	-732
323	NCU07546	abc-8	multidrug resistance protein MDR	10.3	4421984	4422409	4422223	25	downstream	2244
324	NCU07553		hypothetical protein	10.3	4396475	4396675	4396528	11	upstream	-671
325	NCU07554	coh-2	chromosome segregation protein SudA	10.3	4382050	4382369	4382335	16	upstream	-489
326	NCU07555		hypothetical protein	10.3	4382050	4382369	4382335	16	downstream	1214
327	NCU07565		von Willebrand RING finger domain-containing protein	10.3	4333806	4334027	4333946	16	upstream	-4879
328	NCU07606		hypothetical protein	10.4	229352	229489	229375	9	downstream	2652
329	NCU07695		hypothetical protein	10.4	2198677	2199123	2198999	36	upstream	-1081
330	NCU07696		hypothetical protein	10.4	2198677	2199123	2198999	36	downstream	2952
331	NCU07724		mitochondrial division protein 1	10.4	2080790	2081075	2080997	23	upstream	-60
332	NCU07725	pt	chorismate mutase	10.4	2080790	2081075	2080997	23	upstream	-952
333	NCU07736		PEP5	10.5	492662	492888	492760	21	downstream	2915
334	NCU07760	gh61-2	endoglucanase IV	10.5	393022	393188	393064	12	upstream	-1545
335	NCU07761	gsl-12	hypothetical protein	10.5	393022	393188	393064	12	downstream	1402
336	NCU07787	ccg-14	clock controlled protein CCG-14	10.5	301707	302230	301867	15	upstream	-1317
337	NCU07793		hypothetical protein	10.5	273219	273410	273310	10	upstream	-269
338	NCU07794		2Fe-2S iron-sulfur cluster binding domain-containing protein	10.5	273219	273410	273310	10	upstream	-1017
339	NCU07816	trm-22	magnesium and cobalt transporter CorA	10.3	972219	972429	972350	8	downstream	2030
340	NCU07817	ncw-3	non-anchored cell wall protein-3	10.3	972219	972429	972350	8	upstream	-812
341	NCU07850	nor-1	NADPH oxidase regulator NoxR	10.3	1104181	1104624	1104259	17	upstream	-1918
341	NCU07850	nor-1	NADPH oxidase regulator NoxR	10.3	1105238	1105414	1105388	10	upstream	-3047
341	NCU07850	nor-1	NADPH oxidase regulator NoxR	10.3	1105774	1106049	1105930	8	upstream	-3589
342	NCU07851		superoxide dismutase 1 copper chaperone	10.3	1105238	1105414	1105388	10	downstream	2780
342	NCU07851		superoxide dismutase 1 copper chaperone	10.3	1105774	1106049	1105930	8	downstream	2238
343	NCU07876	rnp-3	PH domain-containing protein	10.3	1210194	1210395	1210329	12	upstream	-2081
344	NCU07934		hypothetical protein	10.4	1301709	1301943	1301853	12	upstream	-1240
345	NCU07935		caffeine-induced death protein Cid2	10.4	1301709	1301943	1301853	12	upstream	-610
346	NCU07941	aat-2	aspartate aminotransferase	10.4	1280519	1280717	1280642	11	upstream	-1792
347	NCU07942		hypothetical protein	10.4	1280519	1280717	1280642	11	upstream	-1464
348	NCU07974		endoglucanase B	10.4	3771215	3771588	3771418	39	upstream	-1832
349	NCU07997		hypothetical protein	10.4	3851977	3852230	3852093	11	upstream	-2782
350	NCU08011		aminotransferase	10.4	3911012	3911335	3911129	35	downstream	1224
351	NCU08012	exo70	exocyst complex protein EXO70	10.4	3911012	3911335	3911129	35	upstream	-303
352	NCU08092		nipsnap family protein	10.1	235576	235844	235697	24	downstream	473
352	NCU08092		nipsnap family protein	10.1	235576	235844	235697	24	in-gene	183
352	NCU08092		nipsnap family protein	10.1	235576	235844	235697	24	upstream	-249
353	NCU08141		hypothetical protein	10.7	738191	738563	738360	23	upstream	-957
353	NCU08141		hypothetical protein	10.7	737623	737787	737674	12	upstream	-1643
354	NCU08159		hypothetical protein	10.7	675390	675639	675525	12	upstream	-1839
355	NCU08190		hypothetical protein	10.3	4601752	4602126	4601966	27	upstream	-652
356	NCU08191		hypothetical protein	10.3	4601752	4602126	4601966	27	upstream	-860
357	NCU08216	met-11	cystathionine beta-synthase	10.3	4663031	4663241	4663184	12	upstream	-2187
358	NCU08218	ptr-1	palmitoyltransferase AKR1	10.3	4672865	4673106	4672977	12	downstream	977
359	NCU08219		hypothetical protein	10.3	4672865	4673106	4672977	12	upstream	-754
360	NCU08315		monooxygenase	10.4	2437630	2437844	2437692	13	upstream	-1985
361	NCU08316		DUF221 domain-containing protein	10.4	2437630	2437844	2437692	13	upstream	-1124
362	NCU08319		developmental regulator flbA	10.4	2418358	2418501	2418390	12	upstream	-3476
363	NCU08321		hypothetical protein	10.4	2418358	2418501	2418390	12	upstream	-1209
364	NCU08524		hypothetical protein	10.3	5053169	5053454	5053390	11	upstream	-530
365	NCU08525		hypothetical protein	10.3	5053169	5053454	5053390	11	downstream	2363
366	NCU08739	2014-04-10	endothiapepsin	10.2	3853499	3853800	3853704	16	upstream	-3254
367	NCU08741	pro11	striatin Pro11	10.2	3853499	3853800	3853704	16	downstream	2388
368	NCU08777		hypothetical protein	10.3	5180016	5180214	5180062	11	upstream	-1883
369	NCU08779		hypothetical protein	10.3	5151860	5152238	5151947	19	upstream	-315
370	NCU08901		hypothetical protein	10.5	703504	703792	703596	16	upstream	-3191
371	NCU08919	crf2-1	SNF2 family helicase/ATPase	10.5	627751	627983	627897	20	upstream	-2366
372	NCU08920		ATP-binding cassette sub-family F member 2	10.5	627751	627983	627897	20	upstream	-2883
373	NCU09108		hypothetical protein	10.1	5352576	5352781	5352732	14	upstream	-4034
374	NCU09109	crp-64	60S ribosomal protein L33	10.1	5352576	5352781	5352732	14	downstream	1727
375	NCU09174		hypothetical protein	10.3	255288	255474	255338	9	upstream	-223
376	NCU09175	gh17-3	GPI-anchored cell wall beta-1,3-endoglucanase EglC	10.3	255288	255474	255338	9	upstream	-2910
377	NCU09244		hypothetical protein	10.1	9429296	9429452	9429329	13	upstream	-579
378	NCU09245		hypothetical protein	10.1	9429296	9429452	9429329	13	upstream	-986
379	NCU09285		zinc-containing alcohol dehydrogenase	10.7	4171589	4172040	4171767	16	upstream	-4894
380	NCU09294		hypothetical protein	10.7	4209126	4209472	4209356	19	upstream	-1218
381	NCU09295		hypothetical protein	10.7	4209126	4209472	4209356	19	upstream	-360
382	NCU09301		UDP-glucose:sterol glycosyltransferase	10.7	4240167	4240357	4240317	14	upstream	-504
383	NCU09302		WD repeat-containing protein	10.7	4240167	4240357	4240317	14	downstream	2794
384	NCU09307		hypothetical protein	10.1	4312906	4313371	4313097	48	upstream	-730
385	NCU09316		hypothetical protein	10.1	4269295	4269783	4269616	28	upstream	-3601
386	NCU09317		hypothetical protein	10.1	4269295	4269783	4269616	28	downstream	2288
387	NCU09337	Prm1	Pheromone-regulated membrane protein 1-like	10.2	4150390	4150645	4150540	17	upstream	-740
388	NCU09476	crp-30	40S ribosomal protein S25	10.2	4404164	4404502	4404434	24	downstream	2059
389	NCU09477	aac	ADP, ATP carrier protein	10.2	4404164	4404502	4404434	24	upstream	-1286
390	NCU09504		hypothetical protein	10.3	96330	96566	96392	18	upstream	-702
391	NCU09505		hypothetical protein	10.3	96330	96566	96392	18	downstream	718
392	NCU09530		hypothetical protein	10.5	4486663	4486852	4486762	12	upstream	-295
393	NCU09562		hypothetical protein	10.7	3259908	3260114	3259944	13	upstream	-905
394	NCU09564	pho-4	phosphorus-4	10.7	3259908	3260114	3259944	13	upstream	-3402
395	NCU09646		3-ketoacyl-CoA thiolase	10.4	59477	59732	59642	22	upstream	-1239
396	NCU09647		hypothetical protein	10.4	59477	59732	59642	22	upstream	-17
397	NCU09702	gh5-6	endo-beta-1,6-galactanase	10.7	2845917	2846126	2845991	15	upstream	-842
398	NCU09703		acetolactate decarboxylase	10.7	2845917	2846126	2845991	15	downstream	1057
399	NCU09712		hypothetical protein	10.7	2871795	2872027	2871993	20	upstream	-398
400	NCU09713		hypothetical protein	10.7	2871795	2872027	2871993	20	upstream	-1375
401	NCU09764	gh61-14	hypothetical protein	10.2	4304925	4305224	4305010	33	upstream	-1157
402	NCU09795		hypothetical protein	10.6	1158292	1158873	1158659	37	upstream	-2879
403	NCU09796		integral membrane protein	10.6	1158292	1158873	1158659	37	downstream	1537
404	NCU09817	aro-7	DAHP synthase	10.1	4150646	4150921	4150800	9	upstream	-1035
405	NCU09818		integral membrane protein	10.1	4150646	4150921	4150800	9	downstream	676
406	NCU09841		phosphotyrosine protein phosphatase	10.5	5920137	5920955	5920376	138	downstream	1189
407	NCU09842	mak-1	mitogen-activated protein kinase MKC1	10.5	5920137	5920955	5920376	138	upstream	-1465
408	NCU09848		hypothetical protein	10.5	5953746	5954017	5953897	18	upstream	-4433
409	NCU09851		hypothetical protein	10.5	5953746	5954017	5953897	18	upstream	-3606
410	NCU09954		hypothetical protein	10.5	6035218	6035534	6035326	22	downstream	205
410	NCU09954		hypothetical protein	10.5	6035218	6035534	6035326	22	in-gene	15
410	NCU09954		hypothetical protein	10.5	6035218	6035534	6035326	22	upstream	-397
411	NCU09969		hypothetical protein	10.6	319878	320527	320051	24	downstream	746
411	NCU09969		hypothetical protein	10.6	319878	320527	320051	24	in-gene	279
412	NCU10034		retrograde vesicle-mediated transporter Get1	10.2	3360811	3360990	3360865	12	downstream	1016
413	NCU10035		hypothetical protein	10.2	3360811	3360990	3360865	12	upstream	-256
414	NCU10042	emp-7	enolase	10.1	5948339	5948568	5948531	17	downstream	1750
415	NCU10043	div-1	mitotic spindle checkpoint component mad3	10.1	5948339	5948568	5948531	17	upstream	-347
416	NCU10210		hypothetical protein	10.3	4663031	4663241	4663184	12	upstream	-4735
417	NCU10258		transcription factor	10.4	233467	233745	233662	14	downstream	686
417	NCU10258		transcription factor	10.4	233467	233745	233662	14	upstream	-943
417	NCU10258		transcription factor	10.4	229352	229489	229375	9	upstream	-3601
418	NCU10501		hypothetical protein	10.1	90486	90677	90561	13	upstream	-763
419	NCU10518		general stress response protein Whi2	10.6	647743	647901	647807	7	upstream	-2092
420	NCU10519		G-patch domain-containing protein	10.6	647743	647901	647807	7	downstream	2341
421	NCU10537		hypothetical protein	10.6	4149968	4150248	4150069	27	downstream	1712
422	NCU10595		hypothetical protein	10.1	4503553	4503740	4503648	17	downstream	827
423	NCU10610		hypothetical protein	10.5	703504	703792	703596	16	upstream	-840
424	NCU10687		hypothetical protein	10.1	1092709	1093270	1092973	73	upstream	-2153
425	NCU10865		hypothetical protein	10.7	2802593	2802847	2802739	9	upstream	-1502
426	NCU10903		hypothetical protein	10.1	1388912	1389225	1389136	18	downstream	224
427	NCU10987		MFS transporter Fmp42	10.1	9109093	9109480	9109321	34	upstream	-1995
428	NCU11134		hypothetical protein	10.1	16161	16473	16288	28	downstream	358
428	NCU11134		hypothetical protein	10.1	16161	16473	16288	28	in-gene	223
428	NCU11134		hypothetical protein	10.1	16161	16473	16288	28	upstream	-203
429	NCU11151		hypothetical protein	10.5	3546707	3547147	3546939	28	downstream	997
430	NCU11172		hypothetical protein	10.3	2861009	2861440	2861247	13	upstream	-798
431	NCU11210		hypothetical protein	10.1	1428807	1429098	1428901	27	upstream	-750
432	NCU11260		hypothetical protein	10.5	2159101	2159456	2159230	14	downstream	2302
433	NCU11300		RING finger domain-containing protein	10.7	2179490	2179843	2179543	13	downstream	90
433	NCU11300		RING finger domain-containing protein	10.7	2179490	2179843	2179543	13	upstream	-39
434	NCU11323		hypothetical protein	10.4	1566540	1566715	1566633	10	upstream	-596
435	NCU11416		hypothetical protein	10.2	4304925	4305224	4305010	33	downstream	483
436	NCU11433		hypothetical protein	10.1	354983	355311	355102	26	downstream	1966
437	NCU11479		hypothetical protein	10.1	3018827	3019067	3018877	12	downstream	2917
437	NCU11479		hypothetical protein	10.1	3017795	3018069	3017855	19	downstream	1895
438	NCU11550		hypothetical protein	10.1	8361445	8361925	8361649	52	downstream	1853
439	NCU11679		hypothetical protein	10.4	220860	221144	221015	16	downstream	2062
440	NCU11680		potassium ion channel Yvc1	10.4	220860	221144	221015	16	upstream	-604
441	NCU11694		hypothetical protein	10.4	1307050	1307327	1307209	11	downstream	252
441	NCU11694		hypothetical protein	10.4	1307737	1308131	1307930	21	upstream	-275
442	NCU11695		hypothetical protein	10.4	1307737	1308131	1307930	21	downstream	799
443	NCU11712		hypothetical protein	10.4	2198677	2199123	2198999	36	in-gene	316
444	NCU11759		hypothetical protein	10.4	4396392	4396720	4396477	19	downstream	2044
445	NCU11764		hypothetical protein	10.4	4502153	4502649	4502493	37	upstream	-1295
445	NCU11764		hypothetical protein	10.4	4499841	4500188	4499968	17	upstream	-3820
446	NCU11806		hypothetical protein	10.3	1210194	1210395	1210329	12	upstream	-1557
447	NCU11871		hypothetical protein	10.3	5157220	5157607	5157369	36	downstream	2004
447	NCU11871		hypothetical protein	10.3	5151860	5152238	5151947	19	upstream	-3418
448	NCU11872		hypothetical protein	10.3	5157220	5157607	5157369	36	downstream	2645
449	NCU11999		hypothetical protein	10.7	1214649	1214855	1214751	22	upstream	-1293
450	NCU12057		hypothetical protein	10.7	4171589	4172040	4171767	16	downstream	1944
451	NCU12081		hypothetical protein	10.6	611159	611322	611292	9	upstream	-705
452	NCU12082		hypothetical protein	10.6	726552	726833	726702	20	upstream	-199
453	NCU12083		hypothetical protein	10.6	756210	756528	756268	16	in-gene	249
453	NCU12083		hypothetical protein	10.6	756210	756528	756268	16	upstream	-86
454	NCU12091		hypothetical protein	10.6	1032146	1032406	1032297	17	upstream	-1675
455	NCU12129		hypothetical protein	10.6	3294761	3295093	3295007	14	downstream	198
456	NCU12130		hypothetical protein	10.6	3361645	3361914	3361780	24	upstream	-1476

## Sheet: 1029 unique genes
Gene	Broad annotation	LL0	LL15	LL30	LL60	WCC Target	CSP-1 Target	SUB-1 Target
NCU00008	longevity-assurance protein 1	✓	✓	✓	X
NCU00017	hypothetical protein	X	✓	✓	✓
NCU00064	hypothetical protein	X	✓	X	X		✓
NCU00074	hypothetical protein	X	✓	X	X
NCU00075	mitochondrial import inner membrane translocase	X	✓	X	X
NCU00080	DUF1295 domain-containing protein	✓	X	X	X
NCU00081	DNA topoisomerase 3-beta	✓	X	X	X
NCU00084	hypothetical protein	✓	✓	✓	X		✓
NCU00087	6-phosphogluconolactonase	X	✓	X	X			✓
NCU00088	4-nitrophenylphosphatase	X	✓	X	X		✓	✓
NCU00104	hsp98-like protein	X	X	✓	X
NCU00105	60S ribosome subunit biogenesis protein NIP7	X	X	✓	X
NCU00122	aspartyl aminopeptidase	✓	✓	✓	✓
NCU00123	hypothetical protein	✓	✓	✓	✓
NCU00127	hypothetical protein	X	✓	X	X		✓	✓
NCU00143	hypothetical protein	✓	✓	✓	✓		✓
NCU00144	hypothetical protein	✓	✓	✓	X			✓
NCU00155	C6 transcription factor	✓	✓	✓	X
NCU00164	DDT domain-containing protein	✓	✓	✓	✓
NCU00171	calmodulin	X	✓	✓	✓
NCU00220	hypothetical protein	X	X	X	✓
NCU00221	hypothetical protein	X	X	X	✓
NCU00243	microtubule-associated protein RP/EB family	X	✓	X	X		✓
NCU00244	glycosyl transferase	X	✓	X	X		✓
NCU00265	hypothetical protein	X	✓	✓	X
NCU00268	hypothetical protein	X	✓	✓	X
NCU00283	hypothetical protein	X	✓	✓	X		✓
NCU00284	hypothetical protein	X	✓	X	X		✓
NCU00285	hypothetical protein	X	✓	X	X
NCU00307	hypothetical protein	✓	✓	✓	✓
NCU00309	WSC domain-containing protein	✓	✓	✓	✓
NCU00319	hypothetical protein	✓	✓	✓	✓
NCU00320	hypothetical protein	✓	✓	✓	✓		✓
NCU00321	hypothetical protein	✓	✓	✓	✓		✓	✓
NCU00353	hypothetical protein	X	✓	X	X
NCU00354	hypothetical protein	X	✓	X	X			✓
NCU00384	hypothetical protein	✓	✓	✓	X
NCU00385	ATP synthase subunit delta	✓	✓	✓	X
NCU00391	hypothetical protein	✓	✓	X	✓
NCU00463	kynureninase	X	✓	✓	✓
NCU00464	60S ribosomal protein L32	X	✓	✓	✓
NCU00483	hypothetical protein	X	✓	X	X
NCU00484	NADH:ubiquinone oxidoreductase 18.4kD subunit	X	✓	X	X
NCU00498	molybdenum cofactor biosynthesis protein 1 B	✓	✓	✓	✓		✓
NCU00500	hypothetical protein	X	✓	✓	✓
NCU00506	ER membrane protein	X	X	✓	X
NCU00512	hypothetical protein	X	✓	✓	X
NCU00551	myosin type-2 heavy chain 2	X	✓	X	X		✓
NCU00552	phytoene desaturase	X	✓	X	X		✓
NCU00584	hypothetical protein	X	✓	X	X		✓
NCU00585	phytoene synthase	X	✓	X	X		✓
NCU00605	ThiF domain-containing protein	✓	✓	✓	✓
NCU00606	short-chain alcohol dehydrogenase	✓	✓	✓	✓
NCU00627	hypothetical protein	X	✓	X	X		✓
NCU00628	hypothetical protein	✓	✓	✓	✓		✓
NCU00629	6-phosphofructokinase	✓	✓	✓	✓		✓
NCU00659	hypothetical protein	✓	✓	✓	X		✓
NCU00662	RNA binding protein	X	✓	✓	X
NCU00663	hypothetical protein	X	✓	✓	X
NCU00710	acetyl xylan esterase	✓	✓	✓	✓
NCU00711	multidrug resistance protein fnx1	✓	✓	✓	✓
NCU00719	hypothetical protein	X	X	✓	✓		✓	✓
NCU00720	L-lactate dehydrogenase	X	X	✓	✓
NCU00730	hypothetical protein	✓	✓	X	X
NCU00732	trichothecene C-15 hydroxylase	✓	✓	X	X			✓
NCU00744	hypothetical protein	X	✓	X	X
NCU00745	hypothetical protein	X	✓	X	X
NCU00811	hypothetical protein	✓	✓	✓	X		✓
NCU00812	exosome complex exonuclease RRP41	✓	✓	✓	X		✓
NCU00827	hypothetical protein	✓	✓	✓	✓		✓
NCU00828	peroxisomal membrane protein	✓	✓	✓	✓
NCU00832	hypothetical protein	✓	✓	✓	✓
NCU00875	hypothetical protein	X	✓	✓	X		✓
NCU00876	ferric reductase transmembrane component	X	✓	✓	X		✓
NCU00878	hypothetical protein	X	✓	✓	X
NCU00879	WD domain-containing protein	X	✓	✓	X
NCU00881	hypothetical protein	✓	✓	✓	✓			✓
NCU00882	hypothetical protein	✓	✓	✓	✓			✓
NCU00905	N-acylethanolamine amidohydrolase	✓	✓	✓	✓
NCU00906	hypothetical protein	✓	✓	✓	✓
NCU00922	hypothetical protein	✓	✓	✓	✓
NCU00930	mitochondrial import inner membrane translocase	X	✓	✓	✓
NCU00931	lysyl-tRNA synthetase	X	✓	✓	✓
NCU00934	hypothetical protein	X	✓	X	X
NCU00935	hypothetical protein	X	✓	X	X
NCU00938	hypothetical protein	✓	✓	✓	✓
NCU00939	hypothetical protein	X	✓	✓	X
NCU00940	hypothetical protein	✓	✓	X	✓
NCU00956	hypothetical protein	X	✓	X	X
NCU00957	anchored cell wall protein 2	X	✓	X	X
NCU00984	von Willebrand domain-containing protein	X	✓	X	X
NCU00985	hydrolase	X	✓	X	X
NCU00994	endothiapepsin	✓	✓	✓	✓
NCU00995	hypothetical protein	✓	✓	✓	✓		✓
NCU00998	RNA polymerase II mediator complex subunit Nut1	✓	X	X	X
NCU01002	coatomer subunit epsilon	✓	✓	✓	✓
NCU01003	hypothetical protein	✓	✓	✓	✓		✓
NCU01034	hypothetical protein	X	✓	X	X
NCU01036	DUF907 domain-containing protein	X	✓	X	X
NCU01043	hypothetical protein	X	✓	✓	✓
NCU01044	hypothetical protein	X	✓	✓	✓
NCU01072	class II aldolase/adducin domain-containing	✓	✓	✓	✓
NCU01073	hypothetical protein	✓	✓	✓	✓
NCU01097	hypothetical protein	X	X	✓	X
NCU01098	hypothetical protein	X	X	✓	X
NCU01153	hypothetical protein	X	✓	X	X
NCU01156	hypothetical protein	X	✓	✓	X
NCU01157	glutamate-cysteine ligase catalytic subunit	X	✓	✓	X
NCU01159	hypothetical protein	✓	✓	✓	✓
NCU01160	ATP-dependent RNA helicase dbp-5	✓	✓	✓	✓
NCU01179	outer membrane translocase 40 kDa subunit	X	✓	✓	X
NCU01180	ubiquitin C-terminal hydrolase	X	✓	✓	X
NCU01191	hypothetical protein	✓	✓	✓	✓
NCU01192	DNA polymerase delta catalytic subunit	✓	✓	✓	✓
NCU01208	hypothetical protein	✓	X	X	X
NCU01209	hypothetical protein	✓	X	X	X
NCU01216	ubiquitin ligase complex F-box protein GRR1	✓	✓	✓	✓
NCU01218	hypothetical protein	✓	✓	✓	✓
NCU01220	BAG domain-containing protein	X	✓	X	X		✓
NCU01227	succinyl-CoA ligase alpha-chain	✓	✓	✓	X		✓	✓
NCU01229	elongator complex protein 3	✓	✓	✓	X		✓
NCU01240	hypothetical protein	X	✓	✓	X			✓
NCU01241	mitochondrial carrier protein	X	✓	✓	X
NCU01252	MYND domain-containing protein	✓	✓	✓	✓
NCU01253	hypothetical protein	✓	✓	✓	✓		✓
NCU01289	hypothetical protein	✓	✓	✓	✓
NCU01290	centromere/microtubule-binding protein CBF5	✓	✓	✓	✓
NCU01292	hypothetical protein	✓	✓	✓	✓
NCU01302	hydrolase	X	✓	X	X		✓
NCU01303	hypothetical protein	X	✓	X	X		✓
NCU01314	hypothetical protein	✓	✓	✓	✓
NCU01315	UDP-N-acetylglucosaminyltransferase	✓	✓	✓	✓
NCU01317	60S ribosomal protein L12	X	✓	✓	X		✓
NCU01318	protein transporter sec-23	X	✓	✓	X
NCU01331	snRNP and snoRNP protein	X	✓	X	X
NCU01332	vacuolar ATP synthase proteolipid subunit	X	✓	X	X
NCU01374	CutC family protein	✓	✓	X	X
NCU01375	hypothetical protein	✓	✓	X	X
NCU01382	hypothetical protein	✓	✓	✓	✓		✓	✓
NCU01383	hypothetical protein	✓	✓	✓	✓		✓	✓
NCU01401	mitochondrial outer membrane protein	✓	✓	X	X			✓
NCU01410	DUF1711 domain-containing protein	✓	✓	✓	X
NCU01411	MFS multidrug resistance transporter	✓	✓	✓	X
NCU01463	hypothetical protein	X	✓	✓	X
NCU01464	zinc carboxypeptidase	X	✓	✓	X
NCU01486	IKI3 family protein	X	✓	X	X		✓
NCU01487	hypothetical protein	X	✓	X	X		✓
NCU01509	hypothetical protein	X	✓	X	X
NCU01528	glyceraldehyde 3-phosphate-dehydrogenase	✓	✓	✓	✓
NCU01529	hypothetical protein	✓	✓	✓	✓
NCU01555	hypothetical protein	✓	✓	✓	✓
NCU01559	hypothetical protein	X	✓	✓	X
NCU01601	hypothetical protein	X	✓	X	X
NCU01605	protein kinase regulator	X	✓	X	X
NCU01625	DNA repair helicase RAD3	X	✓	X	X		✓
NCU01633	hexose transporter HXT13	X	✓	X	X
NCU01638	DNA-directed RNA polymerase I subunit RPA1	✓	✓	✓	✓		✓
NCU01640	C2H2 transcription factor	✓	✓	✓	✓		✓
NCU01686	hypothetical protein	X	✓	X	X
NCU01697	hypothetical protein	X	✓	✓	✓
NCU01698	4F5 family protein	X	✓	✓	✓
NCU01754	alcohol dehydrogenase I, variant	✓	✓	✓	X
NCU01756	actin	✓	✓	✓	X
NCU01779	HIRA-interacting protein 5	✓	✓	✓	✓
NCU01780	hypothetical protein	✓	✓	✓	✓
NCU01789	IDC1 protein	✓	✓	✓	✓
NCU01790	hypothetical protein	X	✓	X	X		✓
NCU01800	37S ribosomal protein S5	✓	✓	✓	✓		✓
NCU01801	hypothetical protein	✓	✓	✓	✓		✓
NCU01810	hypothetical protein	X	✓	✓	X
NCU01811	hypothetical protein	X	✓	✓	X
NCU01818	hypothetical protein	X	✓	✓	X
NCU01834	hypothetical protein	X	✓	✓	✓
NCU01835	hypothetical protein	✓	✓	✓	✓		✓
NCU01837	hypothetical protein	✓	✓	✓	X		✓	✓
NCU01844	hypothetical protein	✓	✓	✓	✓			✓
NCU01845	phosphoglycerate mutase family domain-containing	✓	✓	✓	✓			✓
NCU01871	hypothetical protein	✓	✓	✓	✓			✓
NCU01872	hypothetical protein	✓	✓	✓	✓		✓	✓
NCU01873	hypothetical protein	X	✓	X	X		✓
NCU01897	hypothetical protein	✓	✓	✓	✓
NCU01898	hypothetical protein, variant	✓	✓	✓	✓
NCU01922	hypothetical protein	X	✓	✓	X			✓
NCU01939	nonsense-mediated mRNA decay protein	X	X	✓	X
NCU01984	hypothetical protein	✓	✓	✓	✓
NCU01985	sulfate adenylyltransferase	✓	✓	✓	✓
NCU02003	elongation factor 1 alpha	X	✓	X	X
NCU02008	hypothetical protein	X	✓	X	X
NCU02009	FreB	X	✓	X	X
NCU02011	importin subunit beta-1	X	✓	X	X
NCU02012	hypothetical protein	X	✓	X	X
NCU02019	FAD dependent oxidoreductase	✓	✓	✓	✓
NCU02020	metalloreductase transmembrane component	✓	✓	✓	✓
NCU02046	hypothetical protein	✓	✓	✓	✓
NCU02081	hypothetical protein	✓	✓	✓	✓
NCU02110	NADPH oxidase 1	✓	✓	✓	✓
NCU02111	myosin-5	✓	✓	✓	✓
NCU02132	hypothetical protein	X	✓	X	X
NCU02133	superoxide dismutase	X	✓	X	X		✓	✓
NCU02145	hypothetical protein	✓	✓	✓	✓
NCU02187	hypothetical protein	X	✓	X	X		✓
NCU02191	hypothetical protein	X	✓	X	X		✓
NCU02192	hypothetical protein	X	✓	X	X
NCU02193	pyruvate decarboxylase, variant	✓	✓	✓	✓		✓	✓
NCU02194	hypothetical protein	✓	✓	✓	✓		✓
NCU02246	hypothetical protein	✓	✓	✓	✓
NCU02247	DNA methyltransferase Dim-2	✓	✓	✓	✓
NCU02258	hypothetical protein	X	✓	X	X
NCU02282	aureobasidin-resistance protein	✓	✓	✓	✓
NCU02289	ubiquitin-conjugating enzyme E2	✓	✓	✓	✓
NCU02296	allantoinase	X	✓	X	X
NCU02297	hypothetical protein	X	✓	X	X
NCU02333	arginase	X	✓	✓	X			✓
NCU02334	hypothetical protein	X	✓	✓	X
NCU02342	hypothetical protein	✓	✓	✓	X		✓
NCU02343	alpha-L-arabinofuranosidase 2	✓	✓	✓	X		✓
NCU02346	hypothetical protein	✓	X	X	X
NCU02347	Sec7 domain-containing protein	✓	X	X	X
NCU02350	hypothetical protein	X	✓	✓	X
NCU02353	hypothetical protein	✓	✓	✓	X
NCU02354	RSC complex subunit	✓	✓	✓	X
NCU02357	importin subunit beta-3	X	✓	X	X
NCU02358	SDS23	X	✓	X	X
NCU02359	hypothetical protein	X	✓	✓	✓
NCU02360	transmembrane protein UsgS	X	✓	✓	✓
NCU02367	hypothetical protein	X	✓	X	X
NCU02368	rhomboid protein 2	X	✓	X	X
NCU02383	hypothetical protein	✓	✓	✓	✓
NCU02385	hypothetical protein	✓	✓	✓	✓
NCU02391	protein transporter sec-24	✓	✓	✓	✓
NCU02393	mitogen-activated protein kinase 2, variant	✓	✓	✓	✓
NCU02403	ubiquinone biosynthesis protein COQ9	X	✓	✓	X
NCU02428	nucleolar essential protein 1	X	✓	✓	X
NCU02429	hypothetical protein	X	✓	✓	X
NCU02467	U2 snRNP component IST3	✓	✓	✓	✓
NCU02468	longevity-assurance protein	✓	✓	✓	✓
NCU02474	outer mitochondrial membrane translocase 5	✓	✓	✓	✓
NCU02475	glycine dehydrogenase	✓	✓	✓	✓
NCU02482	2-methylcitrate synthase, variant 2	✓	X	✓	X		✓
NCU02483	hypothetical protein	✓	X	✓	X		✓
NCU02592	chitin synthase activator	✓	X	X	X
NCU02593	hypothetical protein	✓	X	X	X
NCU02606	hypothetical protein	✓	X	✓	✓		✓
NCU02608	hypothetical protein	X	✓	X	X
NCU02613	hypothetical protein	X	X	X	✓
NCU02622	hypothetical protein	✓	✓	✓	✓			✓
NCU02623	mitochondrial hypoxia responsive	✓	✓	✓	✓
NCU02639	argininosuccinate synthase, variant	X	✓	X	X
NCU02643	hypothetical protein	X	✓	X	X
NCU02644	hypothetical protein, variant	X	✓	X	X
NCU02693	C-3 sterol dehydrogenase/C-4 decarboxylase	X	X	✓	X
NCU02694	hypothetical protein	X	X	✓	X
NCU02701	dipeptidyl peptidase	X	✓	✓	X		✓	✓
NCU02702	glucokinase	X	✓	✓	X		✓	✓
NCU02713	hypothetical protein	X	✓	X	X
NCU02731	hypothetical protein	✓	✓	✓	✓
NCU02732	hypothetical protein	✓	✓	✓	✓
NCU02767	PRO41 protein	X	✓	✓	✓		✓	✓
NCU02794	Fso1	✓	✓	✓	✓
NCU02810	eukaryotic translation initiation factor 2 gamma	✓	✓	✓	✓		✓
NCU02811	hypothetical protein	✓	✓	✓	✓		✓
NCU02819	high mobility group protein	X	✓	✓	✓	✓
NCU02840	26S protease regulatory subunit 7	X	✓	X	X
NCU02842	hypothetical protein	X	✓	X	X
NCU02856	hypothetical protein	✓	✓	✓	X
NCU02857	hypothetical protein	✓	✓	✓	X
NCU02878	hypothetical protein	X	✓	✓	X
NCU02879	zinc/iron transporter	X	✓	✓	X
NCU02913	DNA repair protein rad5	✓	✓	X	✓
NCU02914	hypothetical protein	✓	✓	X	✓
NCU02950	hypothetical protein	✓	✓	✓	✓		✓
NCU02951	40S ribosomal protein S8	✓	✓	✓	✓		✓
NCU02984	translation machinery-associated protein 22	✓	✓	✓	✓
NCU02988	hypothetical protein	✓	✓	✓	✓
NCU02995	hypothetical protein	X	✓	✓	✓
NCU03010	L-aminoadipate-semialdehyde dehydrogenase large	✓	✓	X	X
NCU03013	anchored cell wall protein 10	X	✓	X	✓		✓
NCU03014	hypothetical protein	X	✓	X	✓		✓
NCU03015	hypothetical protein	X	✓	X	X
NCU03023	phenol 2-monooxygenase	X	✓	✓	X			✓
NCU03024	GARP complex subunit Vps53	X	✓	✓	X
NCU03035	hypothetical protein	✓	✓	✓	✓			✓
NCU03044	hypothetical protein	X	✓	X	X		✓
NCU03058	hypothetical protein	X	✓	✓	X
NCU03059	SIR2 family histone deacetylase	X	✓	✓	X
NCU03114	SSU72	✓	✓	✓	✓
NCU03115	spa2-like protein	✓	✓	✓	✓
NCU03131	FAD dependent oxidoreductase superfamily	✓	✓	✓	✓		✓	✓
NCU03132	hypothetical protein	✓	✓	✓	✓		✓
NCU03138	transcription initiation factor TFIID	X	✓	✓	X
NCU03139	histidine biosynthesis trifunctional protein	X	✓	✓	X
NCU03182	hypothetical protein	X	X	✓	X			✓
NCU03183	hypothetical protein	X	X	✓	X			✓
NCU03184	C2H2 conidiation transcription factor FlbC	✓	✓	✓	✓			✓
NCU03192	hypothetical protein	✓	✓	✓	✓
NCU03193	hypothetical protein	✓	✓	✓	✓
NCU03204	iron-sulfur cluster assembly associated protein	X	✓	X	X
NCU03205	hypothetical protein	X	✓	X	X
NCU03228	heavy metal tolerance protein	X	✓	X	X
NCU03238	hypothetical protein	X	✓	✓	✓
NCU03239	hypothetical protein	✓	✓	✓	✓		✓
NCU03240	hypothetical protein	✓	✓	✓	X		✓	✓
NCU03245	hypothetical protein	X	✓	✓	✓
NCU03246	tyrosine-protein phosphatase CDC14	X	✓	✓	✓
NCU03329	hypothetical protein	✓	✓	✓	✓
NCU03333	tyrosine phosphatase	X	✓	X	X
NCU03339	glutathione reductase	✓	✓	✓	✓
NCU03340	cytochrome-c oxidase chain VIIc	✓	✓	✓	✓
NCU03428	hypothetical protein	X	✓	X	X
NCU03429	hypothetical protein	X	✓	X	X
NCU03433	hypothetical protein	X	✓	✓	X		✓	✓
NCU03440	AP-2 complex subunit alpha	X	✓	X	X
NCU03441	ATG18	X	✓	X	X
NCU03458	hypothetical protein	X	✓	X	X
NCU03459	UBA domain-containing protein Ucp14	X	✓	X	X
NCU03486	hypothetical protein	X	✓	X	X			✓
NCU03488	orotidine-5'-phosphate decarboxylase Pyr-4	X	✓	X	X			✓
NCU03493	glycine rich protein	✓	✓	✓	✓
NCU03494	heterokaryon incompatibility protein	✓	✓	✓	✓
NCU03505	JmjC domain-containing histone demethylation	✓	✓	✓	✓	✓
NCU03523	serine/threonine protein kinase	✓	✓	X	X	✓
NCU03559	ubiquinol-cytochrome c reductase complex core	✓	✓	✓	✓		✓
NCU03560	DNA-directed RNA polymerase III subunit rpc-3	✓	✓	✓	✓		✓
NCU03569	hypothetical protein	X	✓	✓	X
NCU03570	hypothetical protein	X	✓	✓	X
NCU03599	hypothetical protein	✓	✓	✓	✓
NCU03600	GTP-binding protein EsdC	✓	✓	✓	✓			✓
NCU03608	ketol-acid reductoisomerase	✓	✓	X	X
NCU03610	NEDD8-conjugating enzyme UBC12	✓	✓	X	X
NCU03633	mevalonate kinase	X	✓	X	✓
NCU03634	hypothetical protein	X	✓	X	✓
NCU03643	cutinase transcription factor 1 beta	X	✓	X	X
NCU03651	NADP-dependent malic enzyme	X	X	✓	X			✓
NCU03654	hypothetical protein	X	✓	X	X			✓
NCU03689	hypothetical protein	✓	✓	X	X
NCU03690	importin beta-2 subunit	✓	✓	✓	✓
NCU03691	hypothetical protein	✓	✓	✓	✓
NCU03696	nitroreductase	X	✓	✓	✓
NCU03707	hypothetical protein	X	✓	X	✓
NCU03721	hypothetical protein	X	✓	X	✓
NCU03754	hypothetical protein	X	✓	X	X
NCU03755	flavin dependent monooxygenase	X	✓	X	X
NCU03761	hypothetical protein	X	✓	X	X
NCU03762	hypothetical protein	X	✓	X	X
NCU03771	phosphatidate cytidylyltransferase	X	✓	✓	X
NCU03773	hypothetical protein	X	✓	✓	X
NCU03826	elongation factor 1-gamma	✓	✓	✓	✓
NCU03827	40S ribosomal protein S9	✓	✓	✓	✓
NCU03853	peptidyl-prolyl cis-trans isomerase	X	✓	X	X		✓
NCU03854	D-tyrosyl-tRNA(Tyr) deacylase	X	✓	X	X		✓
NCU03860	cAMP-regulated phosphoprotein family protein	X	✓	X	X
NCU03861	glutaminase A	X	✓	X	X
NCU03862	triacylglycerol lipase	✓	✓	✓	✓		✓	✓
NCU03863	hypothetical protein	✓	✓	✓	✓		✓	✓
NCU03880	phosphorylcholine transferase	X	X	✓	X
NCU03881	hypothetical protein	X	X	✓	X
NCU03882	hypothetical protein	X	X	✓	X
NCU03887	CreD	✓	✓	X	X			✓
NCU03888	DUF500 and SH3 domain-containing protein	✓	X	X	X		✓
NCU03926	37S ribosomal protein Rsm24	✓	✓	✓	✓
NCU03928	hypothetical protein	✓	✓	✓	✓
NCU03932	hypothetical protein	✓	✓	✓	✓
NCU03934	hypothetical protein	✓	✓	✓	✓
NCU03946	polyadenylate-binding protein 2, variant	✓	✓	✓	✓
NCU03947	ubiquitin ligase	✓	✓	✓	✓
NCU03950	hypothetical protein	✓	X	X	X			✓
NCU03952	U3 small nucleolar ribonucleoprotein Mpp10	✓	X	X	X			✓
NCU03957	COQ7	X	✓	✓	✓
NCU03960	hypothetical protein	X	✓	✓	✓
NCU03966	mitochondrial Rho GTPase 1	X	✓	X	X		✓
NCU03967	vivid PAS protein VVD	X	✓	✓	✓	✓
NCU03968	hypothetical protein	X	✓	✓	✓	✓
NCU04001	hypothetical protein	X	✓	✓	X
NCU04006	hypothetical protein	✓	✓	✓	X		✓
NCU04042	hypothetical protein	✓	✓	✓	✓
NCU04048	hypothetical protein	X	✓	X	X
NCU04049	hypothetical protein	X	✓	X	X
NCU04051	GCN20	X	✓	✓	X
NCU04052	hypothetical protein	X	✓	✓	X
NCU04087	Aha1 domain-containing protein	✓	✓	✓	✓
NCU04088	hypothetical protein	✓	✓	✓	✓
NCU04106	hypothetical protein	✓	✓	✓	✓		✓	✓
NCU04123	hypothetical protein	X	X	✓	X
NCU04124	golgi membrane protein	X	X	✓	X
NCU04156	C-8 sterol isomerase erg-1	X	✓	X	X
NCU04158	nitrogen metabolic regulation protein nmr	X	✓	X	✓			✓
NCU04179	C2H2 transcription factor	X	✓	✓	X	✓	✓	✓
NCU04189	glucan synthesis regulatory protein	✓	✓	✓	✓		✓
NCU04206	hypothetical protein	✓	✓	✓	X
NCU04207	mechanosensitive ion channel family protein	✓	✓	✓	X		✓
NCU04247	centractin	X	✓	X	X
NCU04258	dim2-associated protein 1	✓	✓	✓	X
NCU04259	ubiquinone biosynthesis protein	✓	✓	✓	X
NCU04268	hypothetical protein	✓	✓	✓	✓		✓
NCU04269	aspartyl proteinase	✓	✓	✓	✓		✓
NCU04276	hypothetical protein	✓	✓	✓	✓			✓
NCU04277	homoserine kinase	✓	✓	✓	✓
NCU04284	hypothetical protein	✓	✓	✓	✓
NCU04285	hypothetical protein	✓	✓	✓	✓
NCU04342	hypothetical protein	X	✓	X	X
NCU04343	DUF323 domain-containing protein	X	✓	X	X
NCU04414	hypothetical protein	X	✓	X	X
NCU04415	hypothetical protein	X	✓	X	X
NCU04442	GAL10	X	✓	✓	X
NCU04453	TOL	✓	✓	✓	✓
NCU04454	mannosyl transferase	✓	✓	✓	✓
NCU04493	hypothetical protein	X	✓	X	X		✓	✓
NCU04494	acetyl xylan esterase	✓	✓	X	X
NCU04495	C-type cyclin	✓	✓	X	X		✓
NCU04496	hypothetical protein	X	✓	X	X		✓
NCU04501	hypothetical protein	✓	X	✓	✓		✓	✓
NCU04502	hypothetical protein	✓	✓	✓	✓		✓
NCU04503	ribosome biogenesis protein Ssf2	✓	X	X	✓
NCU04525	hypothetical protein	✓	✓	✓	X		✓
NCU04526	hypothetical protein	✓	✓	✓	X
NCU04557	hypothetical protein	X	X	✓	✓		✓
NCU04570	NIMA interactive protein	X	✓	X	X		✓
NCU04571	hypothetical protein	X	✓	X	X		✓
NCU04623	beta-galactosidase	X	✓	X	X
NCU04624	hypothetical protein	X	✓	X	X
NCU04644	hypothetical protein	✓	✓	✓	✓
NCU04645	DUF124 domain-containing protein	✓	✓	✓	✓
NCU04718	hypothetical protein	✓	✓	X	X		✓
NCU04720	nitrite reductase	X	✓	X	X
NCU04721	neutral ceramidase	X	✓	X	X
NCU04731	HLH transcription factor	✓	✓	✓	✓	✓
NCU04732	hypothetical protein	✓	✓	✓	X			✓
NCU04733	UvrD/REP helicase	✓	✓	✓	X			✓
NCU04734	hypothetical protein	X	✓	✓	X
NCU04736	plasma membrane calcium-transporting ATPase 3	X	✓	X	X
NCU04737	chromatin regulatory protein sir2	X	✓	X	X
NCU04748	hypothetical protein	✓	X	✓	X
NCU04761	hypothetical protein	X	✓	X	X
NCU04762	hypothetical protein	X	✓	X	X
NCU04770	TATA-binding protein	✓	✓	✓	✓
NCU04809	MFS phospholipid transporter	X	✓	X	X		✓
NCU04810	serine/threonine-protein phosphatase 2A	X	✓	X	X		✓
NCU04811	hypothetical protein	X	✓	✓	✓
NCU04812	hypothetical protein	X	✓	✓	✓
NCU04816	hypothetical protein	✓	✓	✓	✓
NCU04817	electron transfer protein 1	✓	✓	X	X
NCU04843	hypothetical protein	✓	✓	✓	✓
NCU04847	cyclin	✓	✓	✓	✓
NCU04851	hypothetical protein	X	X	✓	X		✓	✓
NCU04873	hypothetical protein	✓	✓	✓	✓
NCU04874	alternative oxidase	✓	✓	✓	✓			✓
NCU04928	hypothetical protein	X	✓	✓	✓
NCU04990	protein serine/threonine kinase	✓	✓	✓	✓		✓
NCU04996	hypothetical protein	✓	✓	✓	✓
NCU05024	hypothetical protein	X	✓	X	X		✓
NCU05025	hypothetical protein	X	✓	X	X		✓
NCU05040	hypothetical protein	✓	✓	✓	✓
NCU05126	hypothetical protein	X	✓	X	X	✓	✓
NCU05129	anthranilate synthase component I	X	✓	✓	X
NCU05130	hypothetical protein	X	✓	✓	X
NCU05136	endo alpha-1,4 polygalactosaminidase precusor	✓	✓	✓	✓			✓
NCU05137	non-anchored cell wall protein 1	✓	✓	✓	✓			✓
NCU05149	hypothetical protein	✓	✓	✓	✓
NCU05150	hypothetical protein	✓	✓	✓	✓
NCU05188	FAD monooxygenase	X	✓	X	X			✓
NCU05189	hypothetical protein	X	✓	X	X		✓	✓
NCU05193	hypothetical protein	X	✓	✓	X
NCU05194	DNA replication licensing factor mcm6	X	✓	✓	X
NCU05195	hypothetical protein	X	✓	✓	✓
NCU05196	mitochondrial DnaJ chaperone	X	✓	✓	✓
NCU05245	peroxisome assembly protein 12	✓	X	✓	X
NCU05246	DNA repair and recombination protein RAD5C	✓	X	✓	X
NCU05261	ATP-dependent protease La	X	✓	✓	X
NCU05262	hypothetical protein	X	X	✓	X
NCU05284	hypothetical protein	✓	✓	✓	X			✓
NCU05306	hypothetical protein	✓	✓	✓	✓			✓
NCU05338	hypothetical protein	✓	✓	✓	X
NCU05340	alkanesulfonate monooxygenase	✓	✓	✓	X	✓
NCU05343	R3H domain-containing protein	✓	✓	✓	✓		✓
NCU05345	zearalenone lactonase	✓	✓	✓	✓		✓
NCU05370	hypothetical protein	✓	✓	✓	✓		✓
NCU05392	leucine carboxyl methyltransferase 2	X	✓	X	X
NCU05395	hypothetical protein	X	✓	X	X
NCU05400	hypothetical protein	X	✓	X	X
NCU05401	hypothetical protein	X	X	✓	X
NCU05404	endoglucanase	X	X	✓	X		✓
NCU05427	ATP-dependent Clp protease	X	X	✓	X
NCU05429	1,4-alpha-glucan branching enzyme, variant	X	X	✓	X
NCU05437	hypothetical protein	X	✓	✓	✓			✓
NCU05448	hypothetical protein	✓	✓	X	✓			✓
NCU05452	splicing factor 3b	✓	✓	✓	X
NCU05453	ER to Golgi transporter	✓	✓	✓	X
NCU05498	hypothetical protein	X	✓	✓	X
NCU05510	hypothetical protein	X	✓	✓	✓			✓
NCU05527	hypothetical protein	X	✓	✓	X		✓	✓
NCU05575	hypothetical protein	✓	✓	✓	✓			✓
NCU05576	hypothetical protein	✓	✓	✓	✓
NCU05577	beta-glucosidase	✓	✓	✓	✓			✓
NCU05583	hypothetical protein	X	✓	X	X
NCU05584	hypothetical protein	X	✓	X	X
NCU05605	hypothetical protein	✓	✓	✓	✓
NCU05606	glucosidase 2 subunit beta	✓	✓	✓	✓
NCU05618	extracellular SCP domain-containing protein	✓	✓	✓	X
NCU05619	hypothetical protein	✓	✓	✓	X
NCU05648	hypothetical protein	X	✓	✓	X
NCU05689	cytochrome c oxidase polypeptide IV	✓	✓	✓	X
NCU05712	hypothetical protein	✓	✓	✓	✓
NCU05713	hypothetical protein	✓	✓	✓	✓
NCU05785	DUF907 domain-containing protein	✓	✓	✓	✓		✓
NCU05786	hypothetical protein	✓	✓	✓	✓		✓
NCU05788	hypothetical protein	X	✓	✓	X
NCU05789	secreted glucosidase	X	✓	✓	X
NCU05800	zinc knuckle domain-containing protein, variant	X	X	✓	X
NCU05814	hypothetical protein	✓	✓	✓	✓
NCU05816	hypothetical protein	✓	✓	✓	✓
NCU05830	general amino-acid permease GAP1	✓	✓	✓	X		✓
NCU05831	hypothetical protein	X	✓	✓	✓		✓
NCU05835	hypothetical protein	✓	✓	✓	✓		✓	✓
NCU05836	glycosyl hydrolase family 47 protein	✓	✓	✓	✓		✓	✓
NCU05840	hypothetical protein	X	✓	X	X		✓
NCU05841	UMTA	X	✓	X	X		✓	✓
NCU05842	hypothetical protein	X	✓	X	X
NCU05843	ammonium transporter 1	X	✓	X	X
NCU05854	hypothetical protein	✓	✓	✓	✓		✓	✓
NCU05855	O-methyltransferase	✓	✓	✓	✓		✓	✓
NCU05915	hypothetical protein	X	✓	✓	✓
NCU05916	alpha-1,3-mannosyltransferase CMT1	X	✓	✓	✓
NCU05958	hypothetical protein	X	✓	X	X
NCU05959	vesicle transport V-SNARE protein VTI1	X	✓	X	X
NCU05984	formamidopyrimidine-DNA glycosylase	✓	✓	✓	✓		✓	✓
NCU05985	glycerol-3-phosphate O-acyltransferase	✓	✓	✓	✓		✓
NCU05995	ubiquitin	X	✓	✓	X	✓
NCU05996	C6 finger domain-containing protein	X	✓	✓	X
NCU06005	glycerol kinase	✓	✓	✓	✓		✓	✓
NCU06006	hypothetical protein	✓	✓	✓	✓			✓
NCU06017	thiosulfate sulfurtransferase	X	✓	✓	X	✓
NCU06018	hypothetical protein	X	✓	X	X
NCU06032	long-chain fatty acid transporter	✓	✓	✓	✓
NCU06033	GPI transamidase component PIG-S	✓	✓	✓	✓
NCU06034	hypothetical protein	✓	✓	✓	✓
NCU06035	elongation factor 1-beta	✓	✓	✓	✓
NCU06038	ribosomal protein L36	✓	✓	✓	X
NCU06039	WD repeat protein	✓	✓	✓	X
NCU06042	FAD dependent oxidoreductase	X	✓	✓	X
NCU06055	extracellular alkaline protease	X	✓	✓	✓
NCU06056	hypothetical protein	X	✓	✓	✓
NCU06064	hypothetical protein	X	✓	X	X
NCU06071	2-dehydropantoate 2-reductase	X	✓	X	X
NCU06072	hypothetical protein	X	✓	X	X
NCU06104	RLI and DUF367 domain-containing protein	✓	✓	✓	✓
NCU06105	ADP-ribosylation factor-binding protein GGA1	✓	✓	✓	✓
NCU06110	thiazole biosynthetic enzyme, variant 2	X	X	X	✓		✓
NCU06111	GTPase Ras2p	X	X	X	✓
NCU06123	phosphoketolase	X	✓	X	X		✓
NCU06134	hypothetical protein	✓	✓	✓	✓
NCU06135	hypothetical protein	✓	✓	✓	✓
NCU06139	hypothetical protein	✓	✓	✓	✓		✓
NCU06140	hypothetical protein	X	✓	✓	X		✓
NCU06141	protoheme IX farnesyltransferase	✓	✓	✓	✓
NCU06142	hypothetical protein	✓	✓	✓	✓
NCU06145	RING-6	X	✓	✓	X
NCU06150	hypothetical protein, variant	X	✓	✓	X		✓
NCU06159	MFS transporter	✓	✓	✓	X
NCU06160	hypothetical protein	✓	✓	✓	X
NCU06179	serine/threonine-protein kinase hal4	X	✓	X	X
NCU06204	hypothetical protein	✓	✓	✓	✓
NCU06206	hypothetical protein, variant	X	✓	X	X
NCU06207	C-5 sterol desaturase	X	✓	X	X
NCU06228	hypothetical protein	X	✓	✓	X
NCU06229	hypothetical protein	✓	✓	X	✓
NCU06247	hypothetical protein	✓	✓	✓	✓
NCU06248	hypothetical protein	✓	✓	✓	✓
NCU06252	hypothetical protein	X	✓	✓	✓
NCU06253	hypothetical protein	X	✓	X	✓
NCU06261	uracil phosphoribosyltransferase	X	X	✓	X
NCU06262	chromosome condensation protein	X	X	✓	X
NCU06273	hypothetical protein	X	✓	X	X		✓
NCU06294	hypothetical protein	X	✓	✓	✓
NCU06296	hypothetical protein	X	✓	✓	✓
NCU06304	HET domain-containing protein	X	✓	X	X
NCU06305	tartrate transporter	X	✓	X	X
NCU06333	translocation protein SEC62	✓	✓	✓	✓
NCU06334	hypothetical protein	✓	✓	✓	✓
NCU06338	DNA topoisomerase 2	X	✓	✓	✓
NCU06339	APSES transcription factor Xbp1	X	✓	✓	✓
NCU06361	cwl1, variant 2	✓	✓	✓	✓		✓
NCU06362	GTPase activating protein	✓	✓	✓	✓		✓	✓
NCU06380	zinc transporter YKE4	✓	✓	✓	✓		✓
NCU06381	GPI-anchored cell wall beta-1,3-endoglucanase	✓	✓	✓	✓		✓
NCU06413	hypothetical protein	X	✓	X	X
NCU06414	hypothetical protein	X	✓	X	X
NCU06418	ATP-dependent RNA helicase dbp-8	✓	✓	✓	✓		✓
NCU06419	MAP kinase kinase	✓	✓	✓	✓		✓
NCU06425	hypothetical protein	X	✓	✓	✓
NCU06426	hypothetical protein	X	✓	✓	✓
NCU06436	hypothetical protein	X	✓	X	X		✓
NCU06437	hypothetical protein	X	✓	X	X
NCU06455	hypothetical protein	X	✓	X	✓
NCU06467	hypothetical protein	✓	✓	✓	✓
NCU06478	hypothetical protein	✓	✓	✓	✓
NCU06479	hypothetical protein	✓	✓	✓	✓
NCU06481	DNA ligase	✓	✓	✓	✓		✓
NCU06482	pyruvate dehydrogenase E1 component alpha	✓	✓	✓	✓		✓
NCU06483	F-box and WD repeat-containing protein	X	X	✓	X	✓
NCU06487	hypothetical protein	X	✓	X	X
NCU06488	SNF2-family ATP dependent chromatin remodeling	X	✓	X	X
NCU06506	hypothetical protein	X	✓	✓	X
NCU06507	hypothetical protein	X	✓	✓	X
NCU06509	hypothetical protein	✓	✓	✓	X		✓	✓
NCU06524	protease inhibitor	X	✓	X	X
NCU06525	hypothetical protein	X	✓	X	X			✓
NCU06537	hypothetical protein	✓	✓	X	✓		✓
NCU06549	pyridoxine 2	X	✓	✓	X
NCU06550	pyridoxine 1	X	✓	✓	X
NCU06647	enoyl-CoA hydratase/isomerase	X	✓	X	X
NCU06648	polarized growth protein Boi2	X	✓	X	X
NCU06672	autophagy ubiquitin-activating enzyme ApgG	✓	✓	X	X
NCU06687	glycogen synthase	✓	✓	✓	X
NCU06688	F-box domain-containing protein	✓	✓	✓	X
NCU06690	hypothetical protein	✓	✓	✓	✓		✓
NCU06691	hypothetical protein	✓	✓	✓	✓		✓
NCU06718	zinc knuckle domain-containing protein	X	✓	✓	X
NCU06719	MSF1 domain-containing protein	X	✓	✓	X
NCU06720	carboxypeptidase cpdS	✓	✓	✓	✓
NCU06721	peptide chain release factor 1	✓	✓	✓	✓
NCU06722	tryptophanyl-tRNA synthetase	X	✓	X	X
NCU06724	glutamine synthetase	X	✓	X	X			✓
NCU06725	hypothetical protein	X	✓	X	X
NCU06737	hypothetical protein	X	✓	X	X
NCU06749	60S ribosomal protein L3	X	✓	X	X
NCU06750	coiled-coil domain-containing protein 25	X	✓	X	X
NCU06794	hypothetical protein	✓	✓	✓	X		✓	✓
NCU06795	hypothetical protein	✓	✓	X	X		✓	✓
NCU06833	hypothetical protein	✓	✓	X	X
NCU06834	ADAM protease ADM-B	✓	✓	X	X			✓
NCU06847	major facilitator superfamily transporter	✓	✓	X	X		✓
NCU06864	cAMP-independent regulatory protein pac2	X	X	X	✓		✓
NCU06874	HMG box-containing protein	✓	✓	✓	✓	✓		✓
NCU06881	succinyl-CoA:3-ketoacid-coenzyme A transferase	X	✓	✓	✓
NCU06882	RING-5	X	✓	✓	✓
NCU06911	hypothetical protein	✓	✓	✓	✓
NCU06912	hypothetical protein	✓	✓	✓	✓
NCU06915	hypothetical protein	✓	✓	✓	✓
NCU06916	hypothetical protein	✓	✓	✓	✓
NCU06939	endosome-associated ubiquitin isopeptidase	X	✓	✓	X			✓
NCU06940	hypothetical protein	X	✓	✓	X			✓
NCU06944	hypothetical protein	✓	✓	X	X
NCU06945	hypothetical protein	✓	✓	X	X
NCU06980	hypothetical protein	X	✓	✓	X		✓
NCU06989	hypothetical protein	✓	✓	✓	✓
NCU06990	hypothetical protein	✓	✓	✓	✓
NCU06999	hypothetical protein	X	✓	X	X
NCU07000	hypothetical protein	X	✓	X	X
NCU07004	hypothetical protein	X	X	✓	X
NCU07008	#N/A	✓	✓	✓	✓			✓
NCU07017	hypothetical protein	✓	✓	✓	✓
NCU07018	histone deacetylase HosB	✓	✓	✓	✓
NCU07024	mitogen-activated protein kinase	X	X	✓	X	✓	✓
NCU07042	alcohol dehydrogenase	✓	X	✓	X
NCU07043	hypothetical protein	✓	X	✓	X
NCU07061	hypothetical protein	✓	✓	✓	✓
NCU07122	hypothetical protein	X	✓	X	X		✓	✓
NCU07123	hypothetical protein	X	✓	X	X		✓	✓
NCU07132	hypothetical protein	X	✓	X	X
NCU07190	exoglucanase 3	✓	✓	✓	✓		✓
NCU07191	hypothetical protein	✓	✓	✓	✓		✓
NCU07192	hypothetical protein	✓	✓	✓	✓
NCU07193	hypothetical protein	✓	✓	✓	✓		✓
NCU07199	major myo-inositol transporter iolT	X	✓	X	X
NCU07200	metalloprotease 1	X	✓	X	X			✓
NCU07206	hypothetical protein	X	✓	X	X
NCU07207	hypothetical protein	X	✓	X	X
NCU07221	two-component system protein A	✓	✓	✓	✓	✓
NCU07222	hypothetical protein	✓	✓	✓	✓
NCU07232	heat shock protein 30	X	✓	✓	X
NCU07233	hypothetical protein	X	✓	✓	X
NCU07239	hypothetical protein	✓	✓	✓	✓
NCU07240	aflatoxin B1 aldehyde reductase member 2	✓	✓	✓	✓
NCU07255	hypothetical protein	X	X	✓	X
NCU07257	F-box domain-containing protein	X	✓	✓	✓			✓
NCU07277	anchored cell wall protein 8	✓	✓	X	✓
NCU07279	hypothetical protein	X	✓	X	X
NCU07293	hypothetical protein	✓	✓	✓	✓
NCU07294	hypothetical protein	X	✓	✓	X
NCU07309	guanine deaminase	X	✓	X	X
NCU07310	hypothetical protein	X	✓	X	X
NCU07314	CinY protein	✓	✓	✓	✓
NCU07316	hypothetical protein	✓	✓	X	X
NCU07317	hypothetical protein	✓	✓	X	X		✓
NCU07337	hypothetical protein	X	✓	X	X		✓
NCU07338	alpha-1,6-mannosyltransferase Och1	✓	✓	✓	X		✓
NCU07339	hypothetical protein	✓	✓	✓	X		✓
NCU07349	hypothetical protein	✓	X	X	X
NCU07350	hypothetical protein	✓	X	X	X
NCU07351	alpha-glucuronidase	✓	✓	✓	✓
NCU07352	hypothetical protein	✓	✓	✓	✓
NCU07387	hypothetical protein	X	X	✓	X
NCU07388	hypothetical protein	✓	✓	✓	✓			✓
NCU07389	SAM and PH domain-containing protein	✓	✓	✓	✓		✓	✓
NCU07390	hypothetical protein	✓	✓	✓	✓		✓
NCU07392	transcriptional regulatory protein Pro-1	✓	X	✓	X	✓	✓
NCU07395	DNA-binding protein SMUBP-2	X	X	✓	X
NCU07406	hypothetical protein	✓	✓	✓	✓
NCU07407	MutS2 protein	✓	✓	✓	✓	✓
NCU07411	DNA-directed DNA polymerase theta	X	✓	✓	✓
NCU07432	tetraspanin	✓	✓	✓	✓
NCU07451	methionyl-tRNA synthetase	✓	✓	✓	X		✓
NCU07452	NADPH dehydrogenase	✓	✓	✓	X		✓
NCU07453	hypothetical protein	✓	✓	✓	X
NCU07454	MAC1 interacting protein 1	✓	✓	✓	X			✓
NCU07472	alpha-1,6-mannosyltransferase subunit	X	✓	X	X
NCU07473	glycosyltransferase family 28 domain-containing	X	✓	X	X
NCU07503	hypothetical protein	X	X	✓	X
NCU07504	major facilitator superfamily transporter	X	X	✓	X			✓
NCU07509	geranylgeranyltransferase beta subunit	✓	✓	✓	✓
NCU07532	hypothetical protein	✓	X	X	X
NCU07541	hypothetical protein	X	X	X	✓			✓
NCU07542	rad23-like protein	X	X	X	✓
NCU07545	DUF1183 domain-containing protein	✓	✓	✓	✓
NCU07546	multidrug resistance protein MDR	✓	✓	✓	✓
NCU07553	hypothetical protein	✓	✓	X	✓			✓
NCU07554	chromosome segregation protein SudA	✓	✓	✓	✓
NCU07555	hypothetical protein	✓	✓	✓	✓
NCU07565	von Willebrand RING finger domain-containing	✓	✓	✓	✓	✓	✓
NCU07606	hypothetical protein	X	✓	✓	✓
NCU07617	Acr1	✓	X	✓	X		✓
NCU07683	small nuclear ribonucleoprotein	✓	✓	✓	X
NCU07684	hypothetical protein	X	✓	X	X
NCU07695	hypothetical protein, variant	✓	X	✓	✓
NCU07696	hypothetical protein	✓	X	✓	✓
NCU07707	hypothetical protein	✓	✓	✓	X
NCU07711	vacuolar calcium ion transporter/H(+) exchanger	X	✓	✓	X
NCU07724	mitochondrial division protein 1	✓	✓	✓	✓
NCU07725	chorismate mutase	✓	✓	✓	✓
NCU07735	Grp1p	X	✓	✓	X
NCU07736	PEP5	✓	✓	✓	✓		✓
NCU07737	salicylate hydroxylase	X	✓	X	X
NCU07740	hypothetical protein	X	✓	✓	X
NCU07741	1-acyl-sn-glycerol-3-phosphate acyltransferase	X	✓	✓	X
NCU07743	hypothetical protein	✓	✓	✓	X
NCU07744	hypothetical protein	✓	✓	✓	X
NCU07747	hypothetical protein	X	✓	X	X
NCU07748	hypothetical protein	X	✓	X	X
NCU07760	endoglucanase IV	✓	✓	✓	✓
NCU07761	hypothetical protein	✓	✓	✓	✓
NCU07770	hypothetical protein	X	✓	X	X
NCU07771	hypothetical protein	X	✓	X	X
NCU07787	clock controlled protein CCG-14	✓	✓	✓	✓		✓	✓
NCU07793	hypothetical protein	X	✓	✓	✓
NCU07794	2Fe-2S iron-sulfur cluster binding	X	✓	✓	✓
NCU07804	hypothetical protein	X	✓	X	X		✓
NCU07805	hypothetical protein	X	✓	X	X		✓
NCU07816	magnesium and cobalt transporter CorA	X	X	X	✓
NCU07817	non-anchored cell wall protein 3	X	X	X	✓
NCU07846	hypothetical protein	✓	✓	✓	X	✓	✓
NCU07847	hypothetical protein	X	✓	✓	X		✓
NCU07848	hypothetical protein	X	✓	✓	X			✓
NCU07850	NADPH oxidase regulator NoxR	✓	✓	✓	✓			✓
NCU07851	superoxide dismutase 1 copper chaperone	X	X	✓	✓
NCU07868	hypothetical protein	X	✓	X	X		✓
NCU07869	INSIG domain-containing protein	X	✓	X	X		✓	✓
NCU07872	protein kinase Yak1	X	✓	✓	X
NCU07874	nuclear and cytoplasmic polyadenylated	X	✓	✓	X
NCU07876	PH domain-containing protein	✓	✓	✓	✓
NCU07934	hypothetical protein	✓	✓	✓	✓
NCU07935	caffeine-induced death protein Cid2	X	✓	✓	✓
NCU07941	aspartate aminotransferase	X	✓	✓	✓
NCU07942	hypothetical protein	X	✓	✓	✓
NCU07974	endoglucanase B	✓	✓	✓	✓
NCU07996	F-box and WD domain-containing protein	X	✓	X	X			✓
NCU07997	hypothetical protein	✓	✓	✓	✓			✓
NCU08011	aminotransferase	✓	✓	✓	✓		✓
NCU08012	exocyst complex protein EXO70	✓	✓	✓	✓		✓
NCU08055	b-ZIP transcription factor IDI4	X	✓	✓	X
NCU08056	ABC drug exporter AtrF	X	✓	✓	X			✓
NCU08090	hypothetical protein	X	✓	X	X			✓
NCU08092	nipsnap family protein	✓	✓	✓	✓		✓
NCU08093	hypothetical protein	X	X	✓	X	✓	✓
NCU08140	hypothetical protein	X	X	✓	X
NCU08141	hypothetical protein	✓	✓	✓	✓			✓
NCU08149	hypothetical protein	X	✓	X	X
NCU08150	hypothetical protein	X	✓	X	X
NCU08158	dual specificity phosphatase	✓	X	X	X
NCU08159	hypothetical protein	✓	✓	✓	✓	✓		✓
NCU08161	histone chaperone RTT106	X	✓	X	X
NCU08166	hypothetical protein	X	✓	✓	X
NCU08167	aerobactin siderophore biosynthesis protein	X	✓	✓	X	✓
NCU08190	hypothetical protein	✓	✓	✓	✓
NCU08191	hypothetical protein	✓	✓	✓	✓
NCU08216	cystathionine beta-synthase	✓	✓	✓	✓
NCU08217	SRP receptor beta subunit	X	✓	✓	X
NCU08218	palmitoyltransferase AKR1	✓	✓	✓	✓
NCU08219	hypothetical protein	✓	✓	✓	✓
NCU08223	hypothetical protein	X	✓	X	X
NCU08224	hypothetical protein	X	✓	X	X
NCU08315	monooxygenase	X	✓	✓	✓		✓
NCU08316	DUF221 domain-containing protein	X	✓	✓	✓		✓
NCU08319	developmental regulator flbA	X	✓	✓	✓
NCU08321	hypothetical protein	X	✓	✓	✓			✓
NCU08345	ubiquitin-conjugating enzyme E	X	✓	X	X
NCU08346	serine/threonine protein kinase	X	✓	X	X
NCU08447	hypothetical protein	X	✓	X	X
NCU08448	hypothetical protein	X	✓	X	X
NCU08517	hypothetical protein	X	✓	X	X
NCU08518	hypothetical protein	X	✓	X	X
NCU08524	hypothetical protein	X	✓	✓	✓
NCU08525	hypothetical protein	X	✓	✓	✓
NCU08549	UDP-galactose 4-epimerase	X	✓	✓	X
NCU08550	hypothetical protein	X	✓	✓	X
NCU08560	hypothetical protein	X	X	✓	X
NCU08564	hypothetical protein	X	✓	✓	X
NCU08565	hypothetical protein	X	✓	✓	X
NCU08610	hypothetical protein	X	✓	X	X
NCU08611	rtg2-like protein	X	✓	X	X
NCU08624	hypothetical protein	X	✓	X	X
NCU08625	hypothetical protein	X	✓	X	X
NCU08635	hypothetical protein	X	✓	X	X
NCU08654	hypothetical protein	X	✓	X	X
NCU08655	hypothetical protein	X	✓	X	X
NCU08697	hypothetical protein	X	✓	X	X
NCU08699	bli-4 protein	X	✓	X	X	✓
NCU08711	hypothetical protein	X	X	✓	X
NCU08712	hypothetical protein	X	X	✓	X
NCU08720	hypothetical protein	✓	✓	X	X		✓	✓
NCU08721	hypothetical protein	✓	✓	X	X		✓
NCU08739	endothiapepsin	✓	✓	✓	✓
NCU08741	striatin Pro11	✓	✓	✓	✓
NCU08777	hypothetical protein	X	✓	X	✓		✓
NCU08779	hypothetical protein, variant	✓	✓	✓	✓
NCU08783	epoxide hydrolase	X	✓	X	X			✓
NCU08784	hypothetical protein	X	✓	X	X			✓
NCU08804	iron-regulated transporter	✓	✓	✓	X
NCU08805	hypothetical protein	✓	✓	✓	X			✓
NCU08806	hypothetical protein	X	✓	✓	X	✓
NCU08807	DNA-binding protein cre-1	X	✓	X	X	✓
NCU08809	hypothetical protein	✓	✓	✓	X	✓		✓
NCU08820	hypothetical protein	✓	X	✓	X
NCU08821	hypothetical protein	✓	X	✓	X
NCU08845	hypothetical protein	✓	✓	X	X
NCU08846	hypothetical protein	X	✓	X	X
NCU08847	hypothetical protein	X	✓	X	X
NCU08877	glycine cleavage system H protein	X	✓	✓	X
NCU08878	TEM1	X	✓	✓	X
NCU08889	hypothetical protein	✓	✓	✓	X		✓
NCU08891	hypothetical protein	X	✓	X	X			✓
NCU08892	hypothetical protein	X	✓	X	X			✓
NCU08898	homoaconitase	X	✓	✓	X		✓
NCU08899	hypothetical protein	X	✓	✓	X		✓
NCU08901	hypothetical protein	X	✓	✓	✓
NCU08919	SNF2 family helicase/ATPase	✓	✓	✓	✓
NCU08920	ATP-binding cassette sub-family F member 2	✓	✓	✓	✓		✓
NCU08972	hypothetical protein	X	✓	X	X			✓
NCU08987	hypothetical protein	X	✓	X	X
NCU08988	hypothetical protein	X	✓	X	X			✓
NCU08989	ADP-ribosylation factor 1	X	✓	X	X
NCU08990	60S ribosomal protein L39	X	✓	X	X
NCU09012	hypothetical protein	X	✓	X	X
NCU09013	UPF0047 domain-containing protein	X	✓	X	X
NCU09020	hypothetical protein	✓	X	✓	X			✓
NCU09024	hypothetical protein	✓	✓	✓	X
NCU09025	glutamyl-tRNA(Gln) amidotransferase	✓	✓	✓	X
NCU09032	hypothetical protein	X	✓	✓	X
NCU09050	FAD binding domain-containing protein	X	✓	X	X		✓
NCU09065	hypothetical protein	✓	✓	✓	X		✓
NCU09084	hypothetical protein	✓	X	X	X
NCU09108	hypothetical protein	✓	X	X	✓
NCU09109	60S ribosomal protein L33	✓	X	X	✓
NCU09128	hypothetical protein	X	X	✓	X
NCU09129	hypothetical protein	X	X	✓	X
NCU09159	hypothetical protein	X	✓	✓	X
NCU09160	HPP family protein	✓	✓	✓	X
NCU09161	translation factor pelota	✓	✓	✓	X
NCU09174	hypothetical protein	X	X	X	✓		✓	✓
NCU09175	GPI-anchored cell wall beta-1,3-endoglucanase	X	X	X	✓		✓
NCU09202	protein kinase dsk1	X	✓	✓	X
NCU09204	hypothetical protein	X	✓	X	X
NCU09205	nitrate assimilation regulatory protein nirA	X	✓	X	X		✓	✓
NCU09244	hypothetical protein	X	✓	X	✓
NCU09245	hypothetical protein	X	✓	X	✓
NCU09282	hypothetical protein	X	✓	X	X
NCU09283	acetyltransferase	X	✓	X	X
NCU09285	zinc-containing alcohol dehydrogenase	X	✓	X	✓		✓
NCU09289	hypothetical protein	X	✓	X	X
NCU09290	proteasome component PRE3	X	✓	X	X
NCU09294	hypothetical protein	✓	✓	✓	✓
NCU09295	hypothetical protein	✓	✓	✓	✓
NCU09301	UDP-glucose:sterol glycosyltransferase	✓	✓	✓	✓
NCU09302	WD repeat-containing protein	✓	✓	✓	✓
NCU09307	hypothetical protein	✓	✓	✓	✓
NCU09316	hypothetical protein	✓	✓	✓	✓		✓	✓
NCU09317	hypothetical protein	✓	✓	✓	✓
NCU09337	plasma membrane fusion protein prm-1	✓	✓	✓	✓
NCU09404	hypothetical protein	X	✓	X	X
NCU09464	hypothetical protein	✓	✓	X	X
NCU09465	diphthamide biosynthesis protein 3	✓	✓	X	X
NCU09476	40S ribosomal protein S25	✓	✓	✓	✓
NCU09477	ADP/ATP carrier protein, variant	✓	✓	✓	✓
NCU09490	hypothetical protein	X	✓	X	X
NCU09504	hypothetical protein	✓	✓	✓	✓
NCU09505	hypothetical protein	✓	✓	✓	✓
NCU09506	hypothetical protein	X	✓	✓	X		✓
NCU09530	hypothetical protein	X	✓	✓	✓
NCU09534	peroxiredoxin HYR1	X	✓	X	X	✓	✓
NCU09535	hypothetical protein	X	✓	X	X	✓	✓
NCU09541	hypothetical protein	X	✓	X	X
NCU09562	hypothetical protein	X	✓	✓	✓
NCU09564	phosphate-repressible phosphate permease	X	✓	✓	✓
NCU09600	dienelactone hydrolase	X	✓	X	X
NCU09602	heat shock protein 70	X	✓	X	X
NCU09646	3-ketoacyl-CoA thiolase	✓	✓	✓	✓
NCU09647	hypothetical protein	✓	✓	✓	✓
NCU09702	endo-beta-1,6-galactanase	X	✓	✓	✓
NCU09703	acetolactate decarboxylase	X	✓	✓	✓
NCU09704	hypothetical protein	X	✓	X	X
NCU09712	hypothetical protein	✓	✓	✓	✓
NCU09713	hypothetical protein	✓	✓	✓	✓
NCU09764	hypothetical protein	✓	✓	✓	✓
NCU09771	DUF895 domain membrane protein	X	✓	X	X		✓
NCU09772	hypothetical protein	X	✓	X	X
NCU09775	alpha-N-arabinofuranosidase	✓	X	X	X		✓	✓
NCU09776	hypothetical protein	✓	X	X	X		✓
NCU09791	beta-1,3-exoglucanase	X	✓	X	X
NCU09792	UDP-galactose transporter Gms1	X	✓	X	X
NCU09795	hypothetical protein	✓	✓	X	✓		✓
NCU09796	integral membrane protein	✓	✓	X	✓		✓
NCU09817	DAHP synthase	X	✓	X	✓
NCU09818	integral membrane protein	X	✓	X	✓
NCU09841	phosphotyrosine protein phosphatase	✓	✓	✓	✓
NCU09842	mitogen-activated protein kinase MKC1	✓	✓	✓	✓
NCU09848	hypothetical protein	✓	✓	✓	✓
NCU09851	hypothetical protein	✓	✓	✓	✓
NCU09883	hypothetical protein	✓	✓	✓	X		✓
NCU09897	vacuolar membrane ATPase 5	X	✓	X	X
NCU09898	hypothetical protein	X	✓	X	X
NCU09906	hypothetical protein	✓	✓	✓	X
NCU09935	hypothetical protein	✓	X	✓	X		✓
NCU09937	cell wall glycosyl hydrolase Dfg5	✓	X	✓	X
NCU09954	hypothetical protein	✓	✓	✓	✓
NCU09969	hypothetical protein	✓	✓	✓	✓
NCU09971	hypothetical protein	X	✓	✓	X
NCU09972	hypothetical protein	X	✓	✓	X		✓
NCU10028	bax Inhibitor family protein	X	✓	X	X
NCU10034	retrograde vesicle-mediated transporter Get1	✓	✓	✓	✓		✓
NCU10035	hypothetical protein	✓	✓	✓	✓
NCU10042	enolase, variant	✓	✓	✓	✓		✓
NCU10043	mitotic spindle checkpoint component mad3	✓	✓	✓	✓
NCU10210	hypothetical protein	✓	✓	✓	✓
NCU10258	transcription factor	✓	✓	✓	✓
NCU10301	hypothetical protein	✓	✓	✓	X
NCU10501	hypothetical protein	X	✓	X	✓
NCU10518	general stress response protein Whi2	X	X	X	✓
NCU10519	G-patch domain-containing protein	X	X	X	✓
NCU10521	hypothetical protein	X	X	✓	X
NCU10537	hypothetical protein	✓	✓	✓	✓
NCU10595	hypothetical protein	✓	✓	✓	✓
NCU10610	hypothetical protein	X	✓	✓	✓
NCU10622	hypothetical protein	X	✓	X	X
NCU10687	hypothetical protein	✓	✓	✓	✓			✓
NCU10775	NADPH oxidase 2	X	✓	X	X
NCU10793	hypothetical protein	X	✓	✓	X
NCU10865	hypothetical protein	X	X	✓	✓		✓
NCU10903	hypothetical protein	✓	✓	✓	✓			✓
NCU10987	MFS transporter Fmp42	✓	✓	✓	✓
NCU11006	hypothetical protein	X	✓	X	X
NCU11088	MGMT family protein	X	✓	X	X
NCU11128	hypothetical protein	✓	✓	✓	X		✓
NCU11134	hypothetical protein	✓	✓	✓	✓
NCU11151	hypothetical protein	✓	✓	✓	✓
NCU11172	hypothetical protein	✓	✓	✓	✓
NCU11173	thiamine-phosphate pyrophosphorylase	X	X	✓	X
NCU11210	hypothetical protein	✓	✓	✓	✓
NCU11260	hypothetical protein	X	✓	X	✓			✓
NCU11278	hypothetical protein	✓	X	X	X
NCU11290	hypothetical protein	X	✓	✓	X		✓	✓
NCU11295	hypothetical protein	X	✓	✓	X			✓
NCU11300	RING finger domain-containing protein	X	✓	✓	✓
NCU11308	hypothetical protein	X	✓	✓	X
NCU11323	hypothetical protein	✓	✓	X	✓		✓
NCU11338	hypothetical protein	✓	✓	X	X		✓	✓
NCU11347	hypothetical protein	X	X	✓	X
NCU11369	BAR domain-containing protein, variant	✓	✓	✓	X
NCU11381	diphosphomevalonate decarboxylase	X	X	✓	X
NCU11416	hypothetical protein	✓	✓	✓	✓
NCU11433	hypothetical protein	✓	✓	✓	✓
NCU11437	hypothetical protein	X	✓	X	X		✓
NCU11444	hypothetical protein	X	✓	X	X
NCU11479	hypothetical protein	✓	✓	✓	✓
NCU11529	hypothetical protein	X	X	✓	X
NCU11538	hypothetical protein	X	✓	X	X		✓
NCU11550	hypothetical protein	✓	✓	✓	✓
NCU11564	hypothetical protein	X	✓	✓	X
NCU11610	hypothetical protein	X	✓	X	X
NCU11618	hypothetical protein	X	✓	X	X
NCU11619	hypothetical protein	X	✓	X	X		✓
NCU11679	hypothetical protein	✓	✓	✓	✓
NCU11680	potassium ion channel Yvc1	✓	✓	✓	✓
NCU11694	hypothetical protein	✓	✓	✓	✓
NCU11695	hypothetical protein	✓	✓	✓	✓
NCU11712	hypothetical protein	✓	X	✓	✓
NCU11715	hypothetical protein	X	✓	X	X
NCU11716	hypothetical protein	X	✓	X	X
NCU11729	hypothetical protein	X	✓	X	X		✓
NCU11759	hypothetical protein	✓	✓	✓	✓
NCU11760	hypothetical protein	X	✓	X	X
NCU11763	hypothetical protein	X	✓	✓	X
NCU11764	hypothetical protein	✓	✓	✓	✓
NCU11802	hypothetical protein	✓	✓	✓	X
NCU11806	hypothetical protein	✓	✓	✓	✓
NCU11809	hypothetical protein	X	✓	X	X
NCU11843	hypothetical protein	X	✓	✓	X
NCU11850	PXA domain-containing protein	✓	✓	✓	X
NCU11871	hypothetical protein	✓	✓	✓	✓
NCU11872	hypothetical protein	✓	✓	✓	✓
NCU11903	MFS monocarboxylic acid transporter	X	✓	X	X
NCU11919	hypothetical protein	X	✓	✓	X
NCU11924	hypothetical protein	X	✓	X	X		✓
NCU11932	hypothetical protein	X	✓	X	X		✓	✓
NCU11933	hypothetical protein	X	✓	X	X		✓
NCU11936	hypothetical protein	X	✓	✓	X
NCU11999	hypothetical protein	✓	✓	✓	✓
NCU12005	hypothetical protein	X	✓	✓	X
NCU12028	hypothetical protein	X	✓	X	X
NCU12057	hypothetical protein	X	✓	X	✓		✓
NCU12063	hypothetical protein	X	✓	X	X
NCU12064	FF domain-containing protein	X	✓	X	X
NCU12080	hypothetical protein	✓	✓	X	X		✓
NCU12081	hypothetical protein	✓	✓	✓	✓
NCU12082	hypothetical protein	✓	X	X	✓		✓
NCU12083	hypothetical protein	✓	✓	✓	✓
NCU12090	hypothetical protein	X	✓	✓	X
NCU12091	hypothetical protein	✓	✓	✓	✓
NCU12129	hypothetical protein	X	✓	✓	✓			✓
NCU12130	hypothetical protein	✓	✓	✓	✓
NCU12135	hypothetical protein	X	✓	X	X		✓
TOTAL						28	224	131
