# Supplementary material for: The Neurospora Transcription Factor ADV-1 Transduces Light Signals and Temporal Information to Control Rhythmic Expression of Genes Involved in Cell Fusion
Source: G3 (Bethesda). 2016 Nov 15;7(1):129–42. doi: 10.1534/g3.116.034298 (PMC5217103; doi:10.1534/g3.116.034298)
Supplement: Supplementary file 18 [file 129TableS4.xls]

## Sheet: Read me
Table S4. Gene Ontology (GO) analyses of direct targets identified by ADV-1 ChIP-seq. LL0 contains enriched GO terms with p≤0.05 for ADV-1 direct targets identified by ChIP-seq at time point 0. Similarly, LL15, LL30 and LL60 contain enriched GO terms with p≤0.05 following 15, 30 and 60 min of light treatment, respectively.

## Sheet: LL0
GOID	TERM	PVALUE	ANNOTATED_GENES
GO:0006949	syncytium formation	1.03191e-08	NCU06419, NCU08741, NCU02110, NCU02794, NCU01789, NCU00881, NCU07389, NCU07392, NCU09337, NCU09842, NCU02393, NCU02811
GO:0006091	generation of precursor metabolites and energy	0.00072629	NCU00629, NCU01528, NCU01227, NCU09477, NCU05689, NCU02482, NCU06687, NCU10042
GO:0048646	anatomical structure formation involved in morphogenesis	0.00183911	NCU08741, NCU00881, NCU07389, NCU04990, NCU09337, NCU09842, NCU03559, NCU02811, NCU07221, NCU06419, NCU07617, NCU02110, NCU01789, NCU02794, NCU07392, NCU02393
GO:0006090	pyruvate metabolic process	0.00207279	NCU00629, NCU01528, NCU06482, NCU10042
GO:0009653	anatomical structure morphogenesis	0.00244019	NCU08741, NCU00881, NCU07389, NCU04990, NCU09337, NCU09842, NCU03559, NCU02811, NCU07221, NCU06419, NCU07617, NCU02110, NCU01789, NCU02794, NCU07392, NCU02393
GO:0032446	protein modification by small protein conjugation	0.00287888	NCU02289, NCU03610, NCU06672, NCU03947
GO:0042325	regulation of phosphorylation	0.00387571	NCU02289, NCU00309, NCU02393, NCU00881
GO:0030436	asexual sporulation	0.00443473	NCU07221, NCU06419, NCU08741, NCU07617, NCU02110, NCU07392, NCU04990, NCU09842, NCU02393, NCU03559, NCU07850
GO:0019954	asexual reproduction	0.00482809	NCU07221, NCU06419, NCU08741, NCU07617, NCU02110, NCU07392, NCU04990, NCU09842, NCU02393, NCU03559, NCU07850
GO:0045859	regulation of protein kinase activity	0.00547422	NCU02289, NCU00309, NCU00881
GO:0071900	regulation of protein serine/threonine kinase activity	0.00547422	NCU02289, NCU00309, NCU00881
GO:0048856	anatomical structure development	0.00670282	NCU04731, NCU08741, NCU03523, NCU00881, NCU07389, NCU04990, NCU09337, NCU09842, NCU03559, NCU02811, NCU07850, NCU07221, NCU06419, NCU07617, NCU02110, NCU01789, NCU02794, NCU07392, NCU02393
GO:0042326	negative regulation of phosphorylation	0.00698305	NCU02289, NCU02393
GO:0000909	sporocarp development involved in sexual reproduction	0.00722791	NCU06419, NCU08741, NCU02110, NCU01789, NCU00881, NCU07392, NCU04990, NCU09842, NCU09337, NCU02393, NCU07850
GO:0043412	macromolecule modification	0.00722791	NCU01229, NCU02247, NCU03610, NCU06672, NCU04990, NCU04258, NCU02289, NCU02393, NCU07018, NCU03947, NCU01290
GO:0044767	single-organism developmental process	0.00778173	NCU04731, NCU08741, NCU03523, NCU00881, NCU07389, NCU04990, NCU09337, NCU09842, NCU03559, NCU02811, NCU07850, NCU07221, NCU06419, NCU07617, NCU02110, NCU01789, NCU02794, NCU07392, NCU02393
GO:0030584	sporocarp development	0.00780366	NCU06419, NCU08741, NCU02110, NCU01789, NCU00881, NCU07392, NCU04990, NCU09842, NCU09337, NCU02393, NCU07850
GO:0001932	regulation of protein phosphorylation	0.00791445	NCU02289, NCU00309, NCU00881
GO:0006096	glycolytic process	0.00791445	NCU00629, NCU01528, NCU10042
GO:0043408	regulation of MAPK cascade	0.00791445	NCU00309, NCU02393, NCU00881
GO:0030582	fruiting body development	0.00841446	NCU06419, NCU08741, NCU02110, NCU01789, NCU00881, NCU07392, NCU04990, NCU09842, NCU09337, NCU02393, NCU07850
GO:0009060	aerobic respiration	0.0101378	NCU09477, NCU05689, NCU02482, NCU01227
GO:0019220	regulation of phosphate metabolic process	0.0101378	NCU02289, NCU00309, NCU02393, NCU00881
GO:0051174	regulation of phosphorus metabolic process	0.0101378	NCU02289, NCU00309, NCU02393, NCU00881
GO:0019752	carboxylic acid metabolic process	0.0104984	NCU00629, NCU01528, NCU02475, NCU03608, NCU04277, NCU01754, NCU08216, NCU01227, NCU02482, NCU05830, NCU06482, NCU01985, NCU10042, NCU07725
GO:0043549	regulation of kinase activity	0.0108987	NCU02289, NCU00309, NCU00881
GO:0051338	regulation of transferase activity	0.0108987	NCU02289, NCU00309, NCU00881
GO:0051726	regulation of cell cycle	0.0108987	NCU04990, NCU02289, NCU08741
GO:0030448	hyphal growth	0.011125	NCU07221, NCU06419, NCU08741, NCU02110, NCU03523, NCU03115, NCU01789, NCU00881, NCU07392, NCU04990, NCU09842, NCU02393, NCU04189, NCU07850
GO:0006082	organic acid metabolic process	0.0117805	NCU00629, NCU01528, NCU02475, NCU03608, NCU04277, NCU01754, NCU08216, NCU01227, NCU02482, NCU05830, NCU06482, NCU01985, NCU10042, NCU07725
GO:0030447	filamentous growth	0.0117805	NCU07221, NCU06419, NCU08741, NCU02110, NCU03523, NCU03115, NCU01789, NCU00881, NCU07392, NCU04990, NCU09842, NCU02393, NCU04189, NCU07850
GO:0043436	oxoacid metabolic process	0.0117805	NCU00629, NCU01528, NCU02475, NCU03608, NCU04277, NCU01754, NCU08216, NCU01227, NCU02482, NCU05830, NCU06482, NCU01985, NCU10042, NCU07725
GO:0070647	protein modification by small protein conjugation or removal	0.0123527	NCU02289, NCU03610, NCU06672, NCU03947
GO:0032502	developmental process	0.012998	NCU04731, NCU08741, NCU03523, NCU00881, NCU07389, NCU04990, NCU09337, NCU09842, NCU03559, NCU02811, NCU07850, NCU07221, NCU06419, NCU07617, NCU02110, NCU01789, NCU02794, NCU07392, NCU02393
GO:0044763	single-organism cellular process	0.0130517	NCU04277, NCU06672, NCU00881, NCU08216, NCU04990, NCU09842, NCU02289, NCU05830, NCU01756, NCU10042, NCU06419, NCU01754, NCU04817, NCU07392, NCU09477, NCU05689, NCU07018, NCU04733, NCU07725, NCU01528, NCU08741, NCU02475, NCU07389, NCU01227, NCU09337, NCU01192, NCU01160, NCU02811, NCU04189, NCU02111, NCU00629, NCU03608, NCU02810, NCU02110, NCU01789, NCU02794, NCU02482, NCU02393, NCU00385, NCU06482,…
GO:0006352	DNA-templated transcription, initiation	0.0135126	NCU03114, NCU04770
GO:0006367	transcription initiation from RNA polymerase II promoter	0.0135126	NCU03114, NCU04770
GO:0006406	mRNA export from nucleus	0.0135126	NCU01160, NCU03947
GO:0009606	tropism	0.0135126	NCU02393, NCU02794
GO:0010563	negative regulation of phosphorus metabolic process	0.0135126	NCU02289, NCU02393
GO:0040020	regulation of meiotic nuclear division	0.0135126	NCU04990, NCU08741
GO:0043577	chemotropism	0.0135126	NCU02393, NCU02794
GO:0045786	negative regulation of cell cycle	0.0135126	NCU04990, NCU02289
GO:0045936	negative regulation of phosphate metabolic process	0.0135126	NCU02289, NCU02393
GO:0051028	mRNA transport	0.0135126	NCU01160, NCU03947
GO:0048513	organ development	0.0135567	NCU04731, NCU06419, NCU08741, NCU02110, NCU03523, NCU01789, NCU00881, NCU07392, NCU04990, NCU09337, NCU09842, NCU02393, NCU07850
GO:0048608	reproductive structure development	0.0135567	NCU04731, NCU06419, NCU08741, NCU02110, NCU03523, NCU01789, NCU00881, NCU07392, NCU04990, NCU09337, NCU09842, NCU02393, NCU07850
GO:0048731	system development	0.0135567	NCU04731, NCU06419, NCU08741, NCU02110, NCU03523, NCU01789, NCU00881, NCU07392, NCU04990, NCU09337, NCU09842, NCU02393, NCU07850
GO:0061458	reproductive system development	0.0135567	NCU04731, NCU06419, NCU08741, NCU02110, NCU03523, NCU01789, NCU00881, NCU07392, NCU04990, NCU09337, NCU09842, NCU02393, NCU07850
GO:0075259	spore-bearing organ development	0.0135567	NCU04731, NCU06419, NCU08741, NCU02110, NCU03523, NCU01789, NCU00881, NCU07392, NCU04990, NCU09337, NCU09842, NCU02393, NCU07850
GO:0007275	multicellular organismal development	0.0143665	NCU04731, NCU06419, NCU08741, NCU02110, NCU03523, NCU01789, NCU00881, NCU07392, NCU04990, NCU09337, NCU09842, NCU02393, NCU07850
GO:0009966	regulation of signal transduction	0.0144467	NCU00309, NCU02393, NCU00881
GO:0010646	regulation of cell communication	0.0144467	NCU00309, NCU02393, NCU00881
GO:0031399	regulation of protein modification process	0.0144467	NCU02289, NCU00309, NCU00881
GO:1902531	regulation of intracellular signal transduction	0.0144467	NCU00309, NCU02393, NCU00881
GO:0040007	growth	0.0155206	NCU07221, NCU06419, NCU08741, NCU02110, NCU03523, NCU03115, NCU01789, NCU00881, NCU07392, NCU04990, NCU09842, NCU02393, NCU04189, NCU07850
GO:0044712	single-organism catabolic process	0.0158552	NCU00629, NCU01528, NCU02475, NCU06672, NCU01754, NCU10042
GO:0015980	energy derivation by oxidation of organic compounds	0.0164942	NCU09477, NCU05689, NCU02482, NCU06687, NCU01227
GO:0023051	regulation of signaling	0.0185713	NCU00309, NCU02393, NCU00881
GO:0048583	regulation of response to stimulus	0.0185713	NCU00309, NCU02393, NCU00881
GO:0042278	purine nucleoside metabolic process	0.0187825	NCU05689, NCU00629, NCU01528, NCU00385, NCU10042
GO:0046128	purine ribonucleoside metabolic process	0.0187825	NCU05689, NCU00629, NCU01528, NCU00385, NCU10042
GO:0032501	multicellular organismal process	0.0200285	NCU04731, NCU06419, NCU08741, NCU02110, NCU03523, NCU01789, NCU00881, NCU07392, NCU04990, NCU09337, NCU09842, NCU02393, NCU07850
GO:0044707	single-multicellular organism process	0.0200285	NCU04731, NCU06419, NCU08741, NCU02110, NCU03523, NCU01789, NCU00881, NCU07392, NCU04990, NCU09337, NCU09842, NCU02393, NCU07850
GO:0051445	regulation of meiotic cell cycle	0.0217928	NCU04990, NCU08741
GO:0070787	conidiophore development	0.0224869	NCU04731, NCU03523, NCU01789, NCU00881, NCU07392, NCU09842, NCU04990, NCU02393
GO:0050790	regulation of catalytic activity	0.0232791	NCU02289, NCU00309, NCU00881
GO:0045333	cellular respiration	0.0241831	NCU09477, NCU05689, NCU02482, NCU01227
GO:0009056	catabolic process	0.0262124	NCU00629, NCU01528, NCU02475, NCU03946, NCU06672, NCU01754, NCU01192, NCU02289, NCU02482, NCU10042
GO:0048315	conidium formation	0.0264928	NCU07221, NCU06419, NCU08741, NCU07617, NCU07392, NCU04990, NCU09842, NCU02393, NCU03559
GO:0009116	nucleoside metabolic process	0.0268662	NCU05689, NCU00629, NCU01528, NCU00385, NCU10042
GO:0009119	ribonucleoside metabolic process	0.0268662	NCU05689, NCU00629, NCU01528, NCU00385, NCU10042
GO:1901657	glycosyl compound metabolic process	0.0268662	NCU05689, NCU00629, NCU01528, NCU00385, NCU10042
GO:0044724	single-organism carbohydrate catabolic process	0.0285709	NCU00629, NCU01528, NCU10042
GO:0009161	ribonucleoside monophosphate metabolic process	0.029984	NCU05689, NCU00629, NCU01528, NCU00385, NCU10042
GO:0009167	purine ribonucleoside monophosphate metabolic process	0.029984	NCU05689, NCU00629, NCU01528, NCU00385, NCU10042
GO:0043405	regulation of MAP kinase activity	0.0316366	NCU00309, NCU00881
GO:0051302	regulation of cell division	0.0316366	NCU04990, NCU08741
GO:0051783	regulation of nuclear division	0.0316366	NCU04990, NCU08741
GO:0042149	cellular response to glucose starvation	0.0319953	NCU02482, NCU01528, NCU03608, NCU01754
GO:0006790	sulfur compound metabolic process	0.0333204	NCU02482, NCU04277, NCU08216, NCU01985, NCU01227
GO:0009126	purine nucleoside monophosphate metabolic process	0.0333204	NCU05689, NCU00629, NCU01528, NCU00385, NCU10042
GO:0048523	negative regulation of cellular process	0.0363934	NCU04990, NCU02289, NCU02247, NCU02393
GO:0009123	nucleoside monophosphate metabolic process	0.0368788	NCU05689, NCU00629, NCU01528, NCU00385, NCU10042
GO:0009150	purine ribonucleotide metabolic process	0.0368788	NCU05689, NCU00629, NCU01528, NCU00385, NCU10042
GO:0019953	sexual reproduction	0.037184	NCU06419, NCU08741, NCU02110, NCU01789, NCU00881, NCU07392, NCU04990, NCU09842, NCU09337, NCU02393, NCU07850
GO:0044703	multi-organism reproductive process	0.037184	NCU06419, NCU08741, NCU02110, NCU01789, NCU00881, NCU07392, NCU04990, NCU09842, NCU09337, NCU02393, NCU07850
GO:0044699	single-organism process	0.0383714	NCU04731, NCU04277, NCU06672, NCU00881, NCU08216, NCU04990, NCU09842, NCU02289, NCU05830, NCU01756, NCU10042, NCU06419, NCU01754, NCU04817, NCU07392, NCU09477, NCU05689, NCU07018, NCU04733, NCU07725, NCU01528, NCU08741, NCU02475, NCU03523, NCU03115, NCU07389, NCU01227, NCU09337, NCU01192, NCU01160, NCU08920, NCU02811, NCU03559, NCU04189, NCU07850, NCU07221, NCU02111, NCU00629, NCU07617, NCU03608,…
GO:0006163	purine nucleotide metabolic process	0.0406618	NCU05689, NCU00629, NCU01528, NCU00385, NCU10042
GO:0009259	ribonucleotide metabolic process	0.0406618	NCU05689, NCU00629, NCU01528, NCU00385, NCU10042
GO:0050896	response to stimulus	0.0424157	NCU02623, NCU06005, NCU06915, NCU06672, NCU07453, NCU00881, NCU05786, NCU04990, NCU05830, NCU07352, NCU06419, NCU01754, NCU07392, NCU09477, NCU07338, NCU03184, NCU04733, NCU08190, NCU09883, NCU09937, NCU01528, NCU01192, NCU09841, NCU08159, NCU01555, NCU07846, NCU05785, NCU07221, NCU02111, NCU03608, NCU07061, NCU02193, NCU03339, NCU09646, NCU02794, NCU07277, NCU00309, NCU02482, NCU02393, NCU06687,…
GO:0006403	RNA localization	0.0428712	NCU01160, NCU03947
GO:0006405	RNA export from nucleus	0.0428712	NCU01160, NCU03947
GO:0010564	regulation of cell cycle process	0.0428712	NCU04990, NCU08741
GO:0050657	nucleic acid transport	0.0428712	NCU01160, NCU03947
GO:0050658	RNA transport	0.0428712	NCU01160, NCU03947
GO:0051236	establishment of RNA localization	0.0428712	NCU01160, NCU03947
GO:0003006	developmental process involved in reproduction	0.0431535	NCU04731, NCU06419, NCU08741, NCU02110, NCU03523, NCU01789, NCU00881, NCU07392, NCU04990, NCU09337, NCU09842, NCU02393, NCU07850
GO:1901575	organic substance catabolic process	0.0432243	NCU00629, NCU01528, NCU02475, NCU03946, NCU01754, NCU01192, NCU02289, NCU02482, NCU10042
GO:0006807	nitrogen compound metabolic process	0.0457585	NCU01229, NCU02247, NCU01528, NCU02475, NCU04277, NCU03114, NCU08216, NCU01192, NCU05830, NCU07683, NCU01290, NCU10042, NCU00629, NCU03608, NCU03946, NCU01754, NCU04770, NCU04817, NCU04258, NCU05689, NCU02482, NCU00385, NCU00008, NCU04733, NCU01985, NCU03947, NCU07725
GO:0022414	reproductive process	0.0469921	NCU04731, NCU06419, NCU08741, NCU02110, NCU03523, NCU01789, NCU00881, NCU07392, NCU04990, NCU09337, NCU09842, NCU02393, NCU07850
GO:0000003	reproduction	0.0471523	NCU07221, NCU06419, NCU08741, NCU07617, NCU02110, NCU01789, NCU00881, NCU07392, NCU04990, NCU09337, NCU09842, NCU02393, NCU03559, NCU07850
GO:0009069	serine family amino acid metabolic process	0.0478923	NCU02475, NCU04277, NCU08216
GO:0006793	phosphorus metabolic process	0.0485285	NCU00629, NCU01528, NCU06419, NCU01754, NCU01227, NCU04990, NCU05689, NCU02482, NCU02393, NCU00385, NCU03947, NCU10042
GO:0043934	sporulation	0.0498112	NCU07221, NCU06419, NCU08741, NCU07617, NCU02110, NCU07392, NCU04990, NCU09842, NCU02393, NCU03559, NCU07850

## Sheet: LL15
GOID	TERM	PVALUE	ANNOTATED_GENES
GO:0006949	syncytium formation	9.47267e-06	NCU06419, NCU08741, NCU02110, NCU02794, NCU01789, NCU00881, NCU07389, NCU09337, NCU09842, NCU02393, NCU02811, NCU02767
GO:0050896	response to stimulus	0.000916104	NCU04343, NCU02623, NCU06005, NCU02713, NCU02133, NCU06672, NCU07453, NCU05786, NCU02639, NCU06017, NCU08224, NCU06419, NCU04736, NCU01754, NCU06179, NCU09477, NCU02840, NCU03967, NCU04733, NCU08699, NCU01528, NCU00244, NCU04342, NCU01625, NCU03860, NCU01157, NCU01192, NCU09841, NCU01555, NCU01332, NCU10028, NCU07221, NCU02111, NCU03608, NCU02193, NCU09646, NCU04179, NCU06294, NCU01844, NCU08346,…
GO:0006403	RNA localization	0.00200141	NCU01160, NCU00087, NCU03947, NCU02003
GO:0006405	RNA export from nucleus	0.00200141	NCU01160, NCU00087, NCU03947, NCU02003
GO:0050657	nucleic acid transport	0.00200141	NCU01160, NCU00087, NCU03947, NCU02003
GO:0050658	RNA transport	0.00200141	NCU01160, NCU00087, NCU03947, NCU02003
GO:0051236	establishment of RNA localization	0.00200141	NCU01160, NCU00087, NCU03947, NCU02003
GO:0006352	DNA-templated transcription, initiation	0.00291034	NCU03114, NCU04770, NCU01625
GO:0006367	transcription initiation from RNA polymerase II promoter	0.00291034	NCU03114, NCU04770, NCU01625
GO:0006721	terpenoid metabolic process	0.00300659	NCU03967, NCU02133, NCU00939, NCU00585, NCU03947
GO:0009628	response to abiotic stimulus	0.00358791	NCU04343, NCU08346, NCU06005, NCU02713, NCU06506, NCU02133, NCU06915, NCU07453, NCU06549, NCU00881, NCU05786, NCU06017, NCU02191, NCU08224, NCU09535, NCU07232, NCU01754, NCU06179, NCU09477, NCU03967, NCU07338, NCU03184, NCU02819, NCU08190, NCU05789, NCU00552, NCU08549, NCU09883, NCU08699, NCU11300, NCU00244, NCU00939, NCU04342, NCU03643, NCU00584, NCU04415, NCU09841, NCU08159, NCU01555, NCU00585,…
GO:0032446	protein modification by small protein conjugation	0.00451845	NCU05995, NCU02289, NCU03610, NCU06672, NCU03947
GO:0070787	conidiophore development	0.00478734	NCU08346, NCU04731, NCU04736, NCU03523, NCU01789, NCU00881, NCU09205, NCU04990, NCU07872, NCU09842, NCU01605, NCU02393, NCU04179, NCU09202
GO:0048856	anatomical structure development	0.00494658	NCU08346, NCU04731, NCU02713, NCU08741, NCU04001, NCU03523, NCU00881, NCU07389, NCU04990, NCU09337, NCU09842, NCU03559, NCU02811, NCU01179, NCU02767, NCU09202, NCU07850, NCU07221, NCU06419, NCU02110, NCU02794, NCU04736, NCU01789, NCU09205, NCU07872, NCU00243, NCU01605, NCU02393, NCU04247, NCU04179, NCU05789
GO:0044767	single-organism developmental process	0.00611211	NCU08346, NCU04731, NCU02713, NCU08741, NCU04001, NCU03523, NCU00881, NCU07389, NCU04990, NCU09337, NCU09842, NCU03559, NCU02811, NCU01179, NCU02767, NCU09202, NCU07850, NCU07221, NCU06419, NCU02110, NCU02794, NCU04736, NCU01789, NCU09205, NCU07872, NCU00243, NCU01605, NCU02393, NCU04247, NCU04179, NCU05789
GO:0016108	tetraterpenoid metabolic process	0.00619659	NCU03967, NCU02133, NCU00939, NCU00585
GO:0016116	carotenoid metabolic process	0.00619659	NCU03967, NCU02133, NCU00939, NCU00585
GO:0030448	hyphal growth	0.00628078	NCU08741, NCU03523, NCU03115, NCU00939, NCU02333, NCU00881, NCU04990, NCU09842, NCU01179, NCU04189, NCU09202, NCU07850, NCU07221, NCU08807, NCU06419, NCU02110, NCU01789, NCU09205, NCU07872, NCU01605, NCU02393, NCU04247, NCU05789
GO:0006720	isoprenoid metabolic process	0.00650174	NCU03967, NCU02133, NCU00939, NCU00585, NCU03947
GO:0044092	negative regulation of molecular function	0.00677665	NCU02289, NCU03967, NCU04158
GO:0030447	filamentous growth	0.00683461	NCU08741, NCU03523, NCU03115, NCU00939, NCU02333, NCU00881, NCU04990, NCU09842, NCU01179, NCU04189, NCU09202, NCU07850, NCU07221, NCU08807, NCU06419, NCU02110, NCU01789, NCU09205, NCU07872, NCU01605, NCU02393, NCU04247, NCU05789
GO:0032502	developmental process	0.0071705	NCU08346, NCU04731, NCU02713, NCU04001, NCU00881, NCU04990, NCU09842, NCU02767, NCU09202, NCU06419, NCU04736, NCU00243, NCU01605, NCU10775, NCU05789, NCU08741, NCU03523, NCU07389, NCU09337, NCU02811, NCU03559, NCU01179, NCU07850, NCU07221, NCU02110, NCU01789, NCU02794, NCU09205, NCU07872, NCU02393, NCU04179, NCU04247
GO:0048523	negative regulation of cellular process	0.00762601	NCU04990, NCU02289, NCU08807, NCU02247, NCU02393, NCU04737, NCU03059
GO:0006409	tRNA export from nucleus	0.00849247	NCU00087, NCU02003
GO:0006816	calcium ion transport	0.00849247	NCU09897, NCU04736
GO:0051031	tRNA transport	0.00849247	NCU00087, NCU02003
GO:0051100	negative regulation of binding	0.00849247	NCU03967, NCU04158
GO:1901700	response to oxygen-containing compound	0.00872651	NCU03860, NCU08807, NCU04343, NCU05830, NCU02193, NCU00935, NCU00939, NCU00552
GO:0015931	nucleobase-containing compound transport	0.00958153	NCU01160, NCU00087, NCU03947, NCU02003
GO:0016114	terpenoid biosynthetic process	0.00958153	NCU03967, NCU02133, NCU00585, NCU03947
GO:0051726	regulation of cell cycle	0.00958153	NCU04990, NCU00243, NCU02289, NCU08741
GO:0009314	response to radiation	0.00993625	NCU04343, NCU06005, NCU02713, NCU06506, NCU02133, NCU06915, NCU07453, NCU06549, NCU05786, NCU06017, NCU02191, NCU08224, NCU09535, NCU07232, NCU01754, NCU03967, NCU07338, NCU03184, NCU02819, NCU08190, NCU00552, NCU08549, NCU09883, NCU08699, NCU11300, NCU00244, NCU00939, NCU04342, NCU03643, NCU00584, NCU04415, NCU09841, NCU08159, NCU01555, NCU00585, NCU07846, NCU09290, NCU05785, NCU07221, NCU07061,…
GO:0009416	response to light stimulus	0.00993625	NCU04343, NCU06005, NCU02713, NCU06506, NCU02133, NCU06915, NCU07453, NCU06549, NCU05786, NCU06017, NCU02191, NCU08224, NCU09535, NCU07232, NCU01754, NCU03967, NCU07338, NCU03184, NCU02819, NCU08190, NCU00552, NCU08549, NCU09883, NCU08699, NCU11300, NCU00244, NCU00939, NCU04342, NCU03643, NCU00584, NCU04415, NCU09841, NCU08159, NCU01555, NCU00585, NCU07846, NCU09290, NCU05785, NCU07221, NCU07061,…
GO:0048513	organ development	0.00997566	NCU08346, NCU04731, NCU08741, NCU04001, NCU03523, NCU00881, NCU04990, NCU09337, NCU09842, NCU09202, NCU07850, NCU06419, NCU02110, NCU04736, NCU01789, NCU09205, NCU07872, NCU01605, NCU02393, NCU04179, NCU05789
GO:0048608	reproductive structure development	0.00997566	NCU08346, NCU04731, NCU08741, NCU04001, NCU03523, NCU00881, NCU04990, NCU09337, NCU09842, NCU09202, NCU07850, NCU06419, NCU02110, NCU04736, NCU01789, NCU09205, NCU07872, NCU01605, NCU02393, NCU04179, NCU05789
GO:0048731	system development	0.00997566	NCU08346, NCU04731, NCU08741, NCU04001, NCU03523, NCU00881, NCU04990, NCU09337, NCU09842, NCU09202, NCU07850, NCU06419, NCU02110, NCU04736, NCU01789, NCU09205, NCU07872, NCU01605, NCU02393, NCU04179, NCU05789
GO:0061458	reproductive system development	0.00997566	NCU08346, NCU04731, NCU08741, NCU04001, NCU03523, NCU00881, NCU04990, NCU09337, NCU09842, NCU09202, NCU07850, NCU06419, NCU02110, NCU04736, NCU01789, NCU09205, NCU07872, NCU01605, NCU02393, NCU04179, NCU05789
GO:0075259	spore-bearing organ development	0.00997566	NCU08346, NCU04731, NCU08741, NCU04001, NCU03523, NCU00881, NCU04990, NCU09337, NCU09842, NCU09202, NCU07850, NCU06419, NCU02110, NCU04736, NCU01789, NCU09205, NCU07872, NCU01605, NCU02393, NCU04179, NCU05789
GO:0040007	growth	0.0102377	NCU08741, NCU03523, NCU03115, NCU00939, NCU02333, NCU00881, NCU04990, NCU09842, NCU01179, NCU04189, NCU09202, NCU07850, NCU07221, NCU08807, NCU06419, NCU02110, NCU01789, NCU09205, NCU07872, NCU01605, NCU02393, NCU04247, NCU05789
GO:0007275	multicellular organismal development	0.0108368	NCU08346, NCU04731, NCU08741, NCU04001, NCU03523, NCU00881, NCU04990, NCU09337, NCU09842, NCU09202, NCU07850, NCU06419, NCU02110, NCU04736, NCU01789, NCU09205, NCU07872, NCU01605, NCU02393, NCU04179, NCU05789
GO:0006476	protein deacetylation	0.012628	NCU04737, NCU07018, NCU03059
GO:0016575	histone deacetylation	0.012628	NCU04737, NCU07018, NCU03059
GO:0035601	protein deacylation	0.012628	NCU04737, NCU07018, NCU03059
GO:0051302	regulation of cell division	0.012628	NCU04990, NCU00243, NCU08741
GO:0051783	regulation of nuclear division	0.012628	NCU04990, NCU00243, NCU08741
GO:0072503	cellular divalent inorganic cation homeostasis	0.012628	NCU02133, NCU09897, NCU04736
GO:0072507	divalent inorganic cation homeostasis	0.012628	NCU02133, NCU09897, NCU04736
GO:0098732	macromolecule deacylation	0.012628	NCU04737, NCU07018, NCU03059
GO:0006082	organic acid metabolic process	0.0133316	NCU01528, NCU02475, NCU03139, NCU04277, NCU06722, NCU05129, NCU02333, NCU08216, NCU01227, NCU02639, NCU09817, NCU05830, NCU06724, NCU10042, NCU00629, NCU03608, NCU01754, NCU07941, NCU06482, NCU04720, NCU01985, NCU07725
GO:0043436	oxoacid metabolic process	0.0133316	NCU01528, NCU02475, NCU03139, NCU04277, NCU06722, NCU05129, NCU02333, NCU08216, NCU01227, NCU02639, NCU09817, NCU05830, NCU06724, NCU10042, NCU00629, NCU03608, NCU01754, NCU07941, NCU06482, NCU04720, NCU01985, NCU07725
GO:0008299	isoprenoid biosynthetic process	0.0139728	NCU03967, NCU02133, NCU00585, NCU03947
GO:0044763	single-organism cellular process	0.0149032	NCU02133, NCU09897, NCU06672, NCU05129, NCU08216, NCU02639, NCU09842, NCU06550, NCU09817, NCU01756, NCU06419, NCU04736, NCU01754, NCU09477, NCU00243, NCU00088, NCU03967, NCU04733, NCU07725, NCU01528, NCU06722, NCU01625, NCU01227, NCU09337, NCU01192, NCU04737, NCU02811, NCU04156, NCU04189, NCU02111, NCU03608, NCU02110, NCU02810, NCU03059, NCU01789, NCU07872, NCU00385, NCU04720, NCU03947, NCU04277,…
GO:0042221	response to chemical	0.0166441	NCU04343, NCU02623, NCU03139, NCU00939, NCU03860, NCU01157, NCU05830, NCU00935, NCU01332, NCU10028, NCU07352, NCU07257, NCU09602, NCU08807, NCU02193, NCU04736, NCU02840, NCU03967, NCU06294, NCU00552
GO:0009653	anatomical structure morphogenesis	0.0166691	NCU02713, NCU08741, NCU00881, NCU07389, NCU04990, NCU09337, NCU09842, NCU03559, NCU02811, NCU01179, NCU02767, NCU09202, NCU07221, NCU06419, NCU02110, NCU02794, NCU04736, NCU01789, NCU07872, NCU00243, NCU02393, NCU04247
GO:0030436	asexual sporulation	0.0170166	NCU07221, NCU06419, NCU02713, NCU08741, NCU02110, NCU04736, NCU04990, NCU07872, NCU09842, NCU02393, NCU04247, NCU03559, NCU01179, NCU07850, NCU09202
GO:0032501	multicellular organismal process	0.0173306	NCU08346, NCU04731, NCU08741, NCU04001, NCU03523, NCU00881, NCU04990, NCU09337, NCU09842, NCU09202, NCU07850, NCU06419, NCU02110, NCU04736, NCU01789, NCU09205, NCU07872, NCU01605, NCU02393, NCU04179, NCU05789
GO:0044707	single-multicellular organism process	0.0173306	NCU08346, NCU04731, NCU08741, NCU04001, NCU03523, NCU00881, NCU04990, NCU09337, NCU09842, NCU09202, NCU07850, NCU06419, NCU02110, NCU04736, NCU01789, NCU09205, NCU07872, NCU01605, NCU02393, NCU04179, NCU05789
GO:0019954	asexual reproduction	0.0187003	NCU07221, NCU06419, NCU02713, NCU08741, NCU02110, NCU04736, NCU04990, NCU07872, NCU09842, NCU02393, NCU04247, NCU03559, NCU01179, NCU07850, NCU09202
GO:0006090	pyruvate metabolic process	0.0194559	NCU00629, NCU01528, NCU06482, NCU10042
GO:0051168	nuclear export	0.020418	NCU01160, NCU08920, NCU00087, NCU03947, NCU02003
GO:0065009	regulation of molecular function	0.020418	NCU02289, NCU00309, NCU03967, NCU04158, NCU00881
GO:0010564	regulation of cell cycle process	0.020598	NCU04990, NCU00243, NCU08741
GO:0016109	tetraterpenoid biosynthetic process	0.020598	NCU03967, NCU02133, NCU00585
GO:0016117	carotenoid biosynthetic process	0.020598	NCU03967, NCU02133, NCU00585
GO:0019752	carboxylic acid metabolic process	0.0215564	NCU01528, NCU02475, NCU03139, NCU04277, NCU06722, NCU05129, NCU02333, NCU08216, NCU01227, NCU02639, NCU09817, NCU05830, NCU06724, NCU10042, NCU00629, NCU03608, NCU01754, NCU07941, NCU06482, NCU01985, NCU07725
GO:0009056	catabolic process	0.0219885	NCU09290, NCU00629, NCU01528, NCU02475, NCU03946, NCU06672, NCU01754, NCU02333, NCU04442, NCU01192, NCU02289, NCU02840, NCU04414, NCU01318, NCU02296, NCU10042
GO:0048646	anatomical structure formation involved in morphogenesis	0.0231289	NCU02713, NCU08741, NCU00881, NCU07389, NCU04990, NCU09337, NCU09842, NCU03559, NCU02811, NCU01179, NCU02767, NCU09202, NCU07221, NCU06419, NCU02110, NCU02794, NCU01789, NCU04736, NCU07872, NCU02393, NCU04247
GO:0014074	response to purine-containing compound	0.0239145	NCU03967, NCU00939
GO:0042326	negative regulation of phosphorylation	0.0239145	NCU02289, NCU02393
GO:0051098	regulation of binding	0.0239145	NCU03967, NCU04158
GO:0044699	single-organism process	0.0241477	NCU02713, NCU02133, NCU09897, NCU06672, NCU05129, NCU08216, NCU02639, NCU09842, NCU06550, NCU09817, NCU01756, NCU06419, NCU04736, NCU01754, NCU09477, NCU00243, NCU04442, NCU00088, NCU01605, NCU03967, NCU04733, NCU07725, NCU01528, NCU03523, NCU06722, NCU01625, NCU01227, NCU09337, NCU01192, NCU04737, NCU08920, NCU02811, NCU04156, NCU04189, NCU07850, NCU02003, NCU07221, NCU02111, NCU03608, NCU02110,…
GO:0070647	protein modification by small protein conjugation or removal	0.0256612	NCU05995, NCU02289, NCU03610, NCU06672, NCU03947
GO:0016569	covalent chromatin modification	0.0260948	NCU00088, NCU04737, NCU07018, NCU03059
GO:0016570	histone modification	0.0260948	NCU00088, NCU04737, NCU07018, NCU03059
GO:1901575	organic substance catabolic process	0.0267274	NCU09290, NCU00629, NCU01528, NCU02475, NCU03946, NCU01754, NCU02333, NCU04442, NCU01192, NCU02289, NCU02840, NCU04414, NCU01318, NCU02296, NCU10042
GO:0006950	response to stress	0.0279188	NCU04343, NCU08346, NCU01528, NCU02133, NCU03139, NCU06672, NCU00881, NCU01625, NCU03643, NCU02639, NCU04990, NCU01192, NCU09290, NCU09602, NCU02111, NCU03608, NCU03339, NCU01754, NCU06179, NCU07277, NCU09534, NCU09477, NCU04733, NCU06687, NCU00552, NCU05789
GO:0006520	cellular amino acid metabolic process	0.0282031	NCU02475, NCU03139, NCU04277, NCU06722, NCU05129, NCU02333, NCU08216, NCU02639, NCU09817, NCU05830, NCU06724, NCU03608, NCU01754, NCU07941, NCU07725, NCU01985
GO:0000909	sporocarp development involved in sexual reproduction	0.0290832	NCU06419, NCU08741, NCU04001, NCU02110, NCU01789, NCU00881, NCU04990, NCU09337, NCU07872, NCU09842, NCU01605, NCU02393, NCU09202, NCU07850, NCU05789
GO:0043412	macromolecule modification	0.0290832	NCU01229, NCU02247, NCU03610, NCU03059, NCU06672, NCU04990, NCU04258, NCU05995, NCU00088, NCU02289, NCU02393, NCU04737, NCU07018, NCU01290, NCU03947
GO:0045859	regulation of protein kinase activity	0.0307298	NCU02289, NCU00309, NCU00881
GO:0071900	regulation of protein serine/threonine kinase activity	0.0307298	NCU02289, NCU00309, NCU00881
GO:0010033	response to organic substance	0.0315886	NCU08807, NCU09602, NCU02623, NCU02193, NCU03139, NCU00939, NCU03860, NCU02840, NCU03967, NCU05830, NCU00935, NCU06294, NCU10028, NCU07352, NCU07257
GO:0030584	sporocarp development	0.0315886	NCU06419, NCU08741, NCU04001, NCU02110, NCU01789, NCU00881, NCU04990, NCU09337, NCU07872, NCU09842, NCU01605, NCU02393, NCU09202, NCU07850, NCU05789
GO:0071705	nitrogen compound transport	0.0316924	NCU05830, NCU01160, NCU00087, NCU03947, NCU02003
GO:0006979	response to oxidative stress	0.0327592	NCU04990, NCU09477, NCU04343, NCU02133, NCU03339, NCU09534, NCU00552
GO:0042325	regulation of phosphorylation	0.033932	NCU02289, NCU00309, NCU02393, NCU00881
GO:0044724	single-organism carbohydrate catabolic process	0.033932	NCU04442, NCU00629, NCU01528, NCU10042
GO:0030582	fruiting body development	0.0342485	NCU06419, NCU08741, NCU04001, NCU02110, NCU01789, NCU00881, NCU04990, NCU09337, NCU07872, NCU09842, NCU01605, NCU02393, NCU09202, NCU07850, NCU05789
GO:0044712	single-organism catabolic process	0.0356137	NCU00629, NCU01528, NCU02475, NCU06672, NCU01754, NCU02333, NCU04442, NCU10042
GO:0044710	single-organism metabolic process	0.040376	NCU02133, NCU04277, NCU06672, NCU05129, NCU08216, NCU02639, NCU06550, NCU09817, NCU05830, NCU10042, NCU06419, NCU00484, NCU01754, NCU04817, NCU09477, NCU04442, NCU05689, NCU00088, NCU03967, NCU07018, NCU07941, NCU04733, NCU07725, NCU06207, NCU01528, NCU02475, NCU03139, NCU00939, NCU06722, NCU02333, NCU01625, NCU01227, NCU01192, NCU04737, NCU06724, NCU04156, NCU00585, NCU00629, NCU03608, NCU03059,…
GO:0051641	cellular localization	0.0423076	NCU09897, NCU00930, NCU09337, NCU01160, NCU08920, NCU01179, NCU01756, NCU08989, NCU02003, NCU09602, NCU02111, NCU00087, NCU02794, NCU00243, NCU09477, NCU04247, NCU03947
GO:0001932	regulation of protein phosphorylation	0.0429963	NCU02289, NCU00309, NCU00881
GO:0006096	glycolytic process	0.0429963	NCU00629, NCU01528, NCU10042
GO:0007059	chromosome segregation	0.0429963	NCU00243, NCU02289, NCU09013
GO:0009073	aromatic amino acid family biosynthetic process	0.0429963	NCU09817, NCU05129, NCU07725
GO:0009637	response to blue light	0.0429963	NCU03967, NCU00585, NCU00552
GO:0009719	response to endogenous stimulus	0.0429963	NCU05830, NCU03967, NCU00939
GO:0010243	response to organonitrogen compound	0.0429963	NCU05830, NCU03967, NCU00939
GO:0016567	protein ubiquitination	0.0429963	NCU05995, NCU02289, NCU03947
GO:0043408	regulation of MAPK cascade	0.0429963	NCU00309, NCU02393, NCU00881
GO:0006406	mRNA export from nucleus	0.0449186	NCU01160, NCU03947
GO:0006874	cellular calcium ion homeostasis	0.0449186	NCU09897, NCU04736
GO:0007008	outer mitochondrial membrane organization	0.0449186	NCU01179, NCU00930
GO:0009606	tropism	0.0449186	NCU02393, NCU02794
GO:0010563	negative regulation of phosphorus metabolic process	0.0449186	NCU02289, NCU02393
GO:0040020	regulation of meiotic nuclear division	0.0449186	NCU04990, NCU08741
GO:0043577	chemotropism	0.0449186	NCU02393, NCU02794
GO:0045040	protein import into mitochondrial outer membrane	0.0449186	NCU01179, NCU00930
GO:0045786	negative regulation of cell cycle	0.0449186	NCU04990, NCU02289
GO:0045936	negative regulation of phosphate metabolic process	0.0449186	NCU02289, NCU02393
GO:0051028	mRNA transport	0.0449186	NCU01160, NCU03947
GO:0055074	calcium ion homeostasis	0.0449186	NCU09897, NCU04736
GO:0070838	divalent metal ion transport	0.0449186	NCU09897, NCU04736
GO:0072511	divalent inorganic cation transport	0.0449186	NCU09897, NCU04736
GO:0031324	negative regulation of cellular metabolic process	0.0462187	NCU02289, NCU08807, NCU02393, NCU04737, NCU03059
GO:0003006	developmental process involved in reproduction	0.0495407	NCU08346, NCU04731, NCU08741, NCU04001, NCU03523, NCU00881, NCU04990, NCU09337, NCU09842, NCU09202, NCU07850, NCU06419, NCU02110, NCU04736, NCU01789, NCU09205, NCU07872, NCU01605, NCU02393, NCU04179, NCU05789

## Sheet: LL30
GOID	TERM	PVALUE	ANNOTATED_GENES
GO:0006949	syncytium formation	2.6576e-09	NCU06419, NCU08741, NCU02110, NCU02794, NCU01789, NCU00881, NCU07389, NCU07392, NCU00506, NCU09337, NCU09842, NCU02393, NCU02811, NCU02767
GO:0048646	anatomical structure formation involved in morphogenesis	0.000199967	NCU08741, NCU00881, NCU07389, NCU04990, NCU09337, NCU09842, NCU03559, NCU02811, NCU01179, NCU02767, NCU09202, NCU07221, NCU06419, NCU07617, NCU02110, NCU02794, NCU01789, NCU00506, NCU07392, NCU07872, NCU02393, NCU07024
GO:0009653	anatomical structure morphogenesis	0.000298089	NCU08741, NCU00881, NCU07389, NCU04990, NCU09337, NCU09842, NCU03559, NCU02811, NCU01179, NCU02767, NCU09202, NCU07221, NCU06419, NCU07617, NCU02110, NCU02794, NCU01789, NCU00506, NCU07392, NCU07872, NCU02393, NCU07024
GO:0000909	sporocarp development involved in sexual reproduction	0.000543404	NCU08741, NCU04001, NCU00881, NCU04990, NCU09337, NCU09842, NCU09202, NCU07850, NCU06419, NCU02110, NCU01789, NCU07392, NCU07872, NCU02393, NCU07024, NCU05789
GO:0030584	sporocarp development	0.000611601	NCU08741, NCU04001, NCU00881, NCU04990, NCU09337, NCU09842, NCU09202, NCU07850, NCU06419, NCU02110, NCU01789, NCU07392, NCU07872, NCU02393, NCU07024, NCU05789
GO:0048856	anatomical structure development	0.000613048	NCU04731, NCU08741, NCU04001, NCU00881, NCU07389, NCU04990, NCU09337, NCU09842, NCU03559, NCU02811, NCU01179, NCU02767, NCU09202, NCU07850, NCU07221, NCU06419, NCU07617, NCU02110, NCU02794, NCU01789, NCU00506, NCU07392, NCU07872, NCU02393, NCU04179, NCU07024, NCU05789
GO:0030582	fruiting body development	0.000686987	NCU08741, NCU04001, NCU00881, NCU04990, NCU09337, NCU09842, NCU09202, NCU07850, NCU06419, NCU02110, NCU01789, NCU07392, NCU07872, NCU02393, NCU07024, NCU05789
GO:0044767	single-organism developmental process	0.000766478	NCU04731, NCU08741, NCU04001, NCU00881, NCU07389, NCU04990, NCU09337, NCU09842, NCU03559, NCU02811, NCU01179, NCU02767, NCU09202, NCU07850, NCU07221, NCU06419, NCU07617, NCU02110, NCU02794, NCU01789, NCU00506, NCU07392, NCU07872, NCU02393, NCU04179, NCU07024, NCU05789
GO:0030436	asexual sporulation	0.000802259	NCU07221, NCU06419, NCU08741, NCU07617, NCU02110, NCU07392, NCU04990, NCU09842, NCU07872, NCU02393, NCU03559, NCU01179, NCU07024, NCU09202, NCU07850
GO:0019954	asexual reproduction	0.000903062	NCU07221, NCU06419, NCU08741, NCU07617, NCU02110, NCU07392, NCU04990, NCU09842, NCU07872, NCU02393, NCU03559, NCU01179, NCU07024, NCU09202, NCU07850
GO:0006091	generation of precursor metabolites and energy	0.00122912	NCU05429, NCU01528, NCU00629, NCU01227, NCU09477, NCU05689, NCU02482, NCU06687, NCU10042
GO:0030448	hyphal growth	0.00131899	NCU08741, NCU03115, NCU00939, NCU02333, NCU00881, NCU04990, NCU09842, NCU01179, NCU04189, NCU09202, NCU07850, NCU07221, NCU06419, NCU02110, NCU01789, NCU07392, NCU07872, NCU02393, NCU08093, NCU05789
GO:0030447	filamentous growth	0.00143737	NCU08741, NCU03115, NCU00939, NCU02333, NCU00881, NCU04990, NCU09842, NCU01179, NCU04189, NCU09202, NCU07850, NCU07221, NCU06419, NCU02110, NCU01789, NCU07392, NCU07872, NCU02393, NCU08093, NCU05789
GO:0032502	developmental process	0.00165173	NCU04731, NCU08741, NCU04001, NCU00881, NCU07389, NCU04990, NCU09337, NCU09842, NCU03559, NCU02811, NCU01179, NCU02767, NCU09202, NCU07850, NCU07221, NCU06419, NCU07617, NCU02110, NCU02794, NCU01789, NCU00506, NCU07392, NCU07872, NCU02393, NCU04179, NCU07024, NCU05789
GO:0040007	growth	0.00217427	NCU08741, NCU03115, NCU00939, NCU02333, NCU00881, NCU04990, NCU09842, NCU01179, NCU04189, NCU09202, NCU07850, NCU07221, NCU06419, NCU02110, NCU01789, NCU07392, NCU07872, NCU02393, NCU08093, NCU05789
GO:0048513	organ development	0.00300678	NCU04731, NCU08741, NCU04001, NCU00881, NCU04990, NCU09337, NCU09842, NCU09202, NCU07850, NCU06419, NCU02110, NCU01789, NCU07392, NCU07872, NCU02393, NCU04179, NCU07024, NCU05789
GO:0048608	reproductive structure development	0.00300678	NCU04731, NCU08741, NCU04001, NCU00881, NCU04990, NCU09337, NCU09842, NCU09202, NCU07850, NCU06419, NCU02110, NCU01789, NCU07392, NCU07872, NCU02393, NCU04179, NCU07024, NCU05789
GO:0048731	system development	0.00300678	NCU04731, NCU08741, NCU04001, NCU00881, NCU04990, NCU09337, NCU09842, NCU09202, NCU07850, NCU06419, NCU02110, NCU01789, NCU07392, NCU07872, NCU02393, NCU04179, NCU07024, NCU05789
GO:0061458	reproductive system development	0.00300678	NCU04731, NCU08741, NCU04001, NCU00881, NCU04990, NCU09337, NCU09842, NCU09202, NCU07850, NCU06419, NCU02110, NCU01789, NCU07392, NCU07872, NCU02393, NCU04179, NCU07024, NCU05789
GO:0075259	spore-bearing organ development	0.00300678	NCU04731, NCU08741, NCU04001, NCU00881, NCU04990, NCU09337, NCU09842, NCU09202, NCU07850, NCU06419, NCU02110, NCU01789, NCU07392, NCU07872, NCU02393, NCU04179, NCU07024, NCU05789
GO:0007275	multicellular organismal development	0.00326447	NCU04731, NCU08741, NCU04001, NCU00881, NCU04990, NCU09337, NCU09842, NCU09202, NCU07850, NCU06419, NCU02110, NCU01789, NCU07392, NCU07872, NCU02393, NCU04179, NCU07024, NCU05789
GO:0048315	conidium formation	0.00470653	NCU07221, NCU06419, NCU08741, NCU07617, NCU07392, NCU04990, NCU07872, NCU09842, NCU02393, NCU03559, NCU01179, NCU07024, NCU09202
GO:0032501	multicellular organismal process	0.00522471	NCU04731, NCU08741, NCU04001, NCU00881, NCU04990, NCU09337, NCU09842, NCU09202, NCU07850, NCU06419, NCU02110, NCU01789, NCU07392, NCU07872, NCU02393, NCU04179, NCU07024, NCU05789
GO:0044707	single-multicellular organism process	0.00522471	NCU04731, NCU08741, NCU04001, NCU00881, NCU04990, NCU09337, NCU09842, NCU09202, NCU07850, NCU06419, NCU02110, NCU01789, NCU07392, NCU07872, NCU02393, NCU04179, NCU07024, NCU05789
GO:0006090	pyruvate metabolic process	0.00623667	NCU01528, NCU00629, NCU06482, NCU10042
GO:0009628	response to abiotic stimulus	0.00675312	NCU05429, NCU06005, NCU06506, NCU06915, NCU07453, NCU06549, NCU00881, NCU05786, NCU06017, NCU00720, NCU07232, NCU01754, NCU07392, NCU09477, NCU03967, NCU07338, NCU03184, NCU07024, NCU02819, NCU08190, NCU05789, NCU08549, NCU09883, NCU09937, NCU11300, NCU00939, NCU09841, NCU08159, NCU01555, NCU07846, NCU05785, NCU07221, NCU02111, NCU07061, NCU09646, NCU00309, NCU04179, NCU03968, NCU00104, NCU06687,…
GO:0019953	sexual reproduction	0.00678259	NCU08741, NCU04001, NCU00881, NCU04990, NCU09337, NCU09842, NCU09202, NCU07850, NCU06419, NCU02110, NCU01789, NCU07392, NCU07872, NCU02393, NCU07024, NCU05789
GO:0044703	multi-organism reproductive process	0.00678259	NCU08741, NCU04001, NCU00881, NCU04990, NCU09337, NCU09842, NCU09202, NCU07850, NCU06419, NCU02110, NCU01789, NCU07392, NCU07872, NCU02393, NCU07024, NCU05789
GO:0050896	response to stimulus	0.00778127	NCU05429, NCU02623, NCU06005, NCU06506, NCU06915, NCU07453, NCU06549, NCU00881, NCU05786, NCU04990, NCU06017, NCU05830, NCU00720, NCU07352, NCU07257, NCU06419, NCU07232, NCU01754, NCU07392, NCU09477, NCU03967, NCU07338, NCU03184, NCU04733, NCU07024, NCU02819, NCU08190, NCU05789, NCU08549, NCU09883, NCU09937, NCU01528, NCU03139, NCU11300, NCU00939, NCU01157, NCU01192, NCU09841, NCU08159, NCU01555,…
GO:0044763	single-organism cellular process	0.00829189	NCU05429, NCU04277, NCU05129, NCU00881, NCU08216, NCU04990, NCU09842, NCU02289, NCU06550, NCU05830, NCU02767, NCU01756, NCU09202, NCU10042, NCU06419, NCU01754, NCU07392, NCU09477, NCU05689, NCU03967, NCU07018, NCU07941, NCU04733, NCU07024, NCU07725, NCU01528, NCU08741, NCU02475, NCU00930, NCU03139, NCU00939, NCU02333, NCU07389, NCU01227, NCU09337, NCU01192, NCU01160, NCU02811, NCU01179, NCU04189,…
GO:0006790	sulfur compound metabolic process	0.00994952	NCU01157, NCU06550, NCU02482, NCU04277, NCU08216, NCU01985, NCU01227
GO:0009314	response to radiation	0.0111865	NCU05429, NCU06005, NCU06506, NCU06915, NCU07453, NCU06549, NCU05786, NCU06017, NCU00720, NCU07232, NCU01754, NCU07392, NCU03967, NCU07338, NCU03184, NCU07024, NCU02819, NCU08190, NCU08549, NCU09883, NCU09937, NCU00939, NCU11300, NCU08159, NCU09841, NCU01555, NCU07846, NCU07221, NCU05785, NCU07061, NCU09646, NCU00309, NCU04179, NCU03968, NCU01844
GO:0009416	response to light stimulus	0.0111865	NCU05429, NCU06005, NCU06506, NCU06915, NCU07453, NCU06549, NCU05786, NCU06017, NCU00720, NCU07232, NCU01754, NCU07392, NCU03967, NCU07338, NCU03184, NCU07024, NCU02819, NCU08190, NCU08549, NCU09883, NCU09937, NCU00939, NCU11300, NCU08159, NCU09841, NCU01555, NCU07846, NCU07221, NCU05785, NCU07061, NCU09646, NCU00309, NCU04179, NCU03968, NCU01844
GO:0006720	isoprenoid metabolic process	0.0113381	NCU11381, NCU03967, NCU00939, NCU03947
GO:0042325	regulation of phosphorylation	0.0113381	NCU02289, NCU00309, NCU02393, NCU00881
GO:0044724	single-organism carbohydrate catabolic process	0.0113381	NCU04442, NCU01528, NCU00629, NCU10042
GO:0051704	multi-organism process	0.011425	NCU08741, NCU04001, NCU00881, NCU04990, NCU09337, NCU09842, NCU09202, NCU07850, NCU06419, NCU02110, NCU01789, NCU07392, NCU07872, NCU02393, NCU07024, NCU05789
GO:0000003	reproduction	0.0115112	NCU08741, NCU04001, NCU00881, NCU04990, NCU09337, NCU09842, NCU03559, NCU01179, NCU09202, NCU07850, NCU07221, NCU06419, NCU07617, NCU02110, NCU01789, NCU07392, NCU07872, NCU02393, NCU07024, NCU05789
GO:0005978	glycogen biosynthetic process	0.0126624	NCU05429, NCU06687
GO:0014074	response to purine-containing compound	0.0126624	NCU03967, NCU00939
GO:0042326	negative regulation of phosphorylation	0.0126624	NCU02289, NCU02393
GO:0045859	regulation of protein kinase activity	0.0127347	NCU02289, NCU00309, NCU00881
GO:0071900	regulation of protein serine/threonine kinase activity	0.0127347	NCU02289, NCU00309, NCU00881
GO:0019752	carboxylic acid metabolic process	0.0138893	NCU01528, NCU02475, NCU03139, NCU04277, NCU05129, NCU02333, NCU08216, NCU01227, NCU05830, NCU10042, NCU00629, NCU01754, NCU02482, NCU07941, NCU06482, NCU07725, NCU01985
GO:0015980	energy derivation by oxidation of organic compounds	0.0148965	NCU09477, NCU05689, NCU05429, NCU02482, NCU06687, NCU01227
GO:0003006	developmental process involved in reproduction	0.0154221	NCU04731, NCU08741, NCU04001, NCU00881, NCU04990, NCU09337, NCU09842, NCU09202, NCU07850, NCU06419, NCU02110, NCU01789, NCU07392, NCU07872, NCU02393, NCU04179, NCU07024, NCU05789
GO:0006082	organic acid metabolic process	0.0157802	NCU01528, NCU02475, NCU03139, NCU04277, NCU05129, NCU02333, NCU08216, NCU01227, NCU05830, NCU10042, NCU00629, NCU01754, NCU02482, NCU07941, NCU06482, NCU07725, NCU01985
GO:0043436	oxoacid metabolic process	0.0157802	NCU01528, NCU02475, NCU03139, NCU04277, NCU05129, NCU02333, NCU08216, NCU01227, NCU05830, NCU10042, NCU00629, NCU01754, NCU02482, NCU07941, NCU06482, NCU07725, NCU01985
GO:0022414	reproductive process	0.017384	NCU04731, NCU08741, NCU04001, NCU00881, NCU04990, NCU09337, NCU09842, NCU09202, NCU07850, NCU06419, NCU02110, NCU01789, NCU07392, NCU07872, NCU02393, NCU04179, NCU07024, NCU05789
GO:0001932	regulation of protein phosphorylation	0.0181698	NCU02289, NCU00309, NCU00881
GO:0006096	glycolytic process	0.0181698	NCU01528, NCU00629, NCU10042
GO:0009719	response to endogenous stimulus	0.0181698	NCU05830, NCU03967, NCU00939
GO:0010243	response to organonitrogen compound	0.0181698	NCU05830, NCU03967, NCU00939
GO:0016567	protein ubiquitination	0.0181698	NCU05995, NCU02289, NCU03947
GO:0043408	regulation of MAPK cascade	0.0181698	NCU00309, NCU02393, NCU00881
GO:0070787	conidiophore development	0.0183914	NCU04731, NCU01789, NCU00881, NCU07392, NCU04990, NCU07872, NCU09842, NCU02393, NCU04179, NCU09202
GO:0044712	single-organism catabolic process	0.0195808	NCU04442, NCU01528, NCU00629, NCU02475, NCU01754, NCU02333, NCU10042
GO:0044699	single-organism process	0.0207025	NCU05429, NCU05129, NCU08216, NCU09842, NCU06550, NCU01756, NCU06419, NCU01754, NCU09477, NCU04442, NCU03967, NCU04733, NCU07024, NCU07725, NCU01528, NCU01227, NCU09337, NCU01192, NCU08920, NCU02811, NCU04189, NCU07850, NCU07221, NCU02111, NCU07617, NCU02110, NCU03059, NCU02810, NCU01789, NCU07872, NCU00385, NCU04179, NCU03947, NCU04731, NCU04001, NCU04277, NCU00881, NCU04990, NCU02289, NCU05830,…
GO:0043934	sporulation	0.0225583	NCU07221, NCU06419, NCU08741, NCU07617, NCU02110, NCU07392, NCU04990, NCU09842, NCU07872, NCU02393, NCU03559, NCU01179, NCU07024, NCU09202, NCU07850
GO:1901575	organic substance catabolic process	0.0231627	NCU01528, NCU00629, NCU02475, NCU03946, NCU01754, NCU02333, NCU01192, NCU02289, NCU04442, NCU02482, NCU01318, NCU10042
GO:0006352	DNA-templated transcription, initiation	0.0242117	NCU03114, NCU04770
GO:0006367	transcription initiation from RNA polymerase II promoter	0.0242117	NCU03114, NCU04770
GO:0006406	mRNA export from nucleus	0.0242117	NCU01160, NCU03947
GO:0007008	outer mitochondrial membrane organization	0.0242117	NCU01179, NCU00930
GO:0009250	glucan biosynthetic process	0.0242117	NCU05429, NCU06687
GO:0009606	tropism	0.0242117	NCU02393, NCU02794
GO:0010563	negative regulation of phosphorus metabolic process	0.0242117	NCU02289, NCU02393
GO:0040020	regulation of meiotic nuclear division	0.0242117	NCU04990, NCU08741
GO:0043577	chemotropism	0.0242117	NCU02393, NCU02794
GO:0045040	protein import into mitochondrial outer membrane	0.0242117	NCU01179, NCU00930
GO:0045786	negative regulation of cell cycle	0.0242117	NCU04990, NCU02289
GO:0045936	negative regulation of phosphate metabolic process	0.0242117	NCU02289, NCU02393
GO:0051028	mRNA transport	0.0242117	NCU01160, NCU03947
GO:0043549	regulation of kinase activity	0.0246949	NCU02289, NCU00309, NCU00881
GO:0051338	regulation of transferase activity	0.0246949	NCU02289, NCU00309, NCU00881
GO:0051726	regulation of cell cycle	0.0246949	NCU04990, NCU02289, NCU08741
GO:0048523	negative regulation of cellular process	0.0262402	NCU04990, NCU02289, NCU02247, NCU02393, NCU03059
GO:0009060	aerobic respiration	0.0280598	NCU09477, NCU05689, NCU02482, NCU01227
GO:0019220	regulation of phosphate metabolic process	0.0280598	NCU02289, NCU00309, NCU02393, NCU00881
GO:0051174	regulation of phosphorus metabolic process	0.0280598	NCU02289, NCU00309, NCU02393, NCU00881
GO:0065009	regulation of molecular function	0.0280598	NCU02289, NCU00309, NCU03967, NCU00881
GO:0008299	isoprenoid biosynthetic process	0.0323107	NCU11381, NCU03967, NCU03947
GO:0009966	regulation of signal transduction	0.0323107	NCU00309, NCU02393, NCU00881
GO:0010646	regulation of cell communication	0.0323107	NCU00309, NCU02393, NCU00881
GO:0031399	regulation of protein modification process	0.0323107	NCU02289, NCU00309, NCU00881
GO:1902531	regulation of intracellular signal transduction	0.0323107	NCU00309, NCU02393, NCU00881
GO:1901605	alpha-amino acid metabolic process	0.0331845	NCU02475, NCU03139, NCU04277, NCU05129, NCU02333, NCU08216, NCU02482, NCU05830, NCU07941, NCU01985
GO:0016052	carbohydrate catabolic process	0.0337262	NCU04442, NCU01528, NCU00629, NCU10042
GO:0009056	catabolic process	0.0353142	NCU01528, NCU00629, NCU02475, NCU03946, NCU01754, NCU02333, NCU01192, NCU02289, NCU04442, NCU02482, NCU01318, NCU10042
GO:0044092	negative regulation of molecular function	0.0385893	NCU02289, NCU03967
GO:0051445	regulation of meiotic cell cycle	0.0385893	NCU04990, NCU08741
GO:0016051	carbohydrate biosynthetic process	0.0400095	NCU05429, NCU01528, NCU10042, NCU06687
GO:0006721	terpenoid metabolic process	0.041002	NCU03967, NCU00939, NCU03947
GO:0023051	regulation of signaling	0.041002	NCU00309, NCU02393, NCU00881
GO:0048583	regulation of response to stimulus	0.041002	NCU00309, NCU02393, NCU00881
GO:0006520	cellular amino acid metabolic process	0.0428432	NCU02475, NCU03139, NCU04277, NCU01754, NCU05129, NCU02333, NCU08216, NCU02482, NCU05830, NCU07941, NCU01985, NCU07725
GO:0031323	regulation of cellular metabolic process	0.0484424	NCU01229, NCU04731, NCU04051, NCU06419, NCU03059, NCU01097, NCU00881, NCU02289, NCU00309, NCU03967, NCU02393, NCU04851

## Sheet: LL60
GOID	TERM	PVALUE	ANNOTATED_GENES
GO:0006949	syncytium formation	4.48173e-09	NCU06419, NCU08741, NCU02110, NCU01789, NCU02794, NCU07389, NCU00881, NCU09337, NCU09842, NCU02393, NCU02811, NCU02767
GO:0044092	negative regulation of molecular function	0.000879356	NCU02289, NCU03967, NCU04158
GO:0065009	regulation of molecular function	0.00100833	NCU00309, NCU02289, NCU03967, NCU04158, NCU00881
GO:0006090	pyruvate metabolic process	0.00157642	NCU00629, NCU01528, NCU06482, NCU10042
GO:0051100	negative regulation of binding	0.00207501	NCU03967, NCU04158
GO:0048646	anatomical structure formation involved in morphogenesis	0.00233519	NCU07221, NCU06419, NCU08741, NCU02110, NCU01789, NCU02794, NCU07389, NCU00881, NCU04990, NCU09337, NCU09842, NCU02393, NCU02811, NCU03559, NCU02767
GO:0042325	regulation of phosphorylation	0.00296429	NCU00309, NCU02289, NCU02393, NCU00881
GO:0009653	anatomical structure morphogenesis	0.00304765	NCU07221, NCU06419, NCU08741, NCU02110, NCU01789, NCU02794, NCU07389, NCU00881, NCU04990, NCU09337, NCU09842, NCU02393, NCU02811, NCU03559, NCU02767
GO:0000909	sporocarp development involved in sexual reproduction	0.0041865	NCU06419, NCU08741, NCU02110, NCU01789, NCU00881, NCU07817, NCU04990, NCU09337, NCU09842, NCU02393, NCU07850
GO:0045859	regulation of protein kinase activity	0.00444241	NCU00309, NCU02289, NCU00881
GO:0071900	regulation of protein serine/threonine kinase activity	0.00444241	NCU00309, NCU02289, NCU00881
GO:0030584	sporocarp development	0.00453403	NCU06419, NCU08741, NCU02110, NCU01789, NCU00881, NCU07817, NCU04990, NCU09337, NCU09842, NCU02393, NCU07850
GO:0030582	fruiting body development	0.0049041	NCU06419, NCU08741, NCU02110, NCU01789, NCU00881, NCU07817, NCU04990, NCU09337, NCU09842, NCU02393, NCU07850
GO:0042326	negative regulation of phosphorylation	0.00603657	NCU02289, NCU02393
GO:0051098	regulation of binding	0.00603657	NCU03967, NCU04158
GO:0001932	regulation of protein phosphorylation	0.00643976	NCU00309, NCU02289, NCU00881
GO:0006096	glycolytic process	0.00643976	NCU00629, NCU01528, NCU10042
GO:0043408	regulation of MAPK cascade	0.00643976	NCU00309, NCU02393, NCU00881
GO:0048856	anatomical structure development	0.00676577	NCU04731, NCU08741, NCU07389, NCU00881, NCU09842, NCU04990, NCU09337, NCU02811, NCU03559, NCU02767, NCU07850, NCU07221, NCU06419, NCU02110, NCU02794, NCU01789, NCU07817, NCU02393
GO:0044767	single-organism developmental process	0.00781318	NCU04731, NCU08741, NCU07389, NCU00881, NCU09842, NCU04990, NCU09337, NCU02811, NCU03559, NCU02767, NCU07850, NCU07221, NCU06419, NCU02110, NCU02794, NCU01789, NCU07817, NCU02393
GO:0019220	regulation of phosphate metabolic process	0.00784089	NCU00309, NCU02289, NCU02393, NCU00881
GO:0051174	regulation of phosphorus metabolic process	0.00784089	NCU00309, NCU02289, NCU02393, NCU00881
GO:0043549	regulation of kinase activity	0.00889134	NCU00309, NCU02289, NCU00881
GO:0051338	regulation of transferase activity	0.00889134	NCU00309, NCU02289, NCU00881
GO:0051726	regulation of cell cycle	0.00889134	NCU04990, NCU02289, NCU08741
GO:0006352	DNA-templated transcription, initiation	0.0117091	NCU04770, NCU03114
GO:0006367	transcription initiation from RNA polymerase II promoter	0.0117091	NCU04770, NCU03114
GO:0006406	mRNA export from nucleus	0.0117091	NCU01160, NCU03947
GO:0009606	tropism	0.0117091	NCU02393, NCU02794
GO:0010563	negative regulation of phosphorus metabolic process	0.0117091	NCU02289, NCU02393
GO:0040020	regulation of meiotic nuclear division	0.0117091	NCU04990, NCU08741
GO:0043577	chemotropism	0.0117091	NCU02393, NCU02794
GO:0045786	negative regulation of cell cycle	0.0117091	NCU04990, NCU02289
GO:0045936	negative regulation of phosphate metabolic process	0.0117091	NCU02289, NCU02393
GO:0051028	mRNA transport	0.0117091	NCU01160, NCU03947
GO:0009966	regulation of signal transduction	0.0118169	NCU00309, NCU02393, NCU00881
GO:0010646	regulation of cell communication	0.0118169	NCU00309, NCU02393, NCU00881
GO:0031399	regulation of protein modification process	0.0118169	NCU00309, NCU02289, NCU00881
GO:1902531	regulation of intracellular signal transduction	0.0118169	NCU00309, NCU02393, NCU00881
GO:0032502	developmental process	0.0128236	NCU04731, NCU08741, NCU07389, NCU00881, NCU09842, NCU04990, NCU09337, NCU02811, NCU03559, NCU02767, NCU07850, NCU07221, NCU06419, NCU02110, NCU02794, NCU01789, NCU07817, NCU02393
GO:0030448	hyphal growth	0.0142707	NCU07221, NCU06419, NCU08741, NCU02110, NCU03115, NCU01789, NCU00881, NCU07817, NCU09842, NCU04990, NCU02393, NCU07850, NCU04189
GO:0030447	filamentous growth	0.0150501	NCU07221, NCU06419, NCU08741, NCU02110, NCU03115, NCU01789, NCU00881, NCU07817, NCU09842, NCU04990, NCU02393, NCU07850, NCU04189
GO:0023051	regulation of signaling	0.0152303	NCU00309, NCU02393, NCU00881
GO:0048583	regulation of response to stimulus	0.0152303	NCU00309, NCU02393, NCU00881
GO:0048513	organ development	0.0182213	NCU06419, NCU04731, NCU08741, NCU02110, NCU01789, NCU00881, NCU07817, NCU04990, NCU09337, NCU09842, NCU02393, NCU07850
GO:0048608	reproductive structure development	0.0182213	NCU06419, NCU04731, NCU08741, NCU02110, NCU01789, NCU00881, NCU07817, NCU04990, NCU09337, NCU09842, NCU02393, NCU07850
GO:0048731	system development	0.0182213	NCU06419, NCU04731, NCU08741, NCU02110, NCU01789, NCU00881, NCU07817, NCU04990, NCU09337, NCU09842, NCU02393, NCU07850
GO:0061458	reproductive system development	0.0182213	NCU06419, NCU04731, NCU08741, NCU02110, NCU01789, NCU00881, NCU07817, NCU04990, NCU09337, NCU09842, NCU02393, NCU07850
GO:0075259	spore-bearing organ development	0.0182213	NCU06419, NCU04731, NCU08741, NCU02110, NCU01789, NCU00881, NCU07817, NCU04990, NCU09337, NCU09842, NCU02393, NCU07850
GO:0051445	regulation of meiotic cell cycle	0.0189289	NCU04990, NCU08741
GO:0050790	regulation of catalytic activity	0.0191407	NCU00309, NCU02289, NCU00881
GO:0007275	multicellular organismal development	0.01922	NCU06419, NCU04731, NCU08741, NCU02110, NCU01789, NCU00881, NCU07817, NCU04990, NCU09337, NCU09842, NCU02393, NCU07850
GO:0040007	growth	0.0194451	NCU07221, NCU06419, NCU08741, NCU02110, NCU03115, NCU01789, NCU00881, NCU07817, NCU09842, NCU04990, NCU02393, NCU07850, NCU04189
GO:0030436	asexual sporulation	0.0211677	NCU07221, NCU06419, NCU08741, NCU02110, NCU04990, NCU09842, NCU02393, NCU03559, NCU07850
GO:0019954	asexual reproduction	0.0225812	NCU07221, NCU06419, NCU08741, NCU02110, NCU04990, NCU09842, NCU02393, NCU03559, NCU07850
GO:0019953	sexual reproduction	0.0233116	NCU06419, NCU08741, NCU02110, NCU01789, NCU00881, NCU07817, NCU04990, NCU09337, NCU09842, NCU02393, NCU07850
GO:0044703	multi-organism reproductive process	0.0233116	NCU06419, NCU08741, NCU02110, NCU01789, NCU00881, NCU07817, NCU04990, NCU09337, NCU09842, NCU02393, NCU07850
GO:0044724	single-organism carbohydrate catabolic process	0.0235525	NCU00629, NCU01528, NCU10042
GO:0032501	multicellular organismal process	0.0260909	NCU06419, NCU04731, NCU08741, NCU02110, NCU01789, NCU00881, NCU07817, NCU04990, NCU09337, NCU09842, NCU02393, NCU07850
GO:0044707	single-multicellular organism process	0.0260909	NCU06419, NCU04731, NCU08741, NCU02110, NCU01789, NCU00881, NCU07817, NCU04990, NCU09337, NCU09842, NCU02393, NCU07850
GO:0043405	regulation of MAP kinase activity	0.0275437	NCU00309, NCU00881
GO:0051302	regulation of cell division	0.0275437	NCU04990, NCU08741
GO:0051783	regulation of nuclear division	0.0275437	NCU04990, NCU08741
GO:0048523	negative regulation of cellular process	0.0287679	NCU04990, NCU02289, NCU02393, NCU02247
GO:0051704	multi-organism process	0.0333888	NCU06419, NCU08741, NCU02110, NCU01789, NCU00881, NCU07817, NCU04990, NCU09337, NCU09842, NCU02393, NCU07850
GO:0050896	response to stimulus	0.0343755	NCU06005, NCU02623, NCU06915, NCU00881, NCU05786, NCU04990, NCU07542, NCU00720, NCU07257, NCU07352, NCU06419, NCU09477, NCU03967, NCU03184, NCU02819, NCU08190, NCU01528, NCU06110, NCU11300, NCU01192, NCU09841, NCU08159, NCU01555, NCU07541, NCU05785, NCU07221, NCU02111, NCU07061, NCU02193, NCU03339, NCU02794, NCU09646, NCU07277, NCU07817, NCU00309, NCU02393, NCU03968, NCU06294, NCU01844
GO:0006403	RNA localization	0.0374119	NCU01160, NCU03947
GO:0006405	RNA export from nucleus	0.0374119	NCU01160, NCU03947
GO:0010564	regulation of cell cycle process	0.0374119	NCU04990, NCU08741
GO:0050657	nucleic acid transport	0.0374119	NCU01160, NCU03947
GO:0050658	RNA transport	0.0374119	NCU01160, NCU03947
GO:0051236	establishment of RNA localization	0.0374119	NCU01160, NCU03947
GO:0009069	serine family amino acid metabolic process	0.0397832	NCU02475, NCU04277, NCU08216
GO:0051168	nuclear export	0.0461716	NCU08920, NCU01160, NCU03947
GO:0006094	gluconeogenesis	0.0484017	NCU01528, NCU10042
GO:0019319	hexose biosynthetic process	0.0484017	NCU01528, NCU10042
GO:0046364	monosaccharide biosynthetic process	0.0484017	NCU01528, NCU10042
