# Supplementary material for: The Neurospora Transcription Factor ADV-1 Transduces Light Signals and Temporal Information to Control Rhythmic Expression of Genes Involved in Cell Fusion
Source: G3 (Bethesda). 2016 Nov 15;7(1):129–42. doi: 10.1534/g3.116.034298 (PMC5217103; doi:10.1534/g3.116.034298)
Supplement: Supplementary file 20 [file 129TableS5.xlsx]

## Sheet: read me
Table S5. Transcripts detected by RNA-Seq of total RNA from WT and Δadv-1 strains. The file contains worksheets for differential expression results comparing ΔADV-1 cells to WT cells. The all genes worksheet contains the cuffdiff outputs for all loci. The unique 2X & q≤0.2 folder contains all genes called differentially expressed with ≥2-fold changes,and q-values of ≤0.2 in Δadv-1 cells compared …

## Sheet: all genes
Gene	Broad annotation	Locus	DD WT RPKM	DD ADV-1 RPKM	DD log2(fold_change)	DD test_stat	DD p_value	DD q_value	LL15 WT RPKM	LL15 ADV-1 RPKM	LL15 log2(fold_change)	LL15 test_stat	LL15 p_value	LL15 q_value	LL60 WT RPKM	LL60 ADV-1 RPKM	LL60 log2(fold_change)	LL60 test_stat	LL60 p_value	LL60 q_value
NCU00003	hypothetical protein	supercont10.3:2239942-2241684	3.41282	6.01083	0.816599	1.06086	0.12975	0.660553	2.8494	6.52382	1.19506	1.42996	0.04905	0.428656	3.42475	7.54836	1.14017	1.41335	0.045	0.409869
NCU00004	universal stress protein family	supercont10.3:2242244-2244101	7.36282	8.33909	0.179632	0.253467	0.7206	0.997188	5.43141	7.28852	0.4243	0.588762	0.3892	0.924132	3.53552	7.74676	1.13167	1.52875	0.0321	0.345301
NCU00005	hypothetical protein	supercont10.3:2244761-2248570	2.26834	3.75207	0.72605	0.971005	0.1634	0.722085	2.28487	3.1919	0.482304	0.631201	0.36215	0.910188	2.7574	3.02319	0.132764	0.17432	0.8005	0.997188
NCU00006	hypothetical protein	supercont10.3:2249086-2254054	9.94353	7.28871	-0.448095	-0.660439	0.35555	0.907232	9.16409	7.50788	-0.287586	-0.422085	0.5486	0.981785	5.65304	6.83848	0.27465	0.405316	0.56525	0.985363
NCU00007	pH-response regulator protein palH/rim-21	supercont10.3:2256789-2260238	5.0766	3.7858	-0.423266	-0.618906	0.34675	0.901772	7.12226	6.32957	-0.170226	-0.25253	0.71395	0.997188	4.7017	6.50224	0.467752	0.684235	0.3377	0.895762
NCU00008	longevity-assurance protein 1	supercont10.3:2261280-2264004	8.0795	7.15157	-0.176006	-0.262932	0.70575	0.997188	6.85104	4.63692	-0.563155	-0.80831	0.2422	0.817888	2.83143	5.30525	0.905892	1.21428	0.0841	0.553939
NCU00009	hypothetical protein	supercont10.3:2264745-2265323	0	0	0	0	1	1	0	0	0	0	1	1	0.773856	0.191898	-2.01172	0	1	1
NCU00010	heavy metal tolerance protein	supercont10.3:2266553-2272856	9.28082	12.3224	0.40896	0.577846	0.40565	0.932133	7.63911	16.72	1.1301	1.51835	0.03205	0.345161	9.3011	19.4295	1.06277	1.50568	0.0368	0.371064
NCU00011	hypothetical protein	supercont10.3:2274916-2275380	1.59869	1.86276	0.220552	0.134896	0.85545	0.997188	1.24354	2.39605	0.946203	0.570903	0.42355	0.941546	3.83895	1.58376	-1.27736	-0.831567	0.27625	0.848584
NCU00013	hypothetical protein	supercont10.3:2282648-2283238	0.0864292	0	0	0	1	1	0	0	0	0	1	1	0	0.0998225	0	0	1	1
NCU00014	hypothetical protein	supercont10.3:2284544-2288146	9.10962	10.3281	0.181108	0.145655	0.8321	0.997188	7.63248	9.16113	0.263374	0.22594	0.74805	0.997188	7.74401	10.0062	0.369745	0.252693	0.70465	0.997188
NCU00015	hypothetical protein	supercont10.3:2284544-2288146	28.4692	18.9011	-0.590937	-0.712735	0.29965	0.868951	22.5274	15.5896	-0.531096	-0.630247	0.37055	0.914917	34.8974	20.3291	-0.779571	-0.948966	0.17555	0.739826
NCU00017	hypothetical protein	supercont10.3:2296471-2299365	0.62088	0.380495	-0.706438	-0.725536	0.3038	0.872489	0.411275	0.414237	0.0103553	0.0101905	0.98585	0.99808	0.697939	0.370833	-0.912332	-0.978265	0.15715	0.711932
NCU00018	cell division control protein Cdc48, variant	supercont10.3:2306104-2309826	118.757	212.389	0.838691	1.003	0.17115	0.733212	87.4952	166.76	0.930494	1.10702	0.1243	0.648718	88.495	161.856	0.871045	1.02281	0.1556	0.708644
NCU00019	FKH1	supercont10.3:2311585-2315645	2.501	2.94071	0.23366	0.330182	0.6392	0.995522	2.41484	2.32296	-0.0559647	-0.0758044	0.91125	0.997188	1.63072	2.73572	0.746408	0.977309	0.17405	0.737515
NCU00021	hypothetical protein	supercont10.3:2316982-2322094	25.8433	18.9532	-0.44735	-0.565725	0.40685	0.93284	21.9201	10.8517	-1.01434	-1.48197	0.0359	0.366625	11.8243	15.7056	0.409525	0.604892	0.36585	0.912525
NCU00022	hypothetical protein	supercont10.3:2322490-2326125	1.5708	0.888694	-0.821741	-1.03068	0.1531	0.705127	1.08802	0.706324	-0.623308	-0.723942	0.29225	0.863166	0.750626	0.670509	-0.162838	-0.183736	0.79145	0.997188
NCU00023	ferric reductase	supercont10.3:2329755-2332744	29.8649	34.9699	0.227664	0.321494	0.6391	0.995522	32.9746	42.0102	0.349384	0.495786	0.4712	0.96116	38.1569	49.0866	0.363387	0.517179	0.45305	0.954143
NCU00024	yippee zinc-binding protein	supercont10.3:2333316-2338115	30.0087	36.5325	0.283802	0.281989	0.6929	0.997188	32.8736	37.4078	0.186409	0.19494	0.7869	0.997188	58.0071	39.5298	-0.55329	-0.578505	0.41065	0.935
NCU00025	integral membrane protein	supercont10.3:2333316-2338115	19.3661	28.0385	0.53387	0.48536	0.4882	0.967039	20.938	29.4022	0.489801	0.405374	0.5542	0.983459	29.3653	33.582	0.193575	0.154644	0.81515	0.997188
NCU00026	hypothetical protein	supercont10.3:2338445-2340872	8.65135	10.4012	0.265752	0.399813	0.5748	0.986924	7.0263	11.0324	0.650913	0.967529	0.1587	0.714813	7.41401	11.8204	0.672956	0.980494	0.1603	0.717567
NCU00027	hypothetical protein	supercont10.3:2341058-2344025	5.1554	3.37061	-0.613074	-0.337554	0.6852	0.997188	3.40792	3.03209	-0.168578	-0.0898427	0.8975	0.997188	2.92482	2.44216	-0.26019	-0.124251	0.86035	0.997188
NCU00028	S-(hydroxymethyl)glutathione dehydrogenase	supercont10.3:2341058-2344025	23.0844	31.1358	0.431654	0.582258	0.41845	0.939177	9.8201	30.7126	1.64502	2.07104	0.0045	0.107656	10.7932	18.2043	0.754161	0.988313	0.17115	0.733212
NCU00029	ZIP metal ion transporter	supercont10.3:2344042-2347010	7.733	7.63071	-0.0192115	-0.0275824	0.9658	0.997237	8.81038	10.8269	0.297341	0.435497	0.538	0.97978	12.5868	10.4154	-0.273188	-0.406129	0.55455	0.983459
NCU00030	mitochondrial nuclease	supercont10.3:2347459-2349182	21.6448	23.4126	0.113265	0.166401	0.81785	0.997188	17.1279	16.4464	-0.0585773	-0.0852186	0.90495	0.997188	15.0488	16.0399	0.0920171	0.137857	0.84605	0.997188
NCU00031	hypothetical protein	supercont10.3:2349331-2350549	0.235722	0.274092	0.217576	0	1	1	0.47957	0.607382	0.340865	0.24792	0.72755	0.997188	0.425695	0.257699	-0.724132	-0.457493	0.5405	0.980079
NCU00032	hypothetical protein	supercont10.3:2351254-2354862	11.8132	11.7641	-0.00600647	-0.00911829	0.98895	0.998347	19.3466	9.67299	-1.00005	-1.48531	0.0288	0.326277	11.1681	11.5106	0.0435772	0.0660719	0.9251	0.997188
NCU00033	integral membrane protein	supercont10.3:2355175-2356222	2.08401	2.90271	0.478037	0.5257	0.45925	0.956547	1.61247	2.66493	0.724827	0.79944	0.2544	0.828742	2.13742	2.51447	0.234388	0.256073	0.71175	0.997188
NCU00034	prenyl cysteine carboxyl methyltransferase	supercont10.3:2356310-2360336	35.3626	39.5033	0.159752	0.179047	0.79255	0.997188	40.0145	43.7382	0.128371	0.137804	0.85445	0.997188	64.0217	44.1762	-0.535294	-0.566335	0.4333	0.946568
NCU00035	diacylglycerol O-acyltransferase	supercont10.3:2356310-2360336	12.9801	11.6636	-0.154289	-0.141031	0.84615	0.997188	12.7669	11.7556	-0.11907	-0.0949733	0.89285	0.997188	20.9222	15.2652	-0.454789	-0.361608	0.61275	0.99376
NCU00037	polyadenylation factor subunit 2	supercont10.3:2361683-2364743	5.94774	5.9695	0.00526718	0.00766162	0.9914	0.998634	4.79515	4.16271	-0.204052	-0.288355	0.6802	0.997188	2.87947	3.03146	0.0742087	0.10056	0.8864	0.997188
NCU00038	C2H2 transcription factor	supercont10.3:2365187-2366731	2.82572	6.9683	1.30219	1.53074	0.037	0.372152	2.75093	7.04211	1.35609	1.69583	0.0194	0.262436	2.23634	7.36918	1.72037	2.04057	0.0078	0.152209
NCU00039	hypothetical protein	supercont10.3:2368757-2371313	0.450176	0.279673	-0.686745	-0.663711	0.36045	0.909498	0.633465	0.319268	-0.988498	-0.969975	0.17855	0.743576	0.171862	0.266755	0.634268	0	1	1
NCU00040	eukaryotic translation initiation factor 3 110	supercont10.3:2373640-2377997	81.6871	92.9069	0.185677	0.231023	0.7467	0.997188	68.5057	73.1306	0.0942513	0.119971	0.86225	0.997188	46.2237	84.2036	0.865248	1.11746	0.1195	0.639583
NCU00041	guanine nucleotide-binding protein subunit	supercont10.3:2379373-2381129	60.6417	75.5043	0.316247	0.460325	0.49875	0.970465	71.7323	81.4642	0.183542	0.263109	0.7141	0.997188	72.6216	89.6718	0.304254	0.439437	0.5034	0.97117
NCU00042	selenoprotein domain-containing protein	supercont10.3:2381417-2382910	21.9916	17.7562	-0.308628	-0.460513	0.50615	0.971448	15.357	18.9703	0.304843	0.455381	0.516	0.973647	22.9353	20.7275	-0.146021	-0.220209	0.7533	0.997188
NCU00043	serine/threonine-protein phosphatase PP1	supercont10.3:2383778-2387486	91.2272	67.1147	-0.442837	-0.589917	0.38965	0.924249	73.6951	57.8922	-0.3482	-0.468431	0.4908	0.967529	60.2568	66.8468	0.149736	0.200649	0.77955	0.997188
NCU00045	PHD finger domain-containing protein	supercont10.3:2392331-2396619	1.22437	1.08466	-0.174795	-0.217143	0.75595	0.997188	1.26785	1.049	-0.273371	-0.337466	0.623	0.994834	0.602863	0.939357	0.639842	0.725296	0.30665	0.874789
NCU00046	leucine Rich Repeat domain-containing protein	supercont10.3:2398122-2403756	12.1567	11.7512	-0.0489472	-0.0688244	0.92575	0.997188	10.4029	7.99266	-0.380236	-0.525994	0.4525	0.954143	8.11676	8.50271	0.0670177	0.0959026	0.8907	0.997188
NCU00047	hypothetical protein	supercont10.3:2398122-2403756	0.412743	1.17458	1.50884	0.1395	0.4551	0.955048	0.821198	0.644073	-0.350504	-0.0431734	0.8778	0.997188	2.0567	1.29682	-0.665358	-0.122689	0.76815	0.997188
NCU00048	hypothetical protein	supercont10.3:2407637-2408633	0.360994	0.142205	-1.34401	0	1	1	0.797088	0	0	#NAME?	0.0234	0.29096	1.11056	0.447745	-1.31054	-0.665855	0.38925	0.924132
NCU00050	pyruvate dehydrogenase X component	supercont10.3:2413210-2415726	59.1196	71.6013	0.276349	0.379269	0.5773	0.987514	61.3902	58.9573	-0.0583379	-0.0800191	0.9083	0.997188	50.3715	56.6409	0.169237	0.240911	0.728	0.997188
NCU00051	hypothetical protein	supercont10.3:2416516-2418227	31.5349	34.3294	0.122495	0.173133	0.8042	0.997188	20.7958	26.833	0.367718	0.52159	0.45695	0.956006	21.1515	23.2167	0.134404	0.196382	0.7791	0.997188
NCU00052	alpha-methylacyl-CoA racemase	supercont10.3:2418802-2421092	0.540413	0.17463	-1.62976	-1.34736	0.07745	0.533623	0.178039	0.209479	0.234614	0	1	1	0.303681	0.211209	-0.523889	0	1	1
NCU00054	hypothetical protein	supercont10.3:2447061-2449468	0.793403	1.00639	0.343064	0.35629	0.6048	0.992878	1.65253	1.07628	-0.618622	-0.699578	0.32315	0.885956	1.28254	1.35638	0.0807572	0.0963838	0.8887	0.997188
NCU00055	catechol 1,2-dioxygenase 1	supercont10.3:2449481-2451411	2.79353	1.51643	-0.881411	-1.0838	0.12085	0.641961	3.65683	1.26251	-1.5343	-1.88769	0.0098	0.175475	2.45197	1.63139	-0.587841	-0.721272	0.2952	0.865571
NCU00056	3-oxoacyl-[acyl-carrier-protein]-synthase	supercont10.3:2457497-2459330	6.1013	9.61794	0.656611	0.945413	0.173	0.735833	4.1791	7.32097	0.808843	1.09665	0.1206	0.641477	3.76047	5.01575	0.415555	0.558894	0.41665	0.93842
NCU00057	ubiquinol cytochrome-c reductase assembly	supercont10.3:2459709-2462404	21.2518	26.2401	0.304185	0.397867	0.57195	0.986488	18.0577	26.8656	0.573145	0.718967	0.3112	0.878487	21.7866	22.5694	0.0509228	0.0626532	0.93155	0.997188
NCU00059	hypothetical protein	supercont10.3:2467236-2471847	4.89304	3.9782	-0.298615	-0.29031	0.7007	0.997188	3.17082	1.55902	-1.02422	-0.939733	0.18665	0.752616	0.893424	1.46667	0.715125	0.483264	0.49045	0.967421
NCU00060	WW domain-containing protein	supercont10.3:2467236-2471847	7.07487	6.17804	-0.195556	-0.170077	0.80345	0.997188	4.60253	5.12918	0.156302	0.164162	0.8272	0.997188	4.61677	4.29367	-0.104673	-0.119523	0.86905	0.997188
NCU00061	hypothetical protein	supercont10.3:2473450-2475846	1.47844	1.60887	0.121968	0.143825	0.8422	0.997188	1.40419	1.46021	0.0564351	0.0668694	0.92365	0.997188	1.0092	1.44023	0.513083	0.605739	0.38885	0.92407
NCU00064	hypothetical protein	supercont10.3:2482831-2488057	30.2039	23.4687	-0.363996	-0.519389	0.46085	0.957112	45.732	36.077	-0.342122	-0.443383	0.53075	0.97752	36.3194	34.1961	-0.0869097	-0.121117	0.8513	0.997188
NCU00065	tRNA-dihydrouridine synthase 1	supercont10.3:2489137-2495036	6.60174	7.96646	0.271091	0.246503	0.72305	0.997188	4.71609	5.33508	0.177916	0.133292	0.85015	0.997188	3.80954	5.11845	0.42609	0.338222	0.64015	0.995647
NCU00066	pre-mRNA-splicing factor cwc-22	supercont10.3:2489137-2495036	7.50766	8.0232	0.0958143	0.113018	0.8711	0.997188	7.53451	5.621	-0.422687	-0.520835	0.44955	0.952841	5.2528	6.50325	0.308075	0.385203	0.58775	0.98907
NCU00067	dolichyl-phosphate mannosyltransferase	supercont10.3:2495155-2500846	124.774	119.255	-0.0652723	-0.059327	0.93565	0.997188	158.195	99.9	-0.66315	-0.564441	0.4556	0.955259	201.375	88.1498	-1.19186	-1.05372	0.15065	0.701034
NCU00068	hypothetical protein	supercont10.3:2495155-2500846	14.9687	18.5702	0.311043	0.226273	0.76235	0.997188	19.9328	17.9846	-0.148384	-0.102688	0.88335	0.997188	18.8949	19.6649	0.0576307	0.0452848	0.95055	0.997237
NCU00069	hypothetical protein	supercont10.3:2502572-2503595	23.2291	15.5725	-0.576935	-0.814736	0.2535	0.82837	24.6996	32.7628	0.40757	0.560089	0.429	0.94427	85.407	28.0491	-1.6064	-2.27755	0.00195	0.0614615
NCU00070	hypothetical protein	supercont10.3:2505039-2508881	5.86909	4.51847	-0.377302	-0.562475	0.41825	0.939093	4.93922	3.29024	-0.586088	-0.838387	0.22235	0.797158	2.32743	3.52519	0.598962	0.835985	0.22975	0.805534
NCU00071	hypothetical protein	supercont10.3:2510017-2510856	0.139769	0	0	0	1	1	0	0.0404714	0	0	1	1	0	0	0	0	1	1
NCU00072	hypothetical protein	supercont10.3:2513366-2515340	30.7412	36.0027	0.227932	0.341888	0.62435	0.994854	39.1748	40.1998	0.0372645	0.0546357	0.93635	0.997188	62.0187	45.5346	-0.445742	-0.643587	0.3389	0.896865
NCU00073	hypothetical protein	supercont10.3:2515969-2518978	12.7587	11.8533	-0.106192	-0.160938	0.82095	0.997188	10.5971	11.7111	0.144203	0.211549	0.77085	0.997188	7.20064	13.4123	0.897363	1.30881	0.0655	0.493933
NCU00074	hypothetical protein	supercont10.3:2525372-2527032	14.418	13.5131	-0.0935181	-0.138622	0.8373	0.997188	7.64494	12.5787	0.718405	1.04047	0.14005	0.680714	8.66982	14.6247	0.754337	1.09544	0.1274	0.655694
NCU00075	mitochondrial import inner membrane translocase	supercont10.3:2527138-2531908	47.5932	41.3191	-0.203944	-0.276049	0.70005	0.997188	41.5693	41.4644	-0.00364469	-0.00499231	0.9939	0.998928	62.5376	54.9066	-0.187743	-0.257132	0.71045	0.997188
NCU00076	QDE-2-interacting protein	supercont10.3:2527138-2531908	2.68238	3.10443	0.210813	0.100569	0.91695	0.997188	2.05701	3.07463	0.579862	0.288706	0.7499	0.997188	1.94017	2.1639	0.157452	0.06044	0.94115	0.997188
NCU00077	Ku70/Ku80 family protein	supercont10.3:2531929-2535354	3.61056	3.34307	-0.111048	-0.157546	0.81775	0.997188	2.36585	2.28196	-0.0520817	-0.0689004	0.9193	0.997188	1.31554	1.74143	0.404624	0.501624	0.4754	0.962849
NCU00078	hypothetical protein	supercont10.3:2535596-2538432	20.2456	21.3226	0.0747776	0.108088	0.87565	0.997188	20.1539	21.779	0.111875	0.164869	0.81265	0.997188	17.8936	16.226	-0.141131	-0.208286	0.75855	0.997188
NCU00079	hypothetical protein	supercont10.3:2535596-2538432	0.0603091	0	0	0	1	1	0	0	0	0	1	1	0	0	0	0	1	1
NCU00080	DUF1295 domain-containing protein	supercont10.3:2539272-2541148	34.9824	47.0566	0.427769	0.580348	0.4025	0.930788	45.1305	65.6816	0.541388	0.793557	0.2573	0.83125	86.5827	65.1984	-0.409243	-0.584839	0.39975	0.929135
NCU00081	DNA topoisomerase 3-beta	supercont10.3:2541341-2545070	1.48933	1.04441	-0.511971	-0.634759	0.3577	0.908288	1.21015	0.807332	-0.583953	-0.715565	0.2934	0.864202	0.883341	0.642488	-0.459302	-0.537989	0.43435	0.947134
NCU00082	hypothetical protein	supercont10.3:2546343-2547259	0.118541	0.611123	2.36608	1.26788	0.17485	0.738751	0.512679	0.945775	0.88344	0.59465	0.40525	0.931912	1.59365	0.767234	-1.0546	-0.860595	0.2394	0.815911
NCU00083	hypothetical protein	supercont10.3:2549333-2552226	17.8158	18.9364	0.0880034	0.128724	0.8564	0.997188	16.1406	18.0284	0.159577	0.237698	0.73175	0.997188	16.4146	20.2458	0.302645	0.45631	0.5151	0.973647
NCU00084	hypothetical protein	supercont10.3:2555143-2557918	2.16595	0.955949	-1.17999	-1.31598	0.07165	0.515704	1.78471	0.841284	-1.08502	-1.21633	0.09375	0.579642	0.874105	0.663201	-0.39836	-0.417098	0.5565	0.983459
NCU00085	hypothetical protein	supercont10.3:2558439-2562010	2.27712	1.91451	-0.250235	-0.33493	0.63615	0.995522	2.42677	1.35995	-0.835486	-1.10193	0.10385	0.604533	1.48174	1.60387	0.11427	0.147885	0.8331	0.997188
NCU00086	glycosyl hydrolase	supercont10.3:2564755-2565909	0.417186	0.137253	-1.60385	-1.01973	0.18625	0.75233	0.0505371	0.283553	2.4882	0	1	1	0.0737525	0.116339	0.65757	0	1	1
NCU00087	6-phosphogluconolactonase	supercont10.3:2566226-2567897	69.7238	52.0715	-0.421156	-0.571555	0.4041	0.93137	45.4668	38.236	-0.249883	-0.365971	0.6012	0.992078	30.421	39.312	0.369901	0.553984	0.42055	0.940182
NCU00088	4-nitrophenylphosphatase	supercont10.3:2571141-2573004	46.7117	41.5448	-0.169116	-0.249674	0.7087	0.997188	38.2342	51.8568	0.439669	0.636197	0.34865	0.902853	53.1047	46.8129	-0.181934	-0.260899	0.7161	0.997188
NCU00089	MYND domain-containing protein	supercont10.3:2574645-2577796	8.96122	5.27414	-0.764758	-1.13072	0.11865	0.638019	8.89181	5.46562	-0.702091	-1.01091	0.1543	0.706626	4.46785	4.54499	0.0246977	0.0346822	0.96185	0.997237
NCU00090	pH-response transcription factor pacC/RIM101	supercont10.3:2578244-2581438	14.3064	36.6687	1.35788	1.70325	0.024	0.295421	13.2121	38.4907	1.54265	1.95725	0.007	0.14204	9.61659	39.6363	2.04323	2.4145	0.00385	0.0969667
NCU00091	hypothetical protein	supercont10.3:2584098-2588622	4.78964	4.52064	-0.0833921	-0.121873	0.86355	0.997188	4.20676	3.2692	-0.363772	-0.528864	0.4495	0.952841	3.12724	3.05843	-0.032099	-0.0468104	0.94815	0.997237
NCU00092	rRNA-processing protein efg-1	supercont10.3:2588884-2590239	6.92333	6.76541	-0.0332897	-0.0456986	0.94475	0.997188	4.1703	4.47148	0.100602	0.124618	0.854	0.997188	2.75964	5.96866	1.11293	1.38605	0.058	0.465802
NCU00093	hypothetical protein	supercont10.3:2590725-2591472	1.54043	0.742739	-1.05241	-0.949502	0.1566	0.710689	1.48811	0.796372	-0.901967	-0.791363	0.27225	0.845089	1.46058	0.741717	-0.9776	-0.851387	0.23375	0.809906
NCU00095	tetratricopeptide repeat protein 1	supercont10.3:2594534-2599205	17.6037	14.685	-0.261539	-0.384246	0.58545	0.988484	13.3404	11.2936	-0.240291	-0.346827	0.60955	0.993242	8.87935	11.3023	0.348085	0.517803	0.4442	0.950774
NCU00096	hypothetical protein	supercont10.3:2600264-2601941	0.0657271	0.0692821	0.0759948	0	1	1	0.126318	0.0348969	-1.85589	0	1	1	0.504343	0.138772	-1.86169	-1.07737	0.17665	0.741523
NCU00097	hypothetical protein	supercont10.3:2605289-2606349	0.456589	0.426635	-0.0978955	-0.0736857	0.92495	0.997188	2.32575	1.83254	-0.343856	-0.35427	0.6025	0.992625	1.07177	1.21069	0.175838	0.1674	0.81665	0.997188
NCU00099	hypothetical protein	supercont10.3:2612527-2612788	0	0	0	0	1	1	4.12545	0	0	#NAME?	0.0573	0.463404	0	1.28408	0	0	1	1
NCU00100	hypothetical protein	supercont10.3:2623608-2627539	5.09314	4.03155	-0.337221	-0.499252	0.4679	0.959588	3.59137	3.4056	-0.0766264	-0.109379	0.872	0.997188	1.87097	2.11152	0.174494	0.226686	0.749	0.997188
NCU00101	pbn-1	supercont10.3:2628038-2634374	9.98033	12.6887	0.34638	0.13017	0.75945	0.997188	8.4833	10.053	0.244932	0.0981958	0.865	0.997188	5.30673	6.59415	0.313363	0.123295	0.8692	0.997188
NCU00102	hypothetical protein	supercont10.3:2628038-2634374	76.7474	34.2433	-1.16429	-1.03649	0.1924	0.760695	38.722	33.1123	-0.225784	-0.200443	0.8003	0.997188	28.0868	15.6408	-0.844579	-0.714856	0.346	0.901116
NCU00103	hypothetical protein	supercont10.3:2628038-2634374	39.7624	41.6808	0.0679811	0.0404803	0.9509	0.997237	24.8496	36.7398	0.564121	0.327692	0.6421	0.995935	30.3567	33.0613	0.123129	0.102176	0.8878	0.997188
NCU00104	hsp98-like protein	supercont10.3:2634912-2638616	22.9066	35.7445	0.64196	0.870094	0.19375	0.762303	19.4946	33.0211	0.76031	1.04395	0.1303	0.661408	23.8413	57.6346	1.27347	1.76772	0.01455	0.221718
NCU00105	60S ribosome subunit biogenesis protein NIP7	supercont10.3:2640034-2643737	35.4049	31.1319	-0.185557	-0.113479	0.872	0.997188	35.4092	25.4134	-0.478531	-0.323669	0.64455	0.996022	22.539	28.2092	0.323743	0.225558	0.75005	0.997188
NCU00106	glutamate 5-kinase	supercont10.3:2640034-2643737	41.6952	50.2482	0.269189	0.331218	0.6343	0.995522	30.3991	38.2056	0.329756	0.393527	0.57515	0.987036	22.6442	34.541	0.60917	0.731042	0.299	0.868707
NCU00107	mitochondrial inner membrane protease ATP-23	supercont10.3:2643855-2647379	18.5211	20.765	0.164988	0.215749	0.75885	0.997188	11.8307	16.3602	0.467659	0.553149	0.4371	0.947951	13.2452	13.261	0.00171334	0.00211742	0.99825	0.999479
NCU00108	serine/threonine-protein kinase 6	supercont10.3:2643855-2647379	3.98783	3.81025	-0.0657183	-0.0418403	0.95165	0.997237	4.22351	3.71136	-0.186494	-0.14831	0.83125	0.997188	4.1587	3.29945	-0.33391	-0.278065	0.6934	0.997188
NCU00109	TipA protein	supercont10.3:2647471-2652106	7.27303	6.8148	-0.0938853	-0.139082	0.8484	0.997188	5.48612	6.16684	0.168746	0.248176	0.7262	0.997188	5.34488	5.95677	0.156373	0.232403	0.73425	0.997188
NCU00110	hypothetical protein	supercont10.3:2647471-2652106	0.310645	0.530853	0.773045	0.224865	0.7698	0.997188	0.326059	0.29372	-0.15069	0	1	1	0.217735	0.275142	0.337601	0	1	1
NCU00111	hypothetical protein	supercont10.3:2652522-2656458	35.6841	47.2728	0.405729	0.345694	0.6228	0.994834	45.3783	70.9789	0.645389	0.596271	0.41855	0.939192	132.519	50.8821	-1.38097	-1.43633	0.0466	0.417417
NCU00112	aminopeptidase P	supercont10.3:2652522-2656458	16.488	22.4488	0.445217	0.511566	0.46485	0.958489	14.9085	21.3719	0.519574	0.489924	0.4848	0.965958	16.2415	19.2483	0.245039	0.21647	0.75055	0.997188
NCU00114	30S ribosomal protein S10	supercont10.3:2661032-2664390	82.0711	91.5968	0.158423	0.181236	0.79995	0.997188	65.2052	71.781	0.138615	0.167296	0.8068	0.997188	65.6609	51.1217	-0.361101	-0.458786	0.51215	0.972712
NCU00115	rRNA-processing protein FCF2	supercont10.3:2664559-2665948	13.9163	14.5799	0.0672022	0.0988455	0.88455	0.997188	11.1842	15.0158	0.425023	0.610714	0.37915	0.918594	11.3015	14.317	0.341214	0.478432	0.4904	0.967401
NCU00116	CCAAT-binding transcription factor subunit	supercont10.3:2666272-2668662	23.6964	36.6737	0.630074	0.88058	0.21525	0.78944	27.0067	31.7992	0.235671	0.337523	0.63715	0.995522	17.8132	28.5951	0.682824	0.953222	0.1745	0.737992
NCU00117	exocyst complex component Sec15	supercont10.3:2668945-2672556	7.43845	10.0316	0.431475	0.641644	0.35065	0.904117	7.36072	9.2816	0.334526	0.497768	0.47805	0.963884	3.92128	8.512	1.11817	1.62208	0.0233	0.290253
NCU00118	hypothetical protein	supercont10.3:2674108-2677336	0.469424	0.330821	-0.50484	-0.499152	0.4937	0.968661	0.522613	0.24988	-1.06451	-1.03676	0.1566	0.710689	0.856237	0.413781	-1.04914	-1.14818	0.10945	0.617243
NCU00119	Sad1/UNC domain-containing protein	supercont10.3:2677398-2681273	3.88995	4.24484	0.125961	0.181302	0.79215	0.997188	3.66286	3.58753	-0.0299796	-0.0422019	0.94915	0.997237	2.25558	3.89258	0.787225	1.07018	0.13485	0.669945
NCU00120	hypothetical protein	supercont10.3:2681428-2685588	2.07461	1.68977	-0.296011	-0.403281	0.54975	0.982373	1.8204	1.10318	-0.722588	-0.9329	0.17445	0.737884	1.14021	1.05301	-0.114783	-0.14762	0.8247	0.997188
NCU00121	CLC channel protein	supercont10.3:2686905-2693631	8.54395	14.6434	0.777274	0.618835	0.3713	0.915071	9.36002	17.0942	0.868922	0.707318	0.34485	0.900404	9.83925	16.2345	0.72244	0.5913	0.4072	0.932998
NCU00122	aspartyl aminopeptidase	supercont10.3:2686905-2693631	43.5586	46.5212	0.094933	0.105514	0.87915	0.997188	29.3431	44.4435	0.598951	0.581946	0.40575	0.932133	31.5481	32.0547	0.0229833	0.0228103	0.97515	0.997633
NCU00123	hypothetical protein	supercont10.3:2699574-2701165	0.150993	0.144361	-0.0648013	0	1	1	2.45564	0.454129	-2.43493	-1.69688	0.0379	0.376148	1.70494	0.101336	-4.0725	-2.01165	0.16015	0.71732
NCU00124	hypothetical protein	supercont10.3:2701236-2707472	6.85826	5.42675	-0.337754	-0.476553	0.5006	0.970726	9.4105	7.42414	-0.342048	-0.487787	0.48145	0.964866	4.64875	6.25678	0.428577	0.60536	0.3812	0.919628
NCU00125	hypothetical protein	supercont10.3:2708592-2710874	2.43804	1.86842	-0.383906	-0.472236	0.503	0.97117	1.4871	1.46991	-0.0167716	-0.0194013	0.97905	0.997802	1.17339	1.03388	-0.182609	-0.211415	0.76755	0.997188
NCU00126	hypothetical protein	supercont10.3:2711675-2715861	6.09113	5.29111	-0.203138	-0.254488	0.71005	0.997188	7.31854	7.28854	-0.00592749	-0.00735084	0.99055	0.998532	6.21139	7.93586	0.35347	0.434541	0.53595	0.979133
NCU00127	hypothetical protein	supercont10.3:2716863-2719590	27.1173	26.3743	-0.0400818	-0.056501	0.93585	0.997188	28.3116	35.5184	0.327177	0.4604	0.50505	0.971448	31.065	35.4026	0.188564	0.274038	0.6856	0.997188
NCU00128	hypothetical protein	supercont10.3:2722531-2726114	0.349535	0.164449	-1.08779	0	1	1	0.405253	0.349677	-0.2128	-0.214268	0.7652	0.997188	0.512516	0.361027	-0.505489	-0.529737	0.44525	0.951078
NCU00129	AMP-binding domain-containing protein	supercont10.3:2727232-2730334	1.0372	0.879281	-0.238299	-0.232181	0.7397	0.997188	0.842041	0.656637	-0.358793	-0.330498	0.6355	0.995522	0.79907	0.666904	-0.260844	-0.235865	0.74675	0.997188
NCU00130	beta-glucosidase	supercont10.3:2730965-2733380	7.22591	4.53542	-0.671941	-0.894391	0.20635	0.779372	4.49626	6.86794	0.611152	0.862758	0.20965	0.783077	2.69319	5.21585	0.953586	1.17421	0.0978	0.589763
NCU00132	hypothetical protein	supercont10.3:2735105-2736627	16.0461	13.7316	-0.224722	-0.333809	0.6276	0.995448	10.7614	19.4335	0.852672	1.23279	0.0828	0.550159	37.5814	22.0544	-0.768951	-1.1595	0.09745	0.589294
NCU00133	FACT complex subunit pob-3	supercont10.3:2737573-2740109	17.1623	17.299	0.0114441	0.0170403	0.97995	0.997802	9.52527	12.4655	0.388113	0.563303	0.4175	0.938711	5.51253	11.4239	1.05127	1.52042	0.0305	0.335686
NCU00134	exportin-T	supercont10.3:2740592-2744799	10.3004	11.6245	0.174474	0.249953	0.72155	0.997188	8.38259	9.21646	0.136817	0.198017	0.77425	0.997188	6.21389	10.7333	0.788531	1.15386	0.10485	0.606915
NCU00135	phosphatidyl synthase	supercont10.3:2746012-2747962	43.5658	40.5759	-0.102575	-0.150931	0.83275	0.997188	48.3242	46.4611	-0.0567227	-0.0827238	0.9083	0.997188	65.0128	42.2707	-0.621064	-0.894965	0.20655	0.779618
NCU00136	mitochondrial translation optimization protein	supercont10.3:2748545-2751023	7.69654	6.63337	-0.214468	-0.314031	0.6441	0.996022	6.5273	6.09157	-0.0996716	-0.142971	0.8352	0.997188	4.15045	6.54414	0.656936	0.945267	0.173	0.735833
NCU00137	ssDNA binding protein, variant	supercont10.3:2751338-2752520	122.157	138.627	0.182475	0.228024	0.7504	0.997188	85.8584	111.92	0.382442	0.485392	0.4826	0.965291	98.3199	81.7148	-0.266886	-0.361531	0.6084	0.993235
NCU00138	pheromone receptor pre-1	supercont10.3:2752659-2756067	0.426663	0.936601	1.13434	1.21051	0.08945	0.567876	0.384724	0.792077	1.04182	1.09757	0.1243	0.648718	0.489846	0.802417	0.712024	0.761814	0.2893	0.860426
NCU00142	hypothetical protein	supercont10.3:2770604-2774213	9.35037	8.19298	-0.190635	-0.278017	0.69585	0.997188	6.6688	9.01324	0.434619	0.610011	0.37735	0.917652	5.45612	9.23806	0.759715	1.06423	0.13775	0.676259
NCU00143	hypothetical protein	supercont10.3:2775601-2782540	0	0	0	0	1	1	0	0	0	0	1	1	0	0	0	0	1	1
NCU00144	hypothetical protein	supercont10.3:2775601-2782540	42.1593	22.481	-0.907141	-1.16187	0.1115	0.621947	46.6096	24.0497	-0.954609	-1.27123	0.07355	0.521758	77.5923	31.336	-1.30809	-1.70189	0.02405	0.295676
NCU00145	histone H3	supercont10.3:2783013-2784705	13.9027	14.9205	0.101923	0.148123	0.8362	0.997188	7.92633	11.2177	0.501057	0.705815	0.31655	0.881595	10.5638	8.11738	-0.380037	-0.541972	0.425	0.941897
NCU00146	ER-associated proteolytic system protein Der1	supercont10.3:2784878-2787904	7.22113	12.29	0.767189	0.286624	0.7687	0.997188	6.79385	11.7736	0.793248	0.31633	0.71605	0.997188	12.9852	12.4112	-0.0652215	-0.0313642	0.95875	0.997237
NCU00147	ARD/ARD family protein	supercont10.3:2784878-2787904	147.803	212.334	0.522658	0.647532	0.3492	0.903029	111.941	209.977	0.907494	1.15655	0.09815	0.590698	135.956	153.153	0.171834	0.216208	0.76185	0.997188
NCU00148	short chain dehydrogenase/reductase	supercont10.3:2788476-2791447	15.0733	20.8726	0.469615	0.699701	0.3305	0.89101	14.7205	18.2896	0.313197	0.465592	0.5065	0.971448	24.8848	22.054	-0.174228	-0.243467	0.7292	0.997188
NCU00149	hypothetical protein	supercont10.3:2788476-2791447	0	0	0	0	1	1	0	0	0	0	1	1	17.0663	0	0	#NAME?	0.0776	0.53405
NCU00150	phosphoribosylformimino-5-aminoimidazole	supercont10.3:2791469-2793296	60.2175	76.0144	0.336088	0.467772	0.5102	0.972008	54.0408	72.0291	0.414531	0.564103	0.41175	0.93573	85.1597	56.7093	-0.586584	-0.819324	0.25015	0.825464
NCU00151	hypothetical protein	supercont10.3:2793553-2801460	3.92619	4.01412	0.0319553	0.0169828	0.97835	0.997802	1.96892	2.78058	0.497986	0.189673	0.8253	0.997188	1.01592	3.20179	1.65609	0.665278	0.6133	0.99376
NCU00152	GTP binding protein	supercont10.3:2793553-2801460	9.44219	7.0877	-0.413804	-0.573991	0.4155	0.937755	12.3968	7.11633	-0.800764	-1.051	0.14145	0.683326	4.76929	6.15262	0.367427	0.502468	0.47325	0.961842
NCU00153	pyridine nucleotide-disulfide oxidoreductase	supercont10.3:2804503-2807804	3.94903	3.67088	-0.105372	-0.139492	0.832	0.997188	2.92702	3.1053	0.0853025	0.119476	0.8619	0.997188	1.5932	2.05229	0.365308	0.473898	0.50255	0.971063
NCU00154	xaa-Pro dipeptidase	supercont10.3:2808301-2811222	12.4836	13.9585	0.161111	0.234185	0.73595	0.997188	8.38439	10.9223	0.381498	0.557502	0.43365	0.946828	9.46568	10.5899	0.161906	0.233616	0.7393	0.997188
NCU00155	C6 transcription factor	supercont10.3:2811508-2816732	7.02208	7.49637	0.0942929	0.131855	0.8452	0.997188	6.37837	7.00463	0.135121	0.192757	0.78935	0.997188	2.94465	5.23737	0.830748	1.18921	0.0817	0.546384
NCU00157	COP9 signalosome subunit 1	supercont10.3:2835348-2839415	12.1017	17.3561	0.520233	0.648007	0.3671	0.913312	6.59047	14.8226	1.16934	1.45596	0.041	0.391035	5.2858	10.6007	1.00397	1.11396	0.1232	0.646764
NCU00158	potassium channel regulatory factor	supercont10.3:2835348-2839415	7.18472	7.29873	0.0227132	0.0144209	0.98365	0.998059	6.02233	5.15346	-0.224781	-0.165428	0.8028	0.997188	6.34508	6.65907	0.0696841	0.0594379	0.93265	0.997188
NCU00159	Sin3-associated polypeptide Sap18	supercont10.3:2839732-2842085	7.25792	5.37856	-0.432338	-0.115498	0.84925	0.997188	5.38539	4.24884	-0.341981	-0.070372	0.8676	0.997188	4.28207	4.53703	0.0834416	0.0185477	0.9676	0.997274
NCU00160	NADH:ubiquinone oxidoreductase 6.6kD subunit	supercont10.3:2839732-2842085	321.725	462.367	0.523214	0.684561	0.3193	0.883629	417.912	557.365	0.415423	0.524866	0.4454	0.95113	504.144	344.061	-0.55117	-0.742988	0.2763	0.848584
NCU00161	hypothetical protein	supercont10.3:2844136-2847977	10.113	6.33706	-0.674329	-0.993389	0.15915	0.715444	9.36399	5.20841	-0.84628	-1.24782	0.0847	0.555777	6.89825	5.32574	-0.373249	-0.549947	0.44185	0.949577
NCU00162	hypothetical protein	supercont10.3:2848536-2850855	11.8432	12.723	0.103387	0.151188	0.8307	0.997188	11.125	6.31639	-0.816639	-1.20613	0.08015	0.54215	4.82557	6.71462	0.476608	0.686833	0.32625	0.887909
NCU00163	dolichyl pyrophosphate Glc1Man9GlcNAc2	supercont10.3:2851206-2853152	6.74297	5.80431	-0.216259	-0.30469	0.6728	0.997188	5.11705	4.0118	-0.351061	-0.471115	0.49145	0.967665	3.10008	3.3933	0.130384	0.17043	0.8085	0.997188
NCU00164	DDT domain-containing protein	supercont10.3:2855139-2860288	6.85366	4.63334	-0.564821	-0.849757	0.23435	0.810478	5.16672	3.71009	-0.477793	-0.709601	0.3059	0.874275	2.17895	3.93869	0.854078	1.22522	0.0749	0.525949
NCU00166	isochorismatase domain-containing protein 2A	supercont10.3:2865867-2870054	2.08708	4.80745	1.20379	0.488606	0.6706	0.997188	0.276038	6.84574	4.63227	0.916869	0.1247	0.649352	2.13326	2.49739	0.227359	0.0956427	0.66765	0.997188
NCU00167	hypothetical protein	supercont10.3:2865867-2870054	8.50487	7.65404	-0.152066	-0.20852	0.7607	0.997188	7.92292	7.1876	-0.140522	-0.186765	0.7868	0.997188	6.60927	7.68229	0.217047	0.309064	0.65605	0.997188
NCU00168	1-acylglycerol-3-phosphate O-acyltransferase	supercont10.3:2870762-2876109	13.529	11.4611	-0.239301	-0.149927	0.832	0.997188	12.4452	11.0096	-0.176825	-0.114312	0.8717	0.997188	10.2481	11.7142	0.1929	0.14687	0.8376	0.997188
NCU00169	translocation complex componenet	supercont10.3:2870762-2876109	27.4463	30.9433	0.173017	0.205611	0.7746	0.997188	33.8141	20.3469	-0.732813	-0.870276	0.21775	0.791837	17.2901	24.1651	0.48298	0.576897	0.41045	0.934922
NCU00170	DNAJ domain-containing protein	supercont10.3:2876790-2881091	13.7171	15.2302	0.15096	0.224535	0.73845	0.997188	10.1122	11.248	0.15357	0.232458	0.7431	0.997188	7.52695	11.5285	0.615067	0.929599	0.19065	0.758278
NCU00171	calmodulin	supercont10.3:2892498-2894459	18.3453	28.1972	0.620137	0.905875	0.2016	0.772748	26.5446	20.1342	-0.398769	-0.581394	0.4103	0.934922	33.6059	15.2414	-1.14071	-1.70557	0.01595	0.234446
NCU00172	MesA	supercont10.3:2895011-2899869	5.71162	7.72751	0.436103	0.337085	0.61025	0.99336	5.98338	4.70612	-0.346424	-0.329295	0.61445	0.993983	1.84453	4.05525	1.13654	0.883641	0.21105	0.78448
NCU00173	esterase D	supercont10.3:2895011-2899869	14.7604	28.0367	0.925587	0.924338	0.2181	0.792159	4.2658	25.5674	2.58342	1.9762	0.0217	0.278979	9.52836	19.0046	0.996051	1.11601	0.1252	0.650502
NCU00175	hypothetical protein	supercont10.3:2902307-2904375	64.2017	89.4139	0.477889	0.609966	0.38695	0.922875	87.1178	170.967	0.972683	1.31096	0.0471	0.419817	285.219	164.789	-0.791447	-0.996569	0.13375	0.668452
NCU00176	hypothetical protein	supercont10.3:2907007-2907752	6.15005	5.22248	-0.235864	-0.249878	0.7275	0.997188	7.47313	9.10271	0.284585	0.318551	0.64415	0.996022	19.1328	6.36821	-1.58709	-1.84852	0.0151	0.226792
NCU00177	phosphoribosylformylglycinamidine cyclo-ligase	supercont10.3:2908698-2913322	133.279	89.2046	-0.579254	-0.729176	0.2967	0.866824	108.654	81.65	-0.412216	-0.538856	0.4296	0.944836	112.102	79.6515	-0.493035	-0.645486	0.35145	0.904195
NCU00178	RNA polymerase II elongator complex subunit	supercont10.3:2908698-2913322	4.52622	5.05897	0.160535	0.0354535	0.93685	0.997188	3.1842	4.47959	0.492435	0.105069	0.81255	0.997188	3.73707	4.55526	0.285626	0.063849	0.8921	0.997188
NCU00179	hypothetical protein	supercont10.3:2915153-2918507	0.0387417	0	0	0	1	1	0	0	0	0	1	1	0.0587095	0.507254	3.11104	0.574089	0.5136	0.973027
NCU00180	hypothetical protein	supercont10.3:2915153-2918507	0.532975	0.872191	0.710577	0.809959	0.25045	0.825758	0.460914	0.699668	0.602172	0.649495	0.34955	0.903248	0.237555	0.462708	0.96184	0.905627	0.20685	0.78007
NCU00181	peptidyl-prolyl cis-trans isomerase-like 2	supercont10.3:2918958-2921024	9.40969	8.38888	-0.165669	-0.24629	0.72145	0.997188	9.55366	8.00198	-0.255697	-0.381221	0.58865	0.989417	8.39803	11.6515	0.47239	0.704797	0.31295	0.879553
NCU00182	integral membrane protein	supercont10.3:2921365-2923932	23.748	26.0981	0.136141	0.20332	0.76405	0.997188	20.348	25.8009	0.342532	0.514848	0.4608	0.957112	18.0121	26.5209	0.558163	0.829971	0.2255	0.800566
NCU00183	DUF185 domain-containing protein	supercont10.3:2923934-2926192	9.97464	10.3804	0.0575218	0.0835516	0.90265	0.997188	8.97604	7.31702	-0.294822	-0.424343	0.53585	0.9791	7.2803	6.76628	-0.105633	-0.152635	0.8236	0.997188
NCU00184	hypothetical protein	supercont10.3:2926533-2928113	12.236	10.0099	-0.289706	-0.41779	0.5488	0.981877	10.2479	9.17142	-0.160109	-0.230031	0.7357	0.997188	9.61646	10.9803	0.19134	0.27803	0.685	0.997188
NCU00185	hypothetical protein	supercont10.3:2928316-2929879	0.0778995	0.126633	0.700964	0	1	1	0.165544	0.22377	0.434804	0	1	1	0.0827291	0.175182	1.08238	0	1	1
NCU00186	hypothetical protein	supercont10.3:2930281-2931868	3.74205	3.09601	-0.273419	-0.343255	0.6302	0.995522	3.46964	2.16588	-0.679831	-0.792893	0.2638	0.837496	2.94907	2.46897	-0.25635	-0.31273	0.6442	0.996022
NCU00187	carboxyvinyl-carboxyphosphonate	supercont10.3:2932348-2933777	19.0394	11.4577	-0.732673	-1.03166	0.14595	0.692183	7.72221	11.5837	0.585015	0.816078	0.23145	0.807105	9.02496	13.3683	0.566825	0.800869	0.26545	0.838566
NCU00188	ATG1 protein	supercont10.3:2933802-2939195	3.58404	9.90037	1.46589	1.86323	0.0076	0.15007	6.88594	11.3948	0.726644	0.954346	0.1717	0.734064	7.48894	11.0047	0.555284	0.804636	0.24555	0.821171
NCU00189	hypothetical protein	supercont10.3:2940733-2941293	0.541991	1.19124	1.13613	0.764515	0.38655	0.922593	0.343957	1.65876	2.26981	1.59956	0.1402	0.680842	1.26012	2.01176	0.674894	0.540244	0.44795	0.952097
NCU00192	hypothetical protein	supercont10.3:2945814-2946398	0	0	0	0	1	1	0.313784	0	0	0	1	1	0	0	0	0	1	1
NCU00193	GPI mannosyltransferase 3	supercont10.3:2946715-2949035	13.4126	11.0145	-0.284182	-0.415821	0.55625	0.983459	13.32	4.59493	-1.53548	-2.23845	0.00255	0.0737389	3.55212	4.71921	0.409863	0.559508	0.4337	0.946828
NCU00194	ornithine aminotransferase	supercont10.3:2949399-2952208	36.0027	34.1414	-0.0765845	-0.112458	0.8711	0.997188	28.379	28.7618	0.0193344	0.0289513	0.968	0.997319	15.8093	27.3435	0.790426	1.17138	0.0911	0.572693
NCU00195	MFS transporter	supercont10.3:2952413-2955195	4.02559	3.63425	-0.147545	-0.204431	0.76545	0.997188	2.6531	2.97801	0.16667	0.217443	0.75665	0.997188	5.41854	3.68758	-0.555232	-0.776649	0.26345	0.837086
NCU00196	rho GTPase activator	supercont10.3:2958371-2963721	5.97903	7.06639	0.241062	0.349657	0.6239	0.994834	6.80206	7.34285	0.110369	0.15768	0.82035	0.997188	6.70491	8.78337	0.389557	0.575154	0.42635	0.94269
NCU00197	hypothetical protein	supercont10.3:2964908-2965762	1.08524	0.869593	-0.319604	-0.212285	0.7634	0.997188	2.36084	1.21228	-0.961579	-0.655678	0.3786	0.918198	5.56116	1.35231	-2.03996	-1.63691	0.02675	0.313877
NCU00198	mitochondrial import inner membrane translocase	supercont10.3:2975310-2976464	253.508	184.23	-0.460524	-0.609075	0.3813	0.919649	207.982	249.156	0.260586	0.323577	0.62935	0.995522	318.404	156.98	-1.02028	-1.40453	0.0334	0.352282
NCU00199	hypothetical protein	supercont10.3:2977147-2983556	12.1172	10.0919	-0.263856	-0.385118	0.5766	0.987495	8.84544	6.51115	-0.442021	-0.640324	0.3587	0.9086	4.41499	6.49337	0.556557	0.825679	0.2254	0.800493
NCU00200	anthranilate synthase component II	supercont10.3:2984053-2987258	33.4352	47.9911	0.521402	0.736808	0.29615	0.866366	32.0611	42.7155	0.413933	0.58905	0.40135	0.93041	41.5766	46.7577	0.169433	0.241758	0.73025	0.997188
NCU00201	hypothetical protein	supercont10.3:2987457-2989844	0.756185	0.448663	-0.753105	-0.735961	0.30295	0.871866	0.496342	0.448589	-0.14594	-0.147041	0.82915	0.997188	0.957255	0.657381	-0.542173	-0.591261	0.402	0.9306
NCU00202	coronin-6	supercont10.3:2989947-2992927	79.1026	93.2524	0.237415	0.317006	0.64595	0.996143	104.814	55.187	-0.925432	-1.26616	0.06455	0.490892	26.8781	46.9938	0.806038	1.18544	0.09415	0.580901
NCU00203	SIR2 family histone deacetylase	supercont10.3:2994351-2996683	13.2477	9.57751	-0.46802	-0.452897	0.5237	0.975828	56.2992	40.5131	-0.474727	-0.581379	0.4065	0.932575	34.2838	35.2893	0.0417075	0.0444172	0.9536	0.997237
NCU00204	hypothetical protein	supercont10.3:2994351-2996683	7.94647	11.7448	0.563638	0.554403	0.4205	0.940182	11.2925	15.0869	0.417926	0.290708	0.68195	0.997188	19.3629	14.104	-0.457194	-0.355154	0.60795	0.993228
NCU00205	hypothetical protein	supercont10.3:2996885-3003733	0.991258	1.21161	0.289595	0.370334	0.5918	0.989798	0.96463	0.852748	-0.177856	-0.231264	0.7373	0.997188	0.606105	0.838636	0.468477	0.589367	0.41005	0.934922
NCU00206	cellobiose dehydrogenase	supercont10.3:3004155-3008108	0.161042	0.245771	0.609883	0	1	1	0.223227	0.264235	0.243312	0	1	1	0.11902	0.189898	0.674016	0	1	1
NCU00207	oxidoreductase	supercont10.3:3008953-3011070	51.9226	35.6997	-0.540449	-0.784537	0.253	0.827883	33.6645	37.0593	0.13861	0.200542	0.7704	0.997188	41.7512	33.091	-0.335378	-0.499323	0.48725	0.967039
NCU00208	hypothetical protein	supercont10.3:3012538-3014398	0.0691224	0.0146044	-2.24275	0	1	1	0.066829	0.0386481	-0.790077	0	1	1	0.172839	0.0276184	-2.64573	0	1	1
NCU00209	hypothetical protein	supercont10.3:3015780-3019028	10.7017	14.6118	0.449299	0.67623	0.32605	0.88782	12.2429	15.2175	0.313783	0.461726	0.48975	0.967233	7.65249	13.2334	0.79018	1.17719	0.09015	0.569942
NCU00210	nuclear cap binding protein subunit 2	supercont10.3:3020028-3022196	48.6392	50.2683	0.0475298	0.0384763	0.9522	0.997237	37.125	50.3398	0.439311	0.316658	0.64135	0.995935	39.5003	40.5665	0.0384226	0.0307859	0.9681	0.997319
NCU00211	mitochondrial ribosomal protein subunit L31	supercont10.3:3020028-3022196	115.508	124.258	0.10534	0.114551	0.86705	0.997188	100.529	123.406	0.295809	0.300239	0.68185	0.997188	138.429	69.6039	-0.991903	-1.04888	0.14355	0.686847
NCU00212	histone h4	supercont10.3:3022282-3025897	385.321	392.783	0.0276694	0.0303603	0.96575	0.997237	359.641	367.99	0.0331081	0.036771	0.95615	0.997237	457.609	342.035	-0.419971	-0.467753	0.48465	0.965898
NCU00213	nuclear protein bimA	supercont10.3:3026318-3030346	2.70126	2.67621	-0.0134397	-0.0189379	0.9791	0.997802	2.38081	2.19128	-0.119676	-0.160348	0.81625	0.997188	2.16023	2.53801	0.232517	0.326153	0.64055	0.995693
NCU00214	hypothetical protein	supercont10.3:3031930-3034015	11.8314	18.6481	0.656407	0.458233	0.50425	0.971189	9.02095	14.0276	0.63692	0.459253	0.51345	0.973027	8.64678	12.7203	0.556898	0.392773	0.56945	0.986133
NCU00215	hypothetical protein	supercont10.3:3031930-3034015	30.0205	23.7511	-0.337954	-0.406181	0.56565	0.985457	22.4628	22.3155	-0.00949071	-0.01135	0.9858	0.99808	19.4729	17.6262	-0.143748	-0.176952	0.804	0.997188
NCU00216	NADH-cytochrome b5 reductase 1	supercont10.3:3034330-3036319	133.626	159.454	0.254943	0.333192	0.6082	0.993235	133.8	140.018	0.0655416	0.0849018	0.90315	0.997188	153.763	134.719	-0.19076	-0.250404	0.70645	0.997188
NCU00218	ADP-ribosylation factor family protein	supercont10.3:3044472-3045884	11.634	9.17436	-0.342669	-0.480634	0.4973	0.96976	8.56359	10.5692	0.30358	0.417474	0.5318	0.977867	10.5913	7.05237	-0.586698	-0.79593	0.26565	0.838625
NCU00219	hypothetical protein	supercont10.3:3046348-3053065	10.3319	9.56608	-0.111102	-0.164595	0.8085	0.997188	9.24645	7.59901	-0.283088	-0.411377	0.54905	0.982034	5.64094	8.37926	0.570887	0.858529	0.2229	0.797761
NCU00220	hypothetical protein	supercont10.3:3053437-3054964	11.2387	8.52763	-0.398255	-0.572028	0.4042	0.93137	10.4653	8.22069	-0.348279	-0.491895	0.48755	0.967039	12.5058	10.3897	-0.267439	-0.392419	0.55975	0.983942
NCU00221	hypothetical protein	supercont10.3:3055322-3058209	0.0876043	0.108817	0.312827	0	1	1	0.0336344	0.0970201	1.52834	0	1	1	0.158933	0.0531242	-1.58098	0	1	1
NCU00222	hypothetical protein	supercont10.3:3058748-3062199	9.96121	10.591	0.0884407	0.133769	0.8505	0.997188	9.39822	7.92783	-0.245462	-0.363279	0.59695	0.990927	6.97267	9.46923	0.441535	0.66591	0.3472	0.902013
NCU00223	bZIP transcription factor	supercont10.3:3067123-3070313	8.63827	6.74397	-0.357143	-0.526189	0.4549	0.95497	6.94441	6.84938	-0.0198781	-0.0287621	0.9669	0.997237	8.79684	9.81142	0.157477	0.232532	0.746	0.997188
NCU00224	hypothetical protein	supercont10.3:3073145-3073825	0	0.196724	0	0	1	1	0.139003	0.671237	2.27171	0.881321	0.3709	0.914917	0.152305	2.30803	3.92163	1.89758	0.25165	0.826634
NCU00225	hypothetical protein	supercont10.3:3076568-3079028	375.609	366.657	-0.0348008	-0.032745	0.96405	0.997237	283.176	319.696	0.175001	0.169394	0.79455	0.997188	258.217	347.033	0.426491	0.435209	0.5124	0.972824
NCU00226	MFS transporter	supercont10.3:3080039-3082423	7.58703	7.49546	-0.0175195	-0.0253068	0.97115	0.997319	7.67952	6.44769	-0.252234	-0.369939	0.57485	0.986926	6.9474	5.85146	-0.247677	-0.356218	0.6047	0.992878
NCU00227	mitochondrial cation transporter	supercont10.3:3082705-3084875	15.1358	10.54	-0.522101	-0.757012	0.277	0.84935	10.2106	10.3058	0.0133851	0.0193927	0.97755	0.997766	10.0278	6.57971	-0.607903	-0.880246	0.2105	0.784102
NCU00229	hypothetical protein	supercont10.3:3091016-3091822	1.30755	0.45768	-1.51445	-1.07196	0.1626	0.720915	1.76979	0.686368	-1.36652	-1.08753	0.13995	0.680528	1.20386	0.376404	-1.67731	-1.29253	0.09125	0.572952
NCU00230	protein kinase lkh1	supercont10.3:3092057-3097269	7.849	8.78701	0.162863	0.211193	0.76045	0.997188	8.00401	8.8752	0.149056	0.192309	0.78825	0.997188	5.96748	11.2087	0.90942	1.2764	0.0716	0.51565
NCU00231	hypothetical protein	supercont10.3:3098528-3100913	0.046868	0.00851648	-2.46027	0	1	1	0.0262044	0.0361229	0.463102	0	1	1	0.0721173	0.0452274	-0.673148	0	1	1
NCU00232	hypothetical protein	supercont10.3:3101198-3104840	4.92839	5.31062	0.107762	0.158755	0.8132	0.997188	4.46301	4.99922	0.163687	0.240212	0.72185	0.997188	4.25123	6.59343	0.633147	0.942306	0.1729	0.735769
NCU00233	glycoside hydrolase	supercont10.3:3105413-3106528	0.836708	0.847454	0.0184108	0.0165363	0.9747	0.997628	1.19779	0.6736	-0.830408	-0.766365	0.26175	0.835237	1.2792	0.821735	-0.638502	-0.599343	0.38095	0.919409
NCU00234	hypothetical protein	supercont10.3:3108051-3111176	6.84749	7.73462	0.175755	0.255934	0.7172	0.997188	7.42218	8.9401	0.268447	0.388995	0.57435	0.986854	5.42068	9.67745	0.836154	1.20619	0.08275	0.550038
NCU00236	flavoprotein oxygenase	supercont10.3:3118489-3120588	6.66905	7.25277	0.121051	0.17364	0.79685	0.997188	26.5075	25.2936	-0.0676287	-0.0976544	0.88235	0.997188	23.8452	16.724	-0.511778	-0.74948	0.28245	0.854647
NCU00237	cAMP-specific phosphodiesterase	supercont10.3:3121832-3125644	2.56661	2.67724	0.0608837	0.0842053	0.90325	0.997188	3.95234	2.88624	-0.453513	-0.648447	0.3446	0.90012	1.90563	2.08057	0.126715	0.169553	0.80065	0.997188
NCU00238	hypothetical protein	supercont10.3:3126179-3130948	1.48435	0.917409	-0.694192	-0.841993	0.23455	0.810478	1.13841	1.04999	-0.116644	-0.139656	0.83585	0.997188	2.40319	0.539777	-2.15451	-2.71739	0.00065	0.0283125
NCU00239	AMP binding domain-containing protein	supercont10.3:3131667-3138623	11.0303	8.74025	-0.335729	-0.496462	0.4796	0.96424	9.60491	7.44515	-0.367472	-0.5582	0.43815	0.948134	9.8274	8.68611	-0.178099	-0.26796	0.70595	0.997188
NCU00240	hypothetical protein	supercont10.3:3139283-3146510	11.4484	7.63435	-0.584566	-0.518241	0.45535	0.955164	8.20604	5.69228	-0.527679	-0.460123	0.5145	0.973445	5.19838	3.81232	-0.447393	-0.344816	0.6103	0.99336
NCU00241	hypothetical protein	supercont10.3:3139283-3146510	9.33248	11.5395	0.306244	0.349239	0.60875	0.993235	8.62764	10.0495	0.220088	0.267598	0.7024	0.997188	3.90404	7.80522	0.999472	1.15515	0.09665	0.587004
NCU00242	V-SNARE	supercont10.3:3147395-3149506	17.0815	17.8193	0.0610108	0.0897046	0.89695	0.997188	20.5867	20.6138	0.00190044	0.00287718	0.99655	0.999212	18.1003	23.914	0.40184	0.586696	0.40455	0.931469
NCU00243	microtubule-associated protein RP/EB family	supercont10.3:3150555-3153265	46.3364	52.4485	0.178755	0.255253	0.70845	0.997188	43.3051	52.7916	0.28577	0.394806	0.57465	0.986862	34.1113	38.1398	0.161048	0.230557	0.74975	0.997188
NCU00244	glycosyl transferase	supercont10.3:3153636-3155770	1.20378	1.96099	0.70401	0.824143	0.2465	0.822465	9.22493	19.0961	1.04967	1.43062	0.0434	0.402247	2.13007	4.56388	1.09936	1.36586	0.05475	0.452657
NCU00245	hypothetical protein	supercont10.3:3157963-3159174	1.67138	0.63846	-1.38837	-1.18344	0.11065	0.619915	1.73419	1.23392	-0.491018	-0.458935	0.5257	0.976567	1.36793	1.04072	-0.394413	-0.362471	0.61415	0.993897
NCU00246	hypothetical protein	supercont10.3:3161744-3164770	1.86485	1.61209	-0.210125	-0.25418	0.7109	0.997188	2.05567	2.93237	0.512455	0.672605	0.32195	0.885269	2.61664	2.46244	-0.0876243	-0.113341	0.8754	0.997188
NCU00247	hypothetical protein	supercont10.3:3166372-3167295	40.218	58.2926	0.535474	0.793583	0.2393	0.815776	62.9613	141.933	1.17267	1.66464	0.0208	0.272025	191.864	136.092	-0.4955	-0.688081	0.33175	0.891687
NCU00248	hypothetical protein	supercont10.3:3168070-3169271	93.5025	197.557	1.07919	1.47762	0.03565	0.364994	89.6687	357.819	1.99655	2.48593	0.0008	0.0331205	202.138	292.632	0.533749	0.658613	0.35705	0.908064
NCU00249	hypothetical protein	supercont10.3:3169589-3172219	9.89629	18.7149	0.919225	1.36383	0.0482	0.42441	8.08553	15.4549	0.934654	1.39306	0.0457	0.412956	5.13825	15.8361	1.62387	2.35749	0.00105	0.0402155
NCU00250	hypothetical protein	supercont10.3:3172882-3179171	14.3078	8.64605	-0.726691	-0.797536	0.25205	0.826872	57.771	39.9084	-0.533653	-0.670484	0.3588	0.908645	172.585	60.2585	-1.51807	-1.86818	0.0196	0.263641
NCU00251	hypothetical protein	supercont10.3:3172882-3179171	1.18502	0.998066	-0.247701	-0.215169	0.76225	0.997188	1.4618	1.09261	-0.41997	-0.157207	0.8425	0.997188	0.541506	0.80696	0.57552	0.0976844	0.80915	0.997188
NCU00252	hypothetical protein	supercont10.3:3182101-3184585	0.868962	0.791171	-0.135304	-0.142008	0.8437	0.997188	0.912655	0.457419	-0.996554	-1.01322	0.1559	0.709211	0.442301	0.356914	-0.309453	-0.292824	0.67405	0.997188
NCU00253	hypothetical protein	supercont10.3:3185153-3186767	9.14981	8.05248	-0.184309	-0.257347	0.7071	0.997188	6.69859	6.79447	0.0205022	0.0276242	0.9686	0.997319	7.34873	4.62775	-0.667184	-0.894712	0.19455	0.763271
NCU00254	hypothetical protein	supercont10.3:3189424-3190015	0	0	0	0	1	1	0	0	0	0	1	1	0	0	0	0	1	1
NCU00257	dynactin Arp1 p62 subunit RO2	supercont10.3:3195325-3199310	2.48751	3.0611	0.299349	0.0146368	0.8658	0.997188	1.19425	2.00242	0.745645	0.0292371	0.68205	0.997188	1.19833	1.94361	0.697718	0.0218466	0.7065	0.997188
NCU00258	40s ribosomal protein s7	supercont10.3:3195325-3199310	1347.42	921.133	-0.548719	-0.431122	0.52345	0.975692	1159.21	848.362	-0.450388	-0.34646	0.6012	0.992078	1903.55	620.124	-1.61807	-1.31894	0.07335	0.52098
NCU00259	hypothetical protein	supercont10.3:3199672-3200462	22.0907	21.8002	-0.0190992	-0.0255951	0.9705	0.997319	15.4051	12.717	-0.276652	-0.348219	0.6172	0.994016	29.7398	13.0529	-1.18803	-1.54154	0.0347	0.359949
NCU00260	oxidoreductase	supercont10.3:3200601-3202435	90.834	118.221	0.380184	0.472527	0.4772	0.963884	48.4418	161.671	1.73873	1.85501	0.01975	0.264602	93.8312	78.0001	-0.266592	-0.311047	0.6442	0.996022
NCU00261	CTP synthase	supercont10.3:3202717-3205975	26.4207	27.1645	0.0400554	0.0581552	0.92985	0.997188	21.7026	21.4383	-0.0176793	-0.0258731	0.9697	0.997319	21.5878	27.1266	0.329491	0.487181	0.4671	0.959245
NCU00262	hypothetical protein	supercont10.3:3206493-3208366	3.10075	5.43278	0.809075	1.05865	0.1387	0.677958	5.24899	4.03999	-0.377688	-0.502625	0.4803	0.964434	9.72878	5.16955	-0.912221	-1.24969	0.07685	0.531908
NCU00263	serin endopeptidase	supercont10.3:3209935-3213245	60.9383	73.6388	0.273117	0.306731	0.6398	0.995587	24.1874	59.0616	1.28796	1.59912	0.02285	0.287036	31.2825	66.2973	1.08359	1.29803	0.07555	0.52764
NCU00264	hypothetical protein	supercont10.3:3215809-3217374	15.5436	14.3203	-0.118265	-0.169685	0.8028	0.997188	14.4257	16.3322	0.179084	0.265274	0.6958	0.997188	17.9027	14.2901	-0.325154	-0.485637	0.48275	0.965291
NCU00265	hypothetical protein	supercont10.3:3218738-3220987	2.44751	19.6957	3.00849	4.04896	5e-05	0.0039383	4.51423	49.4138	3.45236	3.99724	5e-05	0.0039383	4.58472	22.8364	2.31643	2.77434	0.0003	0.0160913
NCU00267	hypothetical protein	supercont10.3:3227476-3229040	4.87086	2.25926	-1.10833	-1.39489	0.05585	0.457291	4.44434	3.06473	-0.536208	-0.667852	0.3496	0.903248	10.5392	3.26099	-1.69239	-2.19368	0.0045	0.107656
NCU00268	hypothetical protein	supercont10.3:3229194-3232764	7.56594	5.24501	-0.528576	-0.768074	0.27465	0.846965	7.22163	8.52999	0.240219	0.360397	0.6051	0.992878	12.8575	10.1657	-0.338898	-0.506622	0.4586	0.956174
NCU00269	histone-lysine N-methyltransferase	supercont10.3:3236472-3240984	2.12477	2.27932	0.101299	0.142893	0.83665	0.997188	1.94934	2.4887	0.352409	0.473201	0.4932	0.968504	2.10287	3.52315	0.744506	1.05913	0.12005	0.64066
NCU00270	hypothetical protein	supercont10.3:3242121-3245956	14.9878	14.9091	-0.00759952	-0.0109541	0.98765	0.998283	14.4175	21.4247	0.571453	0.7783	0.25655	0.830443	10.1208	23.7229	1.22895	1.63295	0.0239	0.294729
NCU00271	hypothetical protein	supercont10.3:3242121-3245956	0.538253	0.641295	0.252702	0.0202566	0.89295	0.997188	0.334984	0.94336	1.49372	0.149931	0.6339	0.995522	1.07248	0.23317	-2.2015	-0.135345	0.4954	0.969251
NCU00272	ubiquitin ligase subunit CulD	supercont10.3:3248300-3251897	11.4695	8.85226	-0.373689	-0.564841	0.42425	0.941546	11.6806	9.04833	-0.368392	-0.555662	0.4288	0.94419	9.28242	11.3003	0.283782	0.43055	0.5487	0.981785
NCU00273	hypothetical protein	supercont10.3:3252166-3258346	12.0919	8.59449	-0.492553	-0.73366	0.2773	0.849604	9.02786	5.95784	-0.599595	-0.882118	0.1931	0.761377	4.0683	5.22714	0.361594	0.540798	0.4413	0.949473
NCU00274	hypothetical protein	supercont10.3:3258937-3271492	3.54182	3.38898	-0.0636382	-0.0840853	0.9054	0.997188	3.31627	3.01547	-0.137181	-0.149598	0.8306	0.997188	2.375	2.55401	0.104833	0.123655	0.85655	0.997188
NCU00275	hypothetical protein	supercont10.3:3258937-3271492	2.10824	2.28545	0.116441	0.0650027	0.927	0.997188	9.19005	6.87809	-0.418063	-0.36058	0.60835	0.993235	6.28291	5.37715	-0.22459	-0.19545	0.7815	0.997188
NCU00276	DNA polymerase gamma	supercont10.3:3273150-3278020	2.27286	1.81855	-0.32172	-0.452788	0.5276	0.976819	8.13226	9.92771	0.287804	0.42147	0.5481	0.981767	5.81761	6.19928	0.0916738	0.137631	0.8493	0.997188
NCU00277	hypothetical protein	supercont10.3:3278405-3281827	6.06108	6.70609	0.145896	0.219685	0.75815	0.997188	5.81929	6.84728	0.234687	0.350521	0.61205	0.993671	8.03154	7.67262	-0.0659574	-0.0978352	0.88565	0.997188
NCU00278	hypothetical protein	supercont10.3:3282250-3284257	52.0789	36.4194	-0.515992	-0.760095	0.25365	0.828384	58.331	36.1275	-0.691165	-0.989117	0.16885	0.730302	68.8109	39.7061	-0.793276	-1.13942	0.1113	0.62146
NCU00279	hypothetical protein	supercont10.3:3284547-3286874	2.11591	1.73757	-0.284202	-0.362235	0.5863	0.988592	1.51713	1.46858	-0.0469189	-0.0558564	0.9383	0.997188	1.59051	1.56522	-0.0231261	-0.0273127	0.96735	0.997246
NCU00280	hypothetical protein	supercont10.3:3286987-3294924	5.37334	7.62153	0.504263	0.483564	0.487	0.966961	6.05588	5.8993	-0.0377934	-0.0239868	0.97235	0.997319	4.35236	6.52113	0.583326	0.402965	0.56305	0.98483
NCU00281	UDP-glucose,sterol transferase	supercont10.3:3286987-3294924	5.46129	3.8912	-0.489027	-0.455051	0.52655	0.976819	20.7441	10.5274	-0.978548	-1.22414	0.0863	0.559851	9.30695	10.048	0.110532	0.138335	0.84345	0.997188
NCU00282	hypothetical protein	supercont10.3:3295657-3300914	1.90509	2.19382	0.20359	0.279553	0.6871	0.997188	1.89164	2.21866	0.230046	0.322101	0.6489	0.996659	1.70931	1.76733	0.0481583	0.0664346	0.9258	0.997188
NCU00283	hypothetical protein	supercont10.3:3302777-3306041	7.02118	3.45847	-1.02158	-1.41743	0.04905	0.428656	6.62909	3.27285	-1.01826	-1.46058	0.0363	0.368567	10.0154	4.18474	-1.25901	-1.78501	0.01565	0.232147
NCU00284	hypothetical protein	supercont10.3:3309330-3310790	1.42447	0.659529	-1.11092	-1.14201	0.10945	0.617243	1.13009	0.832713	-0.440547	-0.45752	0.52315	0.975613	1.17399	0.892485	-0.395521	-0.406263	0.56265	0.984767
NCU00285	hypothetical protein	supercont10.3:3312490-3317402	6.12648	1.93197	-1.66499	-2.28734	0.00205	0.063572	5.68962	1.35932	-2.06544	-2.62737	0.0009	0.0361374	2.67992	1.95431	-0.455525	-0.574932	0.40965	0.934637
NCU00287	hypothetical protein	supercont10.3:3317425-3320355	7.66156	11.3767	0.570375	0.858553	0.2259	0.801118	7.44108	12.7152	0.77297	1.15654	0.09375	0.579642	6.24468	9.06123	0.537079	0.801294	0.2531	0.827986
NCU00288	hypothetical protein	supercont10.3:3321221-3322743	1.26439	1.45179	0.199391	0.196759	0.78695	0.997188	1.13052	1.39895	0.307356	0.32072	0.63955	0.995568	1.96726	1.00367	-0.970913	-1.03474	0.14945	0.698696
NCU00289	hypothetical protein	supercont10.3:3323265-3326815	10.5391	13.126	0.31668	0.472744	0.5036	0.97117	10.0607	10.6585	0.0832816	0.124316	0.8615	0.997188	8.2405	9.19185	0.157624	0.237706	0.72895	0.997188
NCU00290	ABC transporter	supercont10.3:3330915-3333349	0.614916	0.545399	-0.173077	-0.158338	0.8261	0.997188	0.549121	0.928096	0.75715	0.826939	0.2316	0.807303	0.474749	0.54899	0.209616	0.215355	0.7594	0.997188
NCU00291	hypothetical protein	supercont10.3:3333510-3335281	18.2099	13.0511	-0.480556	-0.719232	0.3145	0.880462	15.3053	10.966	-0.480994	-0.714975	0.30235	0.871402	16.1764	9.59412	-0.753667	-1.09603	0.1235	0.647582
NCU00292	cholinesterase	supercont10.3:3337758-3340089	0.538465	0.285952	-0.913079	-0.883514	0.21935	0.793903	0.511743	0.370292	-0.466754	-0.455109	0.51065	0.972041	0.392376	0.466121	0.248466	0.230639	0.7459	0.997188
NCU00293	NADH pyrophosphatase	supercont10.3:3341082-3342906	14.065	26.0537	0.889379	1.32863	0.0577	0.464748	9.21962	17.6955	0.940605	1.39668	0.0459	0.413961	9.21208	16.853	0.871407	1.26487	0.08195	0.547211
NCU00294	60S ribosomal protein L10a	supercont10.3:3342911-3344448	4871.99	2533.13	-0.943591	-0.557404	0.44325	0.950221	4727.3	2538.97	-0.896772	-0.650038	0.31325	0.879739	7632.02	2175.26	-1.81087	-1.16544	0.10545	0.608587
NCU00295	hypothetical protein	supercont10.3:3344669-3347300	24.0711	36.9135	0.616847	0.896472	0.18895	0.755757	21.588	42.5523	0.979006	1.41785	0.03855	0.379832	19.4458	35.9933	0.888271	1.25535	0.0722	0.517236
NCU00296	hypothetical protein	supercont10.3:3347861-3349394	0.369248	0.245041	-0.591568	0	1	1	0.276812	0.273143	-0.0192516	0	1	1	0.0768296	0.26593	1.79131	0	1	1
NCU00297	hypothetical protein	supercont10.3:3351811-3352144	0	0	0	0	1	1	0.218674	0	0	0	1	1	0	0	0	0	1	1
NCU00298	MFS monocarboxylate transporter	supercont10.3:3356006-3357626	1.38314	0.638514	-1.11516	-1.13885	0.1053	0.608242	1.08897	0.498149	-1.12832	-1.1015	0.1346	0.669665	0.784885	0.405708	-0.952039	-0.901244	0.20265	0.774495
NCU00299	peroxisomal D3,D2-enoyl-CoA isomerase	supercont10.3:3358789-3362326	5.07466	7.23471	0.511623	0.400435	0.5731	0.986587	1.5964	6.59832	2.04727	0.889312	0.35545	0.907154	1.78946	3.06931	0.778393	0.276191	0.58895	0.98942
NCU00300	PQ loop repeat protein	supercont10.3:3358789-3362326	5.90666	4.45334	-0.407456	-0.476741	0.49745	0.969838	11.0383	7.64246	-0.530411	-0.695685	0.3011	0.870552	16.9107	11.9734	-0.498103	-0.704021	0.293	0.863696
NCU00301	Sas10/Utp3 family protein	supercont10.3:3363160-3365455	16.2324	14.1619	-0.196852	-0.297493	0.67555	0.997188	10.3498	14.2149	0.457795	0.668541	0.3463	0.90151	4.42493	13.7603	1.63678	2.23293	0.0021	0.064643
NCU00302	3-ketodihydrosphingosine reductase tsc-10	supercont10.3:3365839-3367267	19.7709	26.6245	0.429375	0.647434	0.3574	0.908097	19.9355	25.7147	0.367258	0.551925	0.4266	0.942737	16.6255	21.3662	0.361929	0.541626	0.4385	0.948167
NCU00303	smr domain-containing protein	supercont10.3:3371486-3372908	18.0738	22.3568	0.306814	0.454295	0.51055	0.972041	16.1443	15.1381	-0.0928386	-0.133667	0.85385	0.997188	6.34825	10.0007	0.655667	0.890184	0.21725	0.791609
NCU00304	hypothetical protein	supercont10.3:3372926-3374877	57.9189	59.1447	0.0302152	0.0416249	0.95255	0.997237	35.9394	60.9525	0.76212	1.11948	0.1169	0.634548	28.9831	42.7709	0.561419	0.827259	0.2437	0.819506
NCU00305	short chain dehydrogenase	supercont10.3:3375531-3377178	3.09589	2.82255	-0.133356	-0.162424	0.8113	0.997188	1.80916	2.96668	0.713531	0.868861	0.2038	0.775687	3.01687	2.47045	-0.288278	-0.344287	0.63085	0.995522
NCU00306	MFS multidrug transporter	supercont10.3:3377941-3380737	43.938	22.7369	-0.950433	-1.18879	0.09625	0.58616	37.6916	17.9312	-1.07177	-1.40076	0.0431	0.401	68.3819	27.5247	-1.31289	-1.63751	0.02005	0.267056
NCU00307	hypothetical protein	supercont10.3:3381038-3381776	0.0798691	0	0	0	1	1	0.368217	0.382379	0.0544478	0	1	1	0.30514	0.343831	0.172232	0	1	1
NCU00308	NOL1/NOP2/Sun domain family	supercont10.3:3383160-3385779	10.0685	4.63167	-1.12024	-1.45462	0.0375	0.374509	6.39586	3.22097	-0.989645	-1.28957	0.0684	0.504473	14.3288	5.66218	-1.33949	-1.65252	0.0256	0.30589
NCU00309	WSC domain-containing protein	supercont10.3:3386243-3389149	105.256	53.5361	-0.975321	-1.25201	0.0729	0.519396	88.3221	68.5894	-0.364789	-0.46785	0.49165	0.967756	65.7258	74.6652	0.183977	0.243167	0.7161	0.997188
NCU00310	hypothetical protein	supercont10.3:3395280-3399583	0.950243	0.715176	-0.409998	-0.48947	0.49635	0.969471	0.583128	0.545569	-0.0960499	-0.110865	0.8674	0.997188	0.269725	0.550782	1.02999	1.13564	0.10855	0.615518
NCU00311	VTS1	supercont10.3:3399872-3404312	21.2704	25.6446	0.269806	0.395746	0.5691	0.986133	20.505	22.9915	0.165121	0.239523	0.73195	0.997188	19.6868	25.4269	0.369127	0.533907	0.44365	0.950423
NCU00312	hypothetical protein	supercont10.3:3406781-3407751	0.71713	0.693037	-0.0493032	-0.0380588	0.95985	0.997237	0.552549	0.553009	0.00120111	0.000943344	0.96395	0.997237	0.634575	0.398818	-0.67006	-0.484072	0.49155	0.967717
NCU00313	hypothetical protein	supercont10.3:3409596-3410778	0.0522708	0.0396693	-0.397984	0	1	1	0.0292143	0.0151461	-0.947728	0	1	1	0.0884223	0	0	0	1	1
NCU00314	hypothetical protein	supercont10.3:3411681-3412788	1.46742	0.842339	-0.800812	-0.7765	0.27795	0.850349	1.38361	1.24033	-0.157722	-0.166185	0.8133	0.997188	1.7807	1.60589	-0.149069	-0.155232	0.83905	0.997188
NCU00315	60S ribosomal protein L29	supercont10.3:3414068-3415299	3351.68	1790.59	-0.904452	-0.558027	0.3874	0.92323	3657.11	2379.56	-0.620008	-0.436362	0.46095	0.957139	6619.74	1098.76	-2.5909	-1.73169	0.04065	0.389536
NCU00316	peroxisomal adenine nucleotide transporter 1	supercont10.3:3415566-3417555	3.01226	7.99851	1.40888	1.89694	0.0088	0.164165	2.4966	7.88197	1.65859	2.24669	0.001	0.0389403	2.91836	5.43287	0.896557	1.2039	0.0868	0.561172
NCU00317	calpain-like protease palB/rim-13	supercont10.3:3420639-3424076	4.181	3.16099	-0.403472	-0.573653	0.41885	0.939309	3.65214	3.53213	-0.0482003	-0.0703857	0.9199	0.997188	3.1203	2.45238	-0.347504	-0.479179	0.49165	0.967756
NCU00318	hypothetical protein	supercont10.3:3424249-3426569	0.127396	0.0296565	-2.1029	0	1	1	0.113785	0.074108	-0.618606	0	1	1	0.0513069	0.0285312	-0.84661	0	1	1
NCU00319	hypothetical protein	supercont10.3:3427065-3428492	1.94891	2.09037	0.101093	0.118215	0.8687	0.997188	1.35767	1.42602	0.0708682	0.074547	0.91675	0.997188	1.30303	1.03008	-0.339113	-0.356728	0.6209	0.994426
NCU00320	hypothetical protein	supercont10.3:3431685-3441049	2.80198	3.22836	0.204355	0.281882	0.6891	0.997188	1.93996	2.97598	0.617338	0.86174	0.21955	0.793903	1.38779	2.74812	0.985652	1.3909	0.05045	0.433823
NCU00321	hypothetical protein	supercont10.3:3442678-3446003	14.0866	9.8063	-0.522543	-0.703124	0.31255	0.879186	11.1287	10.5836	-0.0724472	-0.102366	0.88425	0.997188	14.9222	10.3644	-0.525818	-0.744529	0.2844	0.856379
NCU00322	hypothetical protein	supercont10.3:3447696-3448818	740.415	621.026	-0.25368	-0.24766	0.7066	0.997188	710.744	794.794	0.161251	0.172294	0.8095	0.997188	1767.3	1025.76	-0.784843	-0.8074	0.24485	0.820392
NCU00324	hypothetical protein	supercont10.3:3452012-3455658	7.35607	7.20752	-0.0294317	-0.0443134	0.9499	0.997237	6.6611	5.27309	-0.337113	-0.50462	0.4758	0.963129	7.10294	6.27294	-0.179275	-0.26819	0.7048	0.997188
NCU00325	hypothetical protein	supercont10.3:3455839-3457809	6.67468	6.05921	-0.13957	-0.199465	0.7693	0.997188	5.82634	5.45035	-0.0962401	-0.136232	0.84655	0.997188	5.16429	6.47241	0.325732	0.460147	0.5107	0.972082
NCU00326	calcium homeostasis protein Regucalcin	supercont10.3:3461358-3464313	37.7093	50.6294	0.425054	0.614723	0.38505	0.922253	35.5197	50.884	0.518595	0.743757	0.2961	0.866366	45.235	53.5642	0.243829	0.346738	0.6177	0.994016
NCU00327	hypothetical protein	supercont10.3:3464489-3465991	0.620746	1.17879	0.925233	0.718263	0.36915	0.914247	1.09923	2.30821	1.07028	0.867644	0.2425	0.818286	4.8614	1.60717	-1.59685	-1.54411	0.0391	0.38233
NCU00329	hypothetical protein	supercont10.3:3470182-3473254	0.4286	0.485593	0.180114	0.186205	0.7878	0.997188	0.571711	0.632651	0.146123	0.152666	0.82045	0.997188	0.524663	0.406432	-0.368376	-0.380945	0.59065	0.989663
NCU00330	hypothetical protein	supercont10.3:3477965-3479983	3.64757	2.87803	-0.341854	-0.443051	0.5239	0.975925	4.00328	2.58387	-0.63165	-0.839064	0.21685	0.790984	3.18138	3.216	0.0156173	0.0205459	0.97575	0.997633
NCU00331	hypothetical protein	supercont10.3:3480603-3483608	0.622728	0.555216	-0.165553	-0.175235	0.80575	0.997188	0.50452	0.429022	-0.233859	-0.234161	0.7432	0.997188	0.152272	0.460137	1.59541	1.33905	0.0788	0.53788
NCU00332	hypothetical protein	supercont10.3:3483804-3486072	31.0452	34.9183	0.169615	0.253572	0.7129	0.997188	54.3713	50.4739	-0.107309	-0.153375	0.81765	0.997188	102.483	67.1866	-0.609147	-0.814704	0.2485	0.82417
NCU00333	ADP-ribosylation factor family protein	supercont10.3:3486337-3489072	5.18281	7.07257	0.448499	0.286458	0.70585	0.997188	4.51609	4.35542	-0.0522634	-0.0329291	0.96285	0.997237	3.33206	4.15123	0.317125	0.179854	0.8193	0.997188
NCU00334	3' exoribonuclease	supercont10.3:3486337-3489072	21.0705	21.5471	0.0322709	0.0413802	0.9534	0.997237	14.8374	17.0952	0.204358	0.258777	0.71715	0.997188	18.4555	16.558	-0.156523	-0.211743	0.7635	0.997188
NCU00335	pre-mRNA-splicing factor cwc15	supercont10.3:3489267-3490687	33.4438	30.0521	-0.154271	-0.231704	0.74005	0.997188	26.663	27.7595	0.0581391	0.0876204	0.9025	0.997188	26.8925	34.4248	0.356245	0.537273	0.44975	0.952849
NCU00336	U3 small nucleolar RNA-associated protein 10	supercont10.3:3490749-3496610	5.67146	4.05134	-0.485323	-0.702684	0.3134	0.879739	3.59013	2.33381	-0.621349	-0.872364	0.22385	0.798891	0.783527	2.87353	1.87477	2.34967	0.0011	0.0414109
NCU00337	nuclear export protein Noc3	supercont10.3:3496809-3499135	5.33334	4.34024	-0.297264	-0.401893	0.5581	0.983621	2.93777	2.03261	-0.531387	-0.684636	0.3286	0.889611	0.557444	1.7765	1.67214	1.81282	0.00895	0.16612
NCU00338	aspartic proteinase	supercont10.3:3502321-3504220	3.79245	1.44419	-1.39287	-1.72402	0.01595	0.234446	5.06305	1.92662	-1.39393	-1.77494	0.01375	0.214875	5.97027	2.13682	-1.48233	-1.9662	0.0057	0.12497
NCU00339	hypothetical protein	supercont10.3:3505200-3506178	0	0	0	0	1	1	0	0.0689892	0	0	1	1	0.142306	0	0	0	1	1
NCU00340	transcription factor steA	supercont10.3:3507721-3512003	17.6833	21.3134	0.269376	0.389142	0.56665	0.98572	27.4323	31.3654	0.193299	0.258774	0.7172	0.997188	14.2545	23.0437	0.692951	0.978398	0.1607	0.71835
NCU00343	hypothetical protein	supercont10.3:3517245-3518370	0.176672	0.220659	0.320744	0	1	1	0.236868	0.356477	0.589726	0	1	1	0.569104	0.353923	-0.685254	-0.41475	0.56345	0.984987
NCU00344	hypothetical protein	supercont10.3:3524929-3528333	7.53556	5.47094	-0.461926	-0.679742	0.33845	0.896437	6.13109	4.41132	-0.474932	-0.685007	0.3346	0.89366	4.50358	4.90053	0.121866	0.178274	0.8017	0.997188
NCU00345	hypothetical protein	supercont10.3:3528608-3532636	5.6001	5.13065	-0.126311	-0.189509	0.78275	0.997188	4.98269	4.16975	-0.256963	-0.381329	0.58015	0.988118	3.22641	3.68834	0.19304	0.276871	0.69865	0.997188
NCU00346	EBDP2	supercont10.3:3532708-3534683	20.5046	17.8183	-0.202593	-0.304959	0.6645	0.997188	11.464	9.75582	-0.232778	-0.342512	0.61195	0.99364	7.22367	8.99606	0.316561	0.445611	0.5279	0.976819
NCU00347	peroxin-26 Pex26-Penicillium chrysogenum	supercont10.3:3535164-3538529	11.7625	11.7803	0.00218191	0.00240802	0.99695	0.99927	11.3562	11.3761	0.00252225	0.00276809	0.99665	0.99923	9.2611	12.0522	0.380042	0.425038	0.5359	0.9791
NCU00348	pre-mRNA splicing factor	supercont10.3:3535164-3538529	30.6426	21.3791	-0.519336	-0.471844	0.5124	0.972824	28.755	22.3691	-0.362306	-0.336402	0.6467	0.996411	24.8884	18.1185	-0.458014	-0.43535	0.52495	0.976296
NCU00349	hypothetical protein	supercont10.3:3538776-3542234	10.9088	8.31815	-0.391156	-0.147737	0.82005	0.997188	8.66857	7.29394	-0.249095	-0.144235	0.8312	0.997188	7.10963	7.13149	0.00442848	0.00270554	0.9965	0.999212
NCU00350	epoxide hydrolase	supercont10.3:3538776-3542234	61.1098	60.0791	-0.0245394	-0.0298565	0.9673	0.997237	37.5819	26.7475	-0.490633	-0.606678	0.39185	0.925349	25.0369	20.6167	-0.280244	-0.330634	0.64405	0.996022
NCU00351	cript family protein	supercont10.3:3542301-3543868	22.9017	14.2292	-0.686604	-0.996224	0.1534	0.705452	16.7383	12.7715	-0.390226	-0.562159	0.41745	0.938711	13.7966	9.12927	-0.595741	-0.856829	0.21375	0.787616
NCU00352	phospholipid-transporting ATPase	supercont10.3:3544276-3549920	14.1628	11.859	-0.25612	-0.374475	0.58455	0.988484	13.8174	10.2879	-0.425527	-0.60774	0.38775	0.923483	4.89337	8.67665	0.82631	1.19708	0.0871	0.561794
NCU00353	hypothetical protein	supercont10.3:3550425-3551889	0.76885	0.240043	-1.67941	-0.92013	0.2323	0.808163	0.989416	0.430899	-1.19923	-0.771257	0.3106	0.877649	0.903358	0.245793	-1.87786	-1.11568	0.169	0.730638
NCU00354	hypothetical protein	supercont10.3:3554901-3555368	6.67256	0	0	#NAME?	0.00965	0.173868	51.3428	13.6538	-1.91086	-1.36779	0.0845	0.555186	63.9836	14.782	-2.11387	-1.73194	0.02565	0.306216
NCU00355	catalase-3	supercont10.3:3561378-3564584	7.09478	6.85692	-0.0491985	-0.0730935	0.9161	0.997188	20.9014	16.591	-0.333201	-0.499967	0.4741	0.962231	18.0185	21.1261	0.22955	0.345262	0.6192	0.994121
NCU00356	nucleoside transporter	supercont10.3:3564660-3570664	6.03293	6.53865	0.116133	0.101976	0.88345	0.997188	11.39	8.30126	-0.456361	-0.42755	0.53015	0.97736	12.9666	11.9783	-0.114378	-0.108376	0.8744	0.997188
NCU00357	hypothetical protein	supercont10.3:3564660-3570664	9.71495	8.52403	-0.18867	-0.220893	0.75635	0.997188	8.84904	9.09325	0.0392737	0.0388506	0.9548	0.997237	7.4538	10.719	0.524122	0.506963	0.4759	0.96317
NCU00358	hypothetical protein	supercont10.3:3572194-3575392	10.0059	7.91277	-0.338595	-0.321081	0.6562	0.997188	7.55557	6.08058	-0.313332	-0.223193	0.75995	0.997188	8.58983	5.18071	-0.729479	-0.596381	0.4042	0.93137
NCU00359	YEATS family protein	supercont10.3:3572194-3575392	7.69625	7.25931	-0.0843235	-0.0899558	0.8951	0.997188	11.3397	10.6807	-0.0863693	-0.108489	0.87695	0.997188	5.62924	9.52859	0.759323	0.845068	0.227	0.802203
NCU00360	NAD dependent epimerase/dehydratase	supercont10.3:3575550-3578007	18.8967	30.6715	0.698763	0.897847	0.2004	0.770683	94.3843	115.788	0.294865	0.389994	0.5754	0.987185	170.316	130.438	-0.384848	-0.486002	0.48805	0.967039
NCU00361	pre-mRNA-splicing factor syf-2	supercont10.3:3575550-3578007	16.4043	7.72154	-1.08711	-0.623628	0.46175	0.957455	2.13394	1.92945	-0.145328	-0.0194623	0.9371	0.997188	2.05737	0.896682	-1.19813	-0.104327	0.4914	0.967657
NCU00362	hypothetical protein	supercont10.3:3578972-3581699	0.950564	0.678355	-0.486744	-0.54927	0.43835	0.948134	0.798687	0.447345	-0.836242	-0.918373	0.199	0.768615	0.52243	0.447035	-0.22485	-0.233612	0.7417	0.997188
NCU00363	hypothetical protein	supercont10.3:3582791-3585205	0.586269	0.175044	-1.74384	-1.49835	0.05415	0.449998	0.614149	0.338992	-0.857338	-0.835068	0.24725	0.823412	0.584057	0.382262	-0.611547	-0.599662	0.40795	0.933605
NCU00364	hypothetical protein	supercont10.3:3586098-3587706	12.5631	12.8145	0.028583	0.0414381	0.9509	0.997237	7.88214	12.9212	0.713086	1.01084	0.1538	0.705963	9.28401	8.7906	-0.0787871	-0.113485	0.86475	0.997188
NCU00365	hypothetical protein	supercont10.3:3587739-3588385	151.827	219.848	0.534079	0.77915	0.2688	0.841904	125.675	325.073	1.37107	1.8594	0.01205	0.199224	288.127	160.087	-0.847848	-1.26856	0.06455	0.490892
NCU00366	eukaryotic translation initiation factor 5	supercont10.3:3592237-3594739	86.984	62.319	-0.481078	-0.663415	0.33705	0.895449	62.6492	43.9865	-0.510237	-0.727306	0.29385	0.864414	46.5192	42.0811	-0.144652	-0.208442	0.76325	0.997188
NCU00367	hypothetical protein	supercont10.3:3595561-3598471	0.027955	0.0367554	0.394848	0	1	1	0.0886859	0.0637028	-0.477348	0	1	1	0.0319513	0.0694383	1.11986	0	1	1
NCU00368	hypothetical protein	supercont10.3:3599744-3602138	2.02037	2.26504	0.164912	0.213671	0.757	0.997188	2.99141	1.83481	-0.705191	-0.906015	0.19435	0.763005	2.33903	2.45234	0.0682447	0.0893676	0.89915	0.997188
NCU00369	dephospho-CoA kinase	supercont10.3:3602149-3604197	16.0438	15.5064	-0.0491549	-0.0739584	0.91435	0.997188	13.3556	11.4275	-0.224944	-0.33831	0.63615	0.995522	14.2069	14.293	0.00871099	0.0131077	0.98495	0.99807
NCU00370	hypothetical protein, variant	supercont10.3:3604572-3606440	0.834579	0.885604	0.0856124	0.0862328	0.90445	0.997188	0.83462	0.905167	0.117066	0.121579	0.86105	0.997188	0.586651	0.754046	0.362151	0.343724	0.62895	0.995511
NCU00371	mitochondrial import inner membrane translocase	supercont10.3:3608290-3610031	29.3296	22.8538	-0.359925	-0.527076	0.4511	0.953498	22.9219	19.4695	-0.235509	-0.353869	0.6119	0.99364	21.8151	18.7506	-0.218385	-0.326928	0.64465	0.996022
NCU00372	hypothetical protein	supercont10.3:3610510-3615880	4.39456	3.48903	-0.332891	-0.491965	0.4728	0.961782	3.08383	1.8847	-0.710387	-1.02063	0.14095	0.682053	1.03997	1.23891	0.252527	0.329568	0.639	0.995522
NCU00373	hypothetical protein	supercont10.3:3619410-3623127	40.124	50.3658	0.327977	0.449832	0.51275	0.972966	27.0665	54.9598	1.02187	1.42006	0.04945	0.430262	36.1566	60.3006	0.737913	1.02491	0.146	0.692231
NCU00375	hypothetical protein	supercont10.3:3628129-3630649	5.26816	3.92231	-0.425596	-0.54604	0.419	0.939418	4.11264	4.78997	0.219952	0.282278	0.6829	0.997188	7.55679	5.12337	-0.56068	-0.712878	0.29865	0.868419
NCU00376	GTR/RAG family GTPase Gtr2	supercont10.3:3631920-3635561	6.80248	8.39909	0.304171	0.43967	0.53475	0.978758	4.12504	7.27621	0.818779	1.15736	0.1095	0.617347	4.4022	5.60523	0.34855	0.484168	0.49475	0.969044
NCU00377	LMBR1 domain-containing protein	supercont10.3:3636003-3638750	8.19159	10.9344	0.416663	0.62863	0.37195	0.915247	9.84525	8.30645	-0.245197	-0.368951	0.60335	0.992821	6.98342	8.09307	0.212754	0.314742	0.65025	0.996946
NCU00378	aldehyde dehydrogenase	supercont10.3:3639324-3641409	10.738	30.1323	1.48859	2.08119	0.0034	0.089462	3.60812	24.6525	2.77242	3.87432	5e-05	0.0039383	4.63747	13.1254	1.50095	2.09199	0.00305	0.0835346
NCU00379	hypothetical protein	supercont10.3:3641757-3644353	15.2014	19.0942	0.328926	0.495728	0.4801	0.964434	17.2101	17.2451	0.00293159	0.00442507	0.9948	0.998937	12.9747	17.3345	0.417944	0.630729	0.3688	0.914158
NCU00380	hypothetical protein	supercont10.3:3646239-3648360	0.161068	0.133855	-0.266998	0	1	1	0.0653125	0.10727	0.715814	0	1	1	0.203116	0.148035	-0.456364	0	1	1
NCU00382	hypothetical protein	supercont10.3:3654342-3658123	14.8136	7.99374	-0.889974	-1.33606	0.06075	0.476893	8.39182	6.4452	-0.380758	-0.57092	0.4188	0.939309	9.05224	7.68678	-0.235896	-0.356089	0.62405	0.994834
NCU00384	hypothetical protein	supercont10.3:3663636-3664072	0.626174	0.432371	-0.534293	-0.26921	0.7086	0.997188	0.773164	1.07143	0.470695	0.293552	0.68405	0.997188	1.03084	0.405653	-1.34551	-0.700624	0.35045	0.903903
NCU00385	ATP synthase subunit delta	supercont10.3:3665137-3666218	960.758	1191.57	0.310612	0.317974	0.636	0.995522	920.925	1115.27	0.276236	0.267761	0.68795	0.997188	1421.63	723.194	-0.975096	-1.05338	0.13195	0.665077
NCU00386	hypothetical protein	supercont10.3:3667526-3670275	1.63531	0.646738	-1.33831	-1.51225	0.0365	0.369391	1.29927	0.621136	-1.06472	-1.18978	0.1015	0.598702	1.53613	0.566265	-1.43975	-1.538	0.038	0.376709
NCU00387	3-oxo-5-alpha-steroid 4-dehydrogenase	supercont10.3:3670562-3673120	1.89802	2.02447	0.0930523	0.0621929	0.92535	0.997188	1.6993	2.15555	0.343114	0.235604	0.7438	0.997188	2.53474	1.70329	-0.573515	-0.343581	0.621	0.994481
NCU00388	hypothetical protein	supercont10.3:3674814-3681396	16.684	12.9535	-0.365128	-0.520907	0.4602	0.956898	14.698	12.3431	-0.251921	-0.354888	0.60325	0.992785	14.1064	16.4992	0.226048	0.324877	0.64415	0.996022
NCU00389	developmentally regulated GTP-binding protein 1	supercont10.3:3681837-3684210	16.8605	18.4256	0.128062	0.192697	0.7816	0.997188	11.2564	17.2772	0.618124	0.926752	0.1937	0.762255	7.56033	16.1061	1.09109	1.53378	0.03225	0.345993
NCU00391	hypothetical protein	supercont10.3:3691732-3692335	0.113608	0	0	0	1	1	0	0.274322	0	0	1	1	0	0.163197	0	0	1	1
NCU00392	hypothetical protein	supercont10.3:3696036-3699084	1.36802	4.13472	1.5957	1.91348	0.0089	0.165369	1.87317	3.37863	0.850952	1.08084	0.13155	0.664166	1.22521	3.6343	1.56865	1.88066	0.01095	0.1878
NCU00395	mRNA processing protein	supercont10.3:3706287-3708275	43.0301	56.2388	0.38622	0.544764	0.4264	0.94269	51.3928	49.278	-0.0606224	-0.0841453	0.9095	0.997188	47.6902	47.3237	-0.011129	-0.0155664	0.9812	0.997802
NCU00396	pre-mRNA-splicing factor rse-1	supercont10.3:3708497-3714487	10.1527	12.1744	0.26199	0.328574	0.6359	0.995522	8.97396	9.55971	0.0912208	0.116086	0.87475	0.997188	5.70464	9.14602	0.681006	0.602202	0.3641	0.911328
NCU00397	hypothetical protein	supercont10.3:3716138-3717421	402.699	488.356	0.27823	0.312184	0.65585	0.997188	331.016	477.083	0.527339	0.587112	0.39275	0.925842	1246.37	459.705	-1.43896	-1.34493	0.06475	0.491642
NCU00398	hypothetical protein	supercont10.3:3717584-3723507	5.1777	5.32142	0.0395	0.00228264	0.9873	0.998253	4.73166	4.59313	-0.042869	-0.00484019	0.9858	0.99808	6.20661	5.45027	-0.187479	-0.00601361	0.9375	0.997188
NCU00399	cell wall protein PhiA	supercont10.3:3717584-3723507	680.363	607.183	-0.164173	-0.116304	0.8722	0.997188	721.832	189.096	-1.93254	-1.55559	0.0425	0.398568	1380.16	1032.36	-0.418892	-0.256933	0.7381	0.997188
NCU00400	hypothetical protein	supercont10.3:3723741-3727570	2.00842	2.18927	0.124388	0.171186	0.7984	0.997188	2.5147	1.76067	-0.514259	-0.690398	0.32485	0.887046	3.26195	1.5475	-1.07579	-1.41455	0.04705	0.419618
NCU00401	hypothetical protein	supercont10.3:3729382-3731946	5.21474	7.20017	0.465435	0.678348	0.3343	0.893489	12.4532	17.527	0.49306	0.732779	0.2918	0.862739	14.448	18.2049	0.333451	0.498485	0.4752	0.96275
NCU00403	dTDP-D-glucose 4,6-dehydratase	supercont10.3:3734920-3738205	10.6412	6.22352	-0.773857	-1.13209	0.1105	0.619533	15.4648	12.2731	-0.333494	-0.494835	0.48295	0.965291	18.6838	13.0895	-0.51338	-0.7366	0.30555	0.874017
NCU00404	RNA processing factor 1	supercont10.3:3740370-3742384	26.8503	21.5678	-0.316058	-0.476692	0.49585	0.969471	23.0755	23.1693	0.00585322	0.00889054	0.99065	0.998559	26.7071	31.8435	0.253773	0.381928	0.5849	0.988484
NCU00405	glycyl-tRNA synthetase 1	supercont10.3:3742897-3745580	180.023	168.768	-0.0931401	-0.115117	0.86745	0.997188	201.137	169.153	-0.249851	-0.306602	0.6428	0.995935	261.34	191.269	-0.450325	-0.529722	0.44285	0.950103
NCU00406	protein kinase CHM1	supercont10.3:3747789-3751837	29.0539	26.9848	-0.106582	-0.152949	0.82835	0.997188	27.7907	16.6392	-0.740016	-1.08011	0.117	0.63475	8.74985	18.7568	1.10008	1.61114	0.0243	0.297542
NCU00407	hypothetical protein	supercont10.3:3752032-3754362	2.55152	1.69962	-0.586147	-0.750817	0.27145	0.844076	1.97939	0.8226	-1.26679	-1.50903	0.02555	0.305564	1.19456	0.983734	-0.28014	-0.327377	0.63725	0.995522
NCU00408	hypothetical protein	supercont10.3:3754744-3756241	17.5461	19.7589	0.171356	0.242327	0.7139	0.997188	20.7853	13.9682	-0.573417	-0.744081	0.3021	0.87124	12.7621	8.6611	-0.559249	-0.752007	0.2733	0.845926
NCU00409	chorismate mutase/prephenate dehydratase	supercont10.3:3757245-3759739	12.3599	12.395	0.00410253	0.00596639	0.99345	0.998906	8.25928	10.3481	0.325279	0.465672	0.5091	0.972005	8.62468	9.02351	0.0652189	0.097604	0.8885	0.997188
NCU00410	eukaryotic release factor 1	supercont10.3:3759899-3762845	78.8664	63.6296	-0.309714	-0.425789	0.5379	0.979727	83.7641	63.1883	-0.406674	-0.558818	0.4203	0.940074	71.13	60.1476	-0.241951	-0.332378	0.63595	0.995522
NCU00411	hypothetical protein	supercont10.3:3763199-3767647	35.9763	38.2997	0.0902861	0.108986	0.8824	0.997188	31.6846	39.7315	0.326499	0.420274	0.55315	0.983341	64.7226	38.6059	-0.745449	-0.972811	0.1621	0.720305
NCU00412	hypothetical protein	supercont10.3:3763199-3767647	6.22936	5.7599	-0.113041	-0.0610762	0.92795	0.997188	4.08691	3.52548	-0.213192	-0.0978553	0.88675	0.997188	3.85366	3.55954	-0.114538	-0.0481766	0.93715	0.997188
NCU00413	60S ribosomal protein L2	supercont10.3:3769770-3771556	3109.37	2394.81	-0.376714	-0.279993	0.6977	0.997188	2777.72	2647.59	-0.0692245	-0.0505465	0.94115	0.997188	3167.43	1767.05	-0.84197	-0.669393	0.32875	0.889715
NCU00414	adenosine kinase	supercont10.3:3771637-3773709	195.791	361.715	0.885534	1.04198	0.13905	0.678793	279.063	304.409	0.12542	0.148276	0.8238	0.997188	305.249	254.318	-0.263356	-0.310309	0.65335	0.997176
NCU00415	hypothetical protein	supercont10.3:3774266-3779312	5.84748	5.36322	-0.124715	-0.188314	0.78955	0.997188	4.64598	4.34619	-0.0962289	-0.1383	0.83565	0.997188	2.5889	5.00249	0.950306	1.3622	0.05205	0.440673
NCU00416	C2H2 type zinc finger domain-containing protein	supercont10.3:3779557-3781922	6.9437	3.61621	-0.941226	-0.50577	0.5671	0.985844	9.00376	3.94784	-1.18947	-0.674037	0.34015	0.897152	8.21064	5.3011	-0.631202	-0.319954	0.63485	0.995522
NCU00417	cell cycle control protein cwf14	supercont10.3:3779557-3781922	46.6952	39.5417	-0.239897	-0.322918	0.64225	0.995935	50.9289	40.3646	-0.335396	-0.446863	0.5218	0.975331	75.1234	43.8959	-0.775176	-1.03146	0.1412	0.682745
NCU00418	NADH:ubiquinone oxidoreductase 14.8kD subunit	supercont10.3:3782123-3784258	454.902	603.686	0.408242	0.498732	0.4793	0.964233	637.772	707.52	0.149731	0.174393	0.7973	0.997188	931.059	449.78	-1.04965	-1.31811	0.0589	0.469145
NCU00419	DNA-directed RNA polymerase I and III	supercont10.3:3782123-3784258	18.8562	16.2014	-0.218923	-0.0594591	0.916	0.997188	13.7087	12.947	-0.0824729	-0.0168021	0.96625	0.997237	9.01892	12.2055	0.436508	0.0788579	0.8311	0.997188
NCU00420	hypothetical protein	supercont10.3:3789879-3793933	27.4626	20.5359	-0.419318	-0.59125	0.4054	0.932027	44.4835	36.5843	-0.282045	-0.376556	0.5944	0.990418	36.6561	35.7567	-0.03584	-0.0485216	0.9463	0.997188
NCU00421	SWI-SNF complex subunit	supercont10.3:3794913-3797318	4.623	6.56575	0.506129	0.715402	0.2843	0.856379	4.50778	5.6049	0.314272	0.436857	0.5217	0.975297	3.84475	6.81692	0.82623	1.14343	0.10445	0.605786
NCU00422	curved DNA-binding protein, variant	supercont10.3:3798571-3800777	243.729	228.53	-0.0928904	-0.114836	0.87705	0.997188	173.184	208.499	0.267736	0.320472	0.644	0.996022	205.264	148.889	-0.463246	-0.575837	0.41535	0.937755
NCU00423	hypothetical protein	supercont10.3:3801539-3808379	6.29208	6.03709	-0.0596834	-0.0901984	0.898	0.997188	6.53004	4.572	-0.514268	-0.777222	0.2732	0.845926	4.70034	5.21141	0.14891	0.22391	0.7472	0.997188
NCU00424	Spo76 protein	supercont10.3:3809449-3815350	10.5309	7.57726	-0.474875	-0.716268	0.30235	0.871402	7.98399	5.53756	-0.527861	-0.78733	0.25525	0.829386	5.90177	6.22185	0.0761963	0.115526	0.86575	0.997188
NCU00425	hypothetical protein	supercont10.3:3817377-3818117	0.107896	0.039212	-1.46027	0	1	1	0.119119	0.0312503	-1.93046	0	1	1	0.032982	0.0370769	0.168842	0	1	1
NCU00426	hypothetical protein	supercont10.3:3820023-3821524	3.82963	5.7508	0.586556	0.780503	0.25065	0.826035	3.05103	3.23356	0.0838294	0.10597	0.87375	0.997188	1.53925	3.1145	1.01677	1.22025	0.0721	0.517009
NCU00427	hypothetical protein	supercont10.3:3822035-3825358	3.70624	3.21426	-0.205468	-0.291329	0.68	0.997188	3.84888	3.29634	-0.223571	-0.309086	0.64945	0.996809	2.70238	4.07632	0.593036	0.83687	0.24195	0.817792
NCU00428	DNA repair and recombination protein pif1	supercont10.3:3826068-3829552	3.83956	2.6219	-0.550331	-0.776855	0.27995	0.852621	2.2212	2.52457	0.184703	0.23856	0.7286	0.997188	1.14962	2.07148	0.849507	1.0432	0.13435	0.669326
NCU00430	Na(+)/H(+) antiporter 2	supercont10.3:3832171-3836825	10.8823	15.8886	0.546007	0.757801	0.2902	0.861074	17.7236	33.4037	0.914337	1.16964	0.09645	0.586465	11.9691	26.1402	1.12696	1.53929	0.0242	0.296798
NCU00431	mitochondrial import receptor subunit Tom22	supercont10.3:3837042-3838854	115.179	102.661	-0.165987	-0.226586	0.74045	0.997188	110.689	101.419	-0.126195	-0.174089	0.8067	0.997188	134.209	107.727	-0.317101	-0.443797	0.5041	0.97117
NCU00432	hypothetical protein	supercont10.3:3839958-3846141	5.14568	5.37609	0.0631953	0.0940987	0.89655	0.997188	5.60707	4.84584	-0.210499	-0.30368	0.6575	0.997188	3.03244	4.48697	0.565263	0.841472	0.2264	0.801672
NCU00434	protein phosphatase 2C isoform beta	supercont10.3:3847355-3850962	15.8563	16.5006	0.0574651	0.0862585	0.90435	0.997188	22.8127	16.0343	-0.508676	-0.758639	0.2676	0.840839	13.0761	13.8253	0.0803832	0.12202	0.8633	0.997188
NCU00435	SNF7 family protein	supercont10.3:3851650-3853270	30.0988	27.9059	-0.10914	-0.165519	0.81525	0.997188	34.2563	30.1792	-0.182814	-0.268142	0.7065	0.997188	30.3306	21.6277	-0.487894	-0.728686	0.2897	0.860772
NCU00436	GTPase FZO1	supercont10.3:3853630-3856997	17.8409	24.8046	0.475415	0.689109	0.31765	0.882292	18.7537	22.0546	0.233905	0.340158	0.6222	0.994668	16.117	28.7114	0.833039	1.2274	0.0835	0.552328
NCU00437	nitrilase	supercont10.3:3857192-3860505	16.3704	8.49341	-0.946671	-1.06852	0.1291	0.659043	18.1725	11.1485	-0.704906	-0.868436	0.2104	0.783946	28.0163	14.2062	-0.979747	-1.32924	0.06175	0.480357
NCU00438	adenosine deaminase	supercont10.3:3857192-3860505	9.79896	5.99029	-0.710003	-0.606511	0.40715	0.932989	8.25598	5.0198	-0.71781	-0.55483	0.44175	0.949577	5.34028	4.7236	-0.177027	-0.110333	0.8702	0.997188
NCU00439	hypothetical protein	supercont10.3:3860990-3861681	0.205289	0.0601772	-1.77037	0	1	1	0	0	0	0	1	1	0.229459	0	0	0	1	1
NCU00440	guanine nucleotide-binding protein beta subunit	supercont10.3:3864440-3867813	26.8231	33.783	0.332822	0.479659	0.4736	0.961968	29.1295	31.3866	0.107666	0.151164	0.8255	0.997188	22.5674	34.5248	0.613395	0.862032	0.2163	0.790476
NCU00441	phosducin	supercont10.3:3870216-3873013	38.9215	33.326	-0.223916	-0.295738	0.67705	0.997188	70.9216	44.0685	-0.686476	-0.905799	0.1883	0.75475	57.5717	73.9955	0.36208	0.437006	0.5135	0.973027
NCU00442	hypothetical protein	supercont10.3:3873747-3878093	9.72151	9.08455	-0.0977662	-0.142632	0.83975	0.997188	9.44487	7.05851	-0.420167	-0.623033	0.35845	0.908454	6.88971	7.70098	0.160598	0.239907	0.72725	0.997188
NCU00443	ran-specific GTPase-activating protein 1	supercont10.3:3878725-3880982	309.351	413.839	0.419824	0.503076	0.47905	0.964226	221.068	408.424	0.885578	1.06545	0.13225	0.665704	229.238	267.857	0.224616	0.276892	0.7036	0.997188
NCU00444	transcription initiation factor TFIID subunit	supercont10.3:3881589-3884539	11.2025	11.9199	0.0895549	0.133995	0.84635	0.997188	10.2817	11.0817	0.108095	0.162804	0.81895	0.997188	9.61466	10.4136	0.115165	0.171676	0.801	0.997188
NCU00445	hypothetical protein	supercont10.3:3886389-3890620	5.0433	4.28782	-0.234123	-0.349909	0.6151	0.994002	4.95282	4.36527	-0.18218	-0.272591	0.699	0.997188	3.56164	4.70743	0.402399	0.596869	0.38315	0.920868
NCU00446	acetoacetyl-CoA synthase	supercont10.3:3890769-3894173	3.52909	4.72635	0.42143	0.606427	0.3895	0.924229	4.04972	3.64312	-0.152649	-0.215327	0.7607	0.997188	2.24704	2.5977	0.20921	0.278714	0.6878	0.997188
NCU00447	serine palmitoyltransferase 2	supercont10.3:3896164-3899612	35.0492	46.3249	0.402406	0.561421	0.43225	0.946003	64.6867	69.9689	0.113246	0.145064	0.83775	0.997188	32.7442	70.0401	1.09694	1.45673	0.0426	0.399135
NCU00448	hypothetical protein	supercont10.3:3899735-3903862	2.67618	1.64545	-0.701695	-0.919375	0.1913	0.758994	2.09413	1.27458	-0.716326	-0.902184	0.18865	0.755105	1.47955	1.01887	-0.538191	-0.640522	0.36515	0.911898
NCU00449	hypothetical protein	supercont10.3:3899735-3903862	0.185214	0.0525618	-1.81711	0	1	1	0.451319	0.0517581	-3.12429	-0.57612	0.4999	0.970572	0.277197	0.0952663	-1.54087	0	1	1
NCU00450	sucrose transporter	supercont10.3:3904059-3907640	12.9902	20.3241	0.645768	0.963263	0.17455	0.738049	17.3633	17.9971	0.051726	0.0759031	0.91425	0.997188	19.69	22.6511	0.202124	0.298677	0.6758	0.997188
NCU00451	hypothetical protein	supercont10.3:3907829-3909667	41.9048	53.9061	0.363332	0.432838	0.5067	0.971484	65.0654	31.532	-1.04507	-1.32791	0.06575	0.494803	121.034	52.2695	-1.21137	-1.40565	0.054	0.44946
NCU00453	sodium/hydrogen exchanger 3	supercont10.3:3911494-3914260	11.1394	11.5493	0.0521385	0.0781486	0.91215	0.997188	7.88644	8.89926	0.174312	0.259456	0.7125	0.997188	6.19129	8.32967	0.42802	0.598065	0.40585	0.932151
NCU00454	hypothetical protein	supercont10.3:3915028-3917360	14.0628	13.8718	-0.0197259	-0.029804	0.96635	0.997237	10.4917	14.8462	0.50084	0.752914	0.28435	0.856379	9.83969	15.6881	0.672986	1.0156	0.1511	0.70162
NCU00455	mapkkk cascade protein kinase regulator ste50	supercont10.3:3919659-3922829	13.1778	12.0532	-0.128684	-0.195308	0.7792	0.997188	13.3483	11.2897	-0.241652	-0.36526	0.6009	0.992071	13.9273	12.5029	-0.15565	-0.23421	0.74045	0.997188
NCU00456	hypothetical protein	supercont10.3:3922881-3924045	46.4535	49.4762	0.0909488	0.128074	0.84945	0.997188	51.4388	54.5858	0.085671	0.112506	0.87035	0.997188	82.7189	29.5151	-1.48676	-2.00522	0.0075	0.148774
NCU00457	translation initiation factor 4B	supercont10.3:3924356-3927659	68.972	59.5329	-0.212323	-0.286023	0.69025	0.997188	42.7105	43.8748	0.0388015	0.0558175	0.9331	0.997188	23.361	44.924	0.943388	1.3668	0.04705	0.419618
NCU00458	hypothetical protein	supercont10.3:3927882-3929346	22.0147	24.3302	0.144279	0.212933	0.7629	0.997188	16.2503	22.9769	0.499715	0.705226	0.32915	0.889979	14.2201	13.3358	-0.0926326	-0.13582	0.84875	0.997188
NCU00459	hypothetical protein	supercont10.3:3930977-3941213	2.87273	2.9026	0.014923	0.0215519	0.977	0.997702	2.80868	2.02888	-0.469208	-0.680907	0.33755	0.895737	1.50532	2.28028	0.599138	0.85952	0.2236	0.798875
NCU00461	NAD-specific glutamate dehydrogenase	supercont10.3:3944101-3949450	36.6578	152.618	2.05773	2.16306	0.00385	0.0969667	42.0057	113.07	1.42856	1.26635	0.093	0.577746	29.0987	101.866	1.80765	2.11091	0.00535	0.119832
NCU00462	hypothetical protein	supercont10.3:3950186-3951442	0.209358	0.306852	0.551569	0	1	1	0.186432	0.340261	0.867988	0	1	1	0.725951	0.499821	-0.53846	-0.346007	0.639	0.995522
NCU00463	kynureninase	supercont10.3:3953508-3955677	20.4264	29.7292	0.541446	0.816352	0.23905	0.815451	16.2562	27.4997	0.758421	1.11306	0.12	0.640505	17.7857	22.1552	0.316924	0.478352	0.49525	0.96924
NCU00464	60S ribosomal protein L32	supercont10.3:3957226-3958584	5381.55	3512.12	-0.615679	-0.457645	0.53225	0.977994	5162.29	3696.19	-0.481971	-0.349898	0.61015	0.993325	8393.19	2450.68	-1.77604	-1.45526	0.0413	0.392261
NCU00465	chaperone dnaJ	supercont10.3:3959072-3961552	46.4344	63.0181	0.440573	0.634172	0.36445	0.911527	34.8575	68.3577	0.971635	1.36876	0.0591	0.470182	59.4057	72.8838	0.294996	0.412508	0.5604	0.984069
NCU00466	glutamyl-tRNA synthetase	supercont10.3:3962126-3966261	7.92609	8.84359	0.158023	0.130547	0.84925	0.997188	6.20838	7.50759	0.274133	0.229482	0.7384	0.997188	5.18044	6.29335	0.280753	0.223045	0.7482	0.997188
NCU00467	CSN-5	supercont10.3:3962126-3966261	22.2942	28.5435	0.356493	0.441188	0.52905	0.977219	17.4442	25.7702	0.562953	0.701197	0.30845	0.87613	17.8117	24.7125	0.472411	0.589729	0.40115	0.930266
NCU00468	prephenate dehydrogenase	supercont10.3:3966723-3969033	23.141	18.5491	-0.319103	-0.481313	0.48865	0.967065	19.018	14.3471	-0.406602	-0.605082	0.39085	0.924834	10.5692	10.9107	0.0458754	0.0674826	0.9206	0.997188
NCU00469	alpha-tubulin suppressor protein Aats1	supercont10.3:3969127-3972538	16.4026	15.7009	-0.063075	-0.067046	0.9221	0.997188	13.2312	16.0317	0.276978	0.299212	0.68005	0.997188	13.1694	12.2126	-0.108823	-0.114444	0.86735	0.997188
NCU00470	DNA repair protein Rad9	supercont10.3:3969127-3972538	4.56949	7.08583	0.632905	0.521929	0.46565	0.958622	3.31826	6.26808	0.917599	0.722683	0.30885	0.876486	2.89064	5.81423	1.0082	0.853391	0.24295	0.818647
NCU00471	hypothetical protein	supercont10.3:3973593-3975991	1.97642	2.15877	0.127319	0.155595	0.81945	0.997188	1.94728	1.36924	-0.508085	-0.582344	0.39175	0.925265	1.43619	1.22791	-0.226033	-0.25377	0.71825	0.997188
NCU00472	CDC37	supercont10.3:3977055-3979744	27.0808	28.4867	0.0730184	0.104359	0.8752	0.997188	13.4215	23.5138	0.808959	1.20547	0.081	0.544315	21.3398	25.702	0.26833	0.400319	0.5639	0.985106
NCU00473	hypothetical protein	supercont10.3:3979888-3981905	55.002	52.8514	-0.0575402	-0.075517	0.9104	0.997188	59.9309	51.8219	-0.209738	-0.274089	0.68415	0.997188	117.069	65.5111	-0.837545	-1.01129	0.13435	0.669326
NCU00474	hypothetical protein	supercont10.3:3982864-3983903	0.204509	0.103459	-0.983102	0	1	1	0.169567	0.0197504	-3.1019	0	1	1	0.0208469	0.0423469	1.02242	0	1	1
NCU00475	40S ribosomal protein S18	supercont10.3:3985587-3988669	4399.1	2633.48	-0.740239	-0.559161	0.4122	0.935901	3761.75	3002	-0.32548	-0.238727	0.7331	0.997188	5257.36	2108.37	-1.31821	-1.03549	0.11765	0.636128
NCU00476	UPF0023 family protein	supercont10.3:3985587-3988669	10.9137	23.9151	1.13178	0.0726123	0.60175	0.99231	8.76317	22.8242	1.38104	0.0842694	0.48845	0.967065	14.2327	28.2975	0.991467	0.0640699	0.62885	0.995506
NCU00477	carboxypeptidase Y	supercont10.3:3989459-3991876	188.241	291.254	0.629697	0.71201	0.3029	0.871866	146.174	284.231	0.959383	1.11828	0.1048	0.6068	192.951	279.551	0.534873	0.595616	0.3948	0.92699
NCU00478	hypothetical protein	supercont10.3:3992334-3997769	4.55058	4.37058	-0.0582277	-0.0851013	0.9048	0.997188	9.84144	7.19758	-0.451357	-0.647482	0.3598	0.909088	7.05835	8.32037	0.237316	0.347252	0.62215	0.994654
NCU00480	ubiquitin C-terminal hydrolase	supercont10.3:4003902-4010505	10.9374	12.4539	0.187335	0.272884	0.68955	0.997188	11.3998	11.968	0.0701765	0.0997181	0.88305	0.997188	6.33831	11.2933	0.833296	1.22283	0.08345	0.552328
NCU00481	a-pheromone processing metallopeptidase Ste23	supercont10.3:4011504-4016201	15.0825	19.1595	0.34518	0.512214	0.44715	0.951982	15.7849	15.8425	0.00525395	0.00782234	0.99105	0.99859	9.82973	12.9984	0.403115	0.609223	0.3825	0.92032
NCU00483	hypothetical protein	supercont10.3:4017406-4019926	6.17356	5.62911	-0.133196	-0.187278	0.79395	0.997188	5.05844	4.58313	-0.142361	-0.20106	0.78215	0.997188	2.59821	4.44142	0.773504	1.05366	0.1404	0.68124
NCU00484	NADH:ubiquinone oxidoreductase 18.4kD subunit	supercont10.3:4019949-4021482	186.786	259.987	0.477057	0.592474	0.40425	0.931371	221.22	295.966	0.419949	0.496495	0.46745	0.959514	298.06	222.07	-0.42459	-0.525952	0.44245	0.949766
NCU00485	hypothetical protein	supercont10.3:4021972-4022598	19.1167	2.47814	-2.9475	-2.48628	0.0047	0.110629	25.4545	7.01825	-1.85874	-1.84713	0.0095	0.172137	28.0062	4.1908	-2.74045	-2.59689	0.00145	0.0505087
NCU00486	hypothetical protein	supercont10.3:4023139-4028836	24.7263	20.1744	-0.293516	-0.406471	0.54085	0.980079	21.4787	18.3828	-0.224554	-0.310976	0.65635	0.997188	13.3567	14.8223	0.150203	0.214383	0.7567	0.997188
NCU00487	hypothetical protein	supercont10.3:4023139-4028836	7.54878	5.26587	-0.519573	-0.220165	0.601	0.992078	2.19643	4.83262	1.13765	0.357007	0.6577	0.997188	1.78941	3.16504	0.822738	0.281585	0.7487	0.997188
NCU00488	protein phosphatase PP2A regulatory subunit A	supercont10.3:4028858-4032413	49.4166	71.6421	0.535812	0.735156	0.2856	0.857543	51.2166	53.1311	0.0529446	0.0726313	0.91895	0.997188	39.8494	51.9862	0.383572	0.531262	0.45715	0.956078
NCU00489	cytoplasmic ribosomal protein 10	supercont10.3:4036483-4042618	1642.81	1312.18	-0.324197	-0.228604	0.75995	0.997188	1508.18	1253.75	-0.266563	-0.211578	0.7574	0.997188	2301.6	1004.61	-1.196	-0.9287	0.204	0.775912
NCU00490	DUF803 domain membrane protein	supercont10.3:4036483-4042618	11.0942	13.6074	0.294586	0.0330981	0.8755	0.997188	11.9289	15.9888	0.422596	0.0530256	0.8379	0.997188	14.2228	16.2743	0.194384	0.0214894	0.92055	0.997188
NCU00491	hypothetical protein	supercont10.3:4036483-4042618	0.423561	0.585299	0.466604	0.00261382	0.81545	0.997188	0	0.577965	0	#NAME?	0.01785	0.250671	1.06982	0.409156	-1.38664	-0.00988473	0.56985	0.986168
NCU00492	hypothetical protein	supercont10.3:4043626-4048565	9.0819	6.03066	-0.590679	-0.887428	0.2088	0.781878	7.61894	6.28683	-0.277258	-0.412455	0.5527	0.983334	7.26059	6.87203	-0.0793509	-0.120047	0.86795	0.997188
NCU00493	coatomer subunit delta	supercont10.3:4048723-4051075	78.108	116.612	0.578175	0.789994	0.2436	0.819329	93.8309	101.76	0.117038	0.157994	0.82465	0.997188	87.6802	98.5402	0.168461	0.225961	0.7501	0.997188
NCU00494	hypothetical protein	supercont10.3:4051263-4054560	3.07709	2.96609	-0.0530065	-0.0732891	0.9166	0.997188	2.64159	2.42713	-0.122151	-0.16685	0.80365	0.997188	2.07643	2.19421	0.079593	0.104556	0.88095	0.997188
NCU00495	SipA3	supercont10.3:4055331-4060544	5.26342	7.02273	0.41603	0.618788	0.36995	0.914584	7.546	7.56334	0.00331157	0.00497763	0.99385	0.998928	5.38151	8.95933	0.735379	1.06892	0.13625	0.672984
NCU00496	hypothetical protein	supercont10.3:4060983-4063605	1.21254	0.958007	-0.339926	-0.380634	0.5975	0.991045	1.41028	0.641728	-1.13595	-1.24929	0.09085	0.572189	1.2132	0.79902	-0.602513	-0.672606	0.34865	0.902853
NCU00497	hypothetical protein	supercont10.3:4064046-4067729	5.63997	8.5951	0.607827	0.752506	0.2736	0.846052	7.9497	6.64309	-0.259045	-0.331498	0.6363	0.995522	7.97343	8.88814	0.156681	0.211769	0.7681	0.997188
NCU00498	molybdenum cofactor biosynthesis protein 1 B	supercont10.3:4068125-4071377	4.75241	6.6138	0.47682	0.687334	0.3232	0.88597	3.51954	7.0146	0.994975	1.44765	0.04125	0.392093	8.16308	7.27876	-0.165421	-0.247999	0.72355	0.997188
NCU00499	all development altered-1 (ada-1)	supercont10.1:8217077-8221335	19.6019	10.946	-0.840592	-0.784925	0.27405	0.846471	18.4303	11.077	-0.734506	-0.679493	0.347	0.901841	17.0651	9.92963	-0.781235	-0.803781	0.2589	0.832647
NCU00500	hypothetical protein	supercont10.1:8209697-8211987	0.58962	0.515663	-0.193358	-0.168319	0.79755	0.997188	0.716431	0.562337	-0.349392	-0.316527	0.6665	0.997188	0.701089	0.397567	-0.818401	-0.711237	0.31065	0.877649
NCU00501	nucleolar complex protein 4	supercont10.1:8203788-8206443	4.08407	4.17196	0.0307165	0.0431885	0.9511	0.997237	2.673	3.49931	0.388609	0.503431	0.46075	0.957084	1.51556	3.89455	1.36161	1.63065	0.0253	0.303893
NCU00502	ATP synthase subunit 4	supercont10.1:8201745-8203621	440.757	405.052	-0.121878	-0.123751	0.8616	0.997188	470.9	338.707	-0.475383	-0.482356	0.49035	0.967401	527.568	310.279	-0.765794	-0.751838	0.2828	0.855023
NCU00503	nonselective cation channel protein	supercont10.1:8198118-8201169	2.63731	2.0384	-0.371631	-0.490665	0.4638	0.958035	1.26987	1.64832	0.376322	0.46152	0.49015	0.967274	1.47306	1.80314	0.291696	0.356573	0.6033	0.9928
NCU00504	hypothetical protein	supercont10.1:8194506-8196917	10.9171	7.87567	-0.471113	-0.251557	0.77155	0.997188	9.29223	4.55101	-1.02984	-0.575308	0.45775	0.956174	8.80545	4.16743	-1.07924	-0.641158	0.4654	0.958498
NCU00505	small nuclear ribonucleoprotein Sm D1	supercont10.1:8194506-8196917	44.1844	54.5794	0.304818	0.400872	0.5577	0.983459	36.6313	46.9287	0.357395	0.481571	0.47785	0.963884	33.4003	39.478	0.241189	0.329004	0.63095	0.995522
NCU00506	ER membrane protein	supercont10.1:8192692-8194306	24.9058	24.2184	-0.0403766	-0.0609506	0.9323	0.997188	34.5952	30.6128	-0.176439	-0.266699	0.70405	0.997188	65.9918	30.7645	-0.92467	-1.36031	0.0427	0.399517
NCU00509	hypothetical protein	supercont10.1:8180884-8182318	1.13516	0.699644	-0.698196	-0.625833	0.369	0.914174	0.797852	0.625468	-0.351184	-0.320138	0.66055	0.997188	0.940006	0.737368	-0.350284	-0.337676	0.63695	0.995522
NCU00510	hypothetical protein	supercont10.1:8176678-8177240	0.43731	2.3335	2.41576	1.71461	0.138	0.67661	1.51637	4.20196	1.47044	1.16686	0.1156	0.631308	0.885801	1.88768	1.09156	0.738135	0.30575	0.874197
NCU00512	hypothetical protein	supercont10.1:8163611-8169752	1.92213	1.5607	-0.300508	-0.186217	0.76815	0.997188	2.31782	1.34034	-0.790169	-0.498432	0.47165	0.961245	2.29145	1.4671	-0.643298	-0.464416	0.50405	0.97117
NCU00513	phosphotransferase enzyme family	supercont10.1:8163611-8169752	11.0097	19.7308	0.841672	1.06908	0.13065	0.662131	9.15896	16.2893	0.830672	1.08972	0.11325	0.626062	8.55204	12.84	0.5863	0.75201	0.2825	0.854713
NCU00515	hypothetical protein	supercont10.1:8155885-8161446	7.62462	6.30801	-0.27348	-0.413702	0.56645	0.985584	10.7799	7.66666	-0.491667	-0.737209	0.28555	0.857543	8.27973	7.51086	-0.140604	-0.212241	0.75975	0.997188
NCU00517	cell cycle checkpoint protein RAD17	supercont10.1:8147568-8150733	4.68584	5.00875	0.0961427	0.141286	0.8379	0.997188	4.69657	4.39629	-0.0953219	-0.139447	0.8377	0.997188	4.65219	4.53392	-0.0371503	-0.0541408	0.93135	0.997188
NCU00518	MGS207 protein	supercont10.1:8145792-8147509	29.2588	43.1901	0.561828	0.847068	0.23265	0.808476	31.2863	54.3501	0.796753	1.15971	0.092	0.574892	46.8861	45.8753	-0.0314433	-0.0457853	0.94505	0.997188
NCU00519	ribulose-phosphate 3-epimerase	supercont10.1:8144074-8145617	49.8169	87.8637	0.818633	1.16588	0.0943	0.581382	37.6756	95.0688	1.33534	1.95042	0.00605	0.12978	47.4351	63.2434	0.414962	0.620945	0.37005	0.9146
NCU00520	oxidoreductase	supercont10.1:8141156-8143501	109.953	97.9624	-0.166592	-0.214407	0.75595	0.997188	99.138	95.0454	-0.0608205	-0.0818441	0.91005	0.997188	97.184	106.14	0.127174	0.172164	0.8092	0.997188
NCU00521	hypothetical protein	supercont10.1:8136849-8140405	36.5747	45.7502	0.322935	0.188942	0.77375	0.997188	90.3553	98.4637	0.123983	0.0888178	0.9009	0.997188	94.81	75.3924	-0.33062	-0.216406	0.7452	0.997188
NCU00522	cystathionine beta-lyase	supercont10.1:8136849-8140405	76.4827	144.529	0.918152	1.0113	0.15185	0.702707	101.713	153.445	0.593214	0.555942	0.4434	0.950341	161.545	117.178	-0.463243	-0.479445	0.4877	0.967039
NCU00523	NAD-dependent deacetylase sirtuin-2	supercont10.1:8130237-8132369	10.693	7.2409	-0.562423	-0.834238	0.2314	0.807047	8.98387	7.60231	-0.240898	-0.352221	0.5962	0.990858	7.54192	5.30751	-0.506895	-0.73103	0.2927	0.863399
NCU00524	hypothetical protein	supercont10.1:8128458-8129553	0.351142	0.221392	-0.665454	0	1	1	0.381645	0.347688	-0.134438	0	1	1	0.264312	0.154719	-0.772593	0	1	1
NCU00525	hypothetical protein	supercont10.1:8124142-8125030	0	0	0	0	1	1	0	0.0285669	0	0	1	1	0	0.0207465	0	0	1	1
NCU00526	Lcc1	supercont10.1:8120542-8122532	0.0393433	0.0366332	-0.102967	0	1	1	0.0882393	0.0426397	-1.04923	0	1	1	0.0827915	0.0109026	-2.9248	0	1	1
NCU00527	mitochondrial genome maintenance protein Mgr2	supercont10.1:8117392-8119291	75.1327	59.2376	-0.342927	-0.434853	0.53695	0.979513	79.2112	65.7516	-0.268679	-0.344018	0.61165	0.99364	116.188	50.2835	-1.2083	-1.58322	0.0257	0.306511
NCU00528	FHA domain-containing protein	supercont10.1:8112406-8116828	7.05588	6.89353	-0.0335847	-0.0504244	0.9449	0.997188	7.67032	6.45517	-0.248831	-0.361634	0.6116	0.99364	5.48731	7.52337	0.455281	0.662193	0.35045	0.903903
NCU00529	hypothetical protein	supercont10.1:8110982-8111450	0	0	0	0	1	1	0	0.255083	0	0	1	1	0	0.243468	0	0	1	1
NCU00530	hypothetical protein	supercont10.1:8109131-8109880	0	0	0	0	1	1	0	0	0	0	1	1	0	0	0	0	1	1
NCU00531	hypothetical protein	supercont10.1:8107982-8108632	0	0	0	0	1	1	0	0	0	0	1	1	0	0.16914	0	0	1	1
NCU00532	hypothetical protein	supercont10.1:8106186-8106568	1.5548	0	0	0	0.0649	0.491949	0	0	0	0	1	1	0	0	0	0	1	1
NCU00533	hypothetical protein	supercont10.1:8104309-8105278	0	0	0	0	1	1	0	0.0330652	0	0	1	1	0	0	0	0	1	1
NCU00534	hypothetical protein	supercont10.1:8100567-8102291	0.461647	0.364939	-0.339134	-0.285481	0.68775	0.997188	0.319446	0.456693	0.515652	0.434462	0.5434	0.980537	0.766448	0.361692	-1.08342	-0.945294	0.1843	0.750202
NCU00535	alanyl-tRNA synthetase	supercont10.1:8099053-8100436	8.70042	12.2218	0.490295	0.707129	0.31115	0.878427	5.42338	14.0248	1.37072	1.86018	0.011	0.188205	6.83976	7.1119	0.0562896	0.0776437	0.9059	0.997188
NCU00536	homoserine O-acetyltransferase	supercont10.1:8096302-8098635	34.5258	39.4471	0.192242	0.278932	0.67785	0.997188	29.5412	34.0461	0.20476	0.299145	0.66925	0.997188	20.7744	37.0699	0.835438	1.22895	0.0869	0.56137
NCU00537	hypothetical protein	supercont10.1:8094110-8095948	26.182	22.6518	-0.208952	-0.313005	0.65065	0.996947	30.4054	25.0621	-0.278824	-0.420725	0.5434	0.980537	45.6575	28.538	-0.677968	-1.0116	0.1403	0.681028
NCU00538	PAP/25A associated domain family	supercont10.1:8086654-8093804	2.85188	2.7262	-0.065022	-0.0944804	0.89	0.997188	4.6387	3.91471	-0.244815	-0.341511	0.61925	0.994121	2.68011	3.42931	0.355628	0.516803	0.46445	0.9583
NCU00541	hypothetical protein, variant	supercont10.1:8070738-8074547	87.4749	99.7433	0.18935	0.248653	0.724	0.997188	121.652	108.402	-0.166372	-0.22054	0.7585	0.997188	120.937	125.785	0.0566971	0.0722564	0.9212	0.997188
NCU00542	DUF914 domain membrane protein	supercont10.1:8067712-8070158	25.9996	13.2002	-0.977931	-1.47076	0.0367	0.370518	28.0192	12.0609	-1.21608	-1.75746	0.0144	0.220346	13.4117	15.372	0.196813	0.288338	0.67845	0.997188
NCU00543	hypothetical protein	supercont10.1:8066093-8067082	0.038582	0.0292179	-0.401077	0	1	1	0.199976	0.108029	-0.888404	0	1	1	0.135992	0.0775655	-0.810038	0	1	1
NCU00545	hypothetical protein	supercont10.1:8059739-8064262	7.87594	7.67866	-0.0365973	-0.0552893	0.9355	0.997188	7.94768	7.89844	-0.0089667	-0.0134356	0.9828	0.997964	8.60423	8.56921	-0.00588344	-0.00892485	0.98955	0.998488
NCU00547	hypothetical protein	supercont10.1:8055320-8057397	0.319613	0.226746	-0.495247	0	1	1	0.154769	0.200853	0.376027	0	1	1	0.176039	0.0955423	-0.88168	0	1	1
NCU00548	MutT/nudix family protein	supercont10.1:8050787-8053356	11.5306	17.5828	0.608698	0.39542	0.62105	0.994484	8.27838	12.518	0.596583	0.392764	0.5632	0.984893	7.46406	6.97579	-0.0976053	-0.0521717	0.9418	0.997188
NCU00549	glutathione transferase omega-1	supercont10.1:8048174-8049622	23.3209	70.8785	1.60372	2.0443	0.00695	0.141404	19.3636	52.6671	1.44356	2.12002	0.0032	0.0861442	39.0832	42.3324	0.115216	0.166772	0.8077	0.997188
NCU00550	hypothetical protein	supercont10.1:8042978-8048148	4.65424	3.29051	-0.500234	-0.736935	0.2965	0.866532	5.54397	3.16931	-0.806753	-1.16845	0.09985	0.594583	2.69813	3.66448	0.44165	0.650759	0.3532	0.905204
NCU00551	myosin type-2 heavy chain 2	supercont10.1:8034039-8042305	6.78944	7.79719	0.199663	0.285918	0.68785	0.997188	8.65774	8.9352	0.0455088	0.0650517	0.92585	0.997188	3.91416	6.58351	0.750153	1.12492	0.1057	0.609131
NCU00552	phytoene desaturase	supercont10.1:8029856-8032395	2.66672	5.63767	1.08003	1.36051	0.0599	0.472946	1145.21	1364.32	0.252571	0.201141	0.77715	0.997188	454.051	724.766	0.674663	0.677819	0.32825	0.889295
NCU00553	rho GTPase activator	supercont10.1:8026283-8029718	14.6536	13.6873	-0.0984254	-0.148216	0.8334	0.997188	19.8249	11.7207	-0.758255	-1.14281	0.10945	0.617243	5.666	9.54305	0.75212	1.12248	0.10705	0.612456
NCU00554	aspartate-semialdehyde dehydrogenase	supercont10.1:8022784-8025159	139.761	179.424	0.360409	0.449517	0.52985	0.977285	158.169	182.553	0.206848	0.256943	0.71125	0.997188	181.395	181.279	-0.000921221	-0.00113943	0.9985	0.999492
NCU00556	RNA binding protein	supercont10.1:8015285-8018693	15.9983	23.1581	0.5336	0.610648	0.40035	0.929549	15.2653	32.1479	1.07447	1.18107	0.10075	0.597214	11.0835	34.5726	1.64122	1.86075	0.01175	0.196191
NCU00557	hypothetical protein	supercont10.1:8011727-8013088	4.01255	1.185	-1.75964	-1.37572	0.07325	0.520697	5.6785	1.81168	-1.64818	-1.51454	0.038	0.376709	6.34177	2.05155	-1.62817	-1.57954	0.03355	0.35325
NCU00558	hypothetical protein	supercont10.1:8003664-8007055	1.47381	0.996365	-0.564803	-0.63827	0.3764	0.917193	1.22231	1.28274	0.0696258	0.0810877	0.9022	0.997188	0.669825	1.07049	0.676421	0.717893	0.3023	0.871402
NCU00559	hypothetical protein	supercont10.1:7998601-8002999	1.00797	0.923907	-0.125632	-0.155139	0.81855	0.997188	1.08148	0.839284	-0.36577	-0.451383	0.51435	0.973337	0.716598	0.977905	0.448532	0.533234	0.45855	0.956174
NCU00560	WD domain-containing protein	supercont10.1:7996216-7998254	7.38763	8.66653	0.230343	0.33064	0.6368	0.995522	11.3235	8.54759	-0.405725	-0.58735	0.40785	0.933499	8.01692	8.27792	0.0462206	0.0668265	0.9198	0.997188
NCU00561	hypothetical protein	supercont10.1:7994040-7996188	2.27736	1.52491	-0.578644	-0.692538	0.33385	0.893212	2.76717	1.88392	-0.554675	-0.677663	0.31815	0.882568	2.51466	1.64963	-0.608227	-0.749542	0.2887	0.859992
NCU00562	hypothetical protein	supercont10.1:7988939-7993627	17.5622	15.1605	-0.212158	-0.313988	0.6539	0.997188	13.2788	11.2221	-0.242787	-0.361257	0.60955	0.993242	7.88363	8.8939	0.173956	0.256351	0.7126	0.997188
NCU00563	hypothetical protein	supercont10.1:7988939-7993627	0.246555	0.487355	0.98306	0.203512	0.70015	0.997188	0.325308	0.418087	0.361999	0.0913102	0.87205	0.997188	0.137034	0.223207	0.703843	0	1	1
NCU00564	mitochondrial 40S ribosomal protein MRP2	supercont10.1:7984538-7988190	352.625	281.162	-0.326733	-0.340502	0.6321	0.995522	336.592	342.042	0.0231753	0.0224384	0.976	0.997633	733.433	214.698	-1.77236	-1.60304	0.0368	0.371064
NCU00565	lipoic acid synthetase	supercont10.1:7984538-7988190	25.9848	35.732	0.459552	0.233539	0.71505	0.997188	30.495	43.2575	0.504379	0.253458	0.6986	0.997188	48.8361	59.8844	0.294231	0.175644	0.80585	0.997188
NCU00566	synaptobrevin	supercont10.1:7982227-7984062	122.727	117.754	-0.0596756	-0.0845991	0.90135	0.997188	115.128	130.151	0.176949	0.251126	0.7171	0.997188	153.52	117.735	-0.382885	-0.542757	0.4309	0.945448
NCU00567	Arg-6 protein	supercont10.1:7977906-7981684	38.675	39.3525	0.0250523	0.0336579	0.9623	0.997237	30.5914	39.123	0.35489	0.492255	0.48655	0.966744	33.9787	48.9385	0.526339	0.726532	0.30635	0.874775
NCU00568	hypothetical protein	supercont10.1:7973114-7975292	9.66864	9.54414	-0.0186977	-0.0280373	0.96865	0.997319	13.9192	11.8776	-0.22883	-0.343632	0.6279	0.995448	9.16318	14.4978	0.661918	0.989459	0.1577	0.713091
NCU00569	SOH1 family protein	supercont10.1:7971410-7973017	62.5843	38.2344	-0.71093	-0.917829	0.1956	0.764175	73.4465	47.5366	-0.627653	-0.808381	0.24155	0.817684	76.3097	44.6079	-0.774567	-1.02564	0.15115	0.701637
NCU00570	DNA-directed RNA polymerase III polypeptide	supercont10.1:7971410-7973017	20.4387	12.8783	-0.666355	-0.416076	0.55485	0.983459	22.5301	17.8569	-0.33537	-0.175573	0.8009	0.997188	17.9526	12.7208	-0.497003	-0.27115	0.70155	0.997188
NCU00571	hypothetical protein	supercont10.1:7969551-7971130	57.8578	56.8172	-0.0261837	-0.0386491	0.9533	0.997237	60.7412	48.0059	-0.339462	-0.503639	0.45535	0.955164	50.2844	44.0821	-0.189918	-0.283657	0.6765	0.997188
NCU00572	thaumatin family protein	supercont10.1:7967491-7969276	0.772398	0.546067	-0.500267	-0.483826	0.49975	0.970572	0.680542	0.839928	0.30358	0.317769	0.6569	0.997188	0.90453	0.521739	-0.793841	-0.77294	0.2873	0.858989
NCU00573	hypothetical protein	supercont10.1:7963421-7966830	87.1468	125.705	0.528527	0.682231	0.3222	0.885512	171.946	248.319	0.530232	0.622209	0.35375	0.90558	151.682	228.699	0.592399	0.706226	0.3138	0.880149
NCU00574	hypothetical protein	supercont10.1:7960958-7961642	6.30594	3.2635	-0.95029	-0.830244	0.23415	0.810228	10.1588	14.4464	0.507979	0.563582	0.4044	0.931406	15.87	7.28413	-1.12347	-1.26153	0.08215	0.547882
NCU00575	glucokinase	supercont10.1:7953682-7958506	113.791	72.9539	-0.641332	-0.754112	0.2936	0.864245	137.739	123.37	-0.158942	-0.188117	0.78305	0.997188	99.6854	131.649	0.401248	0.474559	0.4844	0.965841
NCU00576	hypothetical protein	supercont10.1:7951414-7953485	11.752	9.31232	-0.335695	-0.50203	0.47135	0.96116	12.3095	9.71543	-0.341425	-0.506244	0.46235	0.957776	12.5416	11.494	-0.125849	-0.181239	0.7972	0.997188
NCU00577	hypothetical protein	supercont10.1:7947260-7950663	8.85744	6.95626	-0.348578	-0.386082	0.57295	0.986587	10.0497	7.38474	-0.444532	-0.503943	0.45525	0.95507	8.9282	9.04216	0.0182985	0.0247388	0.97235	0.997319
NCU00578	peptidyl-prolyl cis-trans isomerase-like 1	supercont10.1:7947260-7950663	13.894	18.3043	0.397716	0.379074	0.5834	0.988308	10.3859	14.248	0.456129	0.348649	0.63255	0.995522	4.52406	8.2294	0.863169	0.554124	0.44035	0.949022
NCU00579	oxysterol binding protein 1	supercont10.1:7942174-7946946	14.6214	16.6044	0.183479	0.261262	0.7136	0.997188	20.3046	18.7297	-0.116479	-0.163535	0.8173	0.997188	15.496	19.0569	0.298424	0.423118	0.54245	0.98031
NCU00580	acyl-CoA thioesterase	supercont10.1:7939639-7941454	5.47551	5.49596	0.00537812	0.00727055	0.99175	0.998679	6.06425	4.38106	-0.46905	-0.613105	0.38015	0.919227	4.07794	3.60217	-0.178977	-0.233125	0.73915	0.997188
NCU00581	phosphopantetheinyl transferase	supercont10.1:7936221-7937814	21.1685	14.5479	-0.541102	-0.772325	0.2465	0.822465	24.248	9.79453	-1.30782	-1.88208	0.0069	0.140789	16.997	10.4017	-0.708458	-1.01021	0.1348	0.669888
NCU00582	cryptochrome DASH	supercont10.1:7931550-7935778	1.42754	1.08483	-0.396062	-0.508257	0.4652	0.958498	187.672	133.567	-0.49065	-0.515272	0.46385	0.95809	74.6059	93.5985	0.327195	0.402866	0.56875	0.986128
NCU00583	hypothetical protein	supercont10.1:7931550-7935778	0	0	0	0	1	1	0.682763	0	0	#NAME?	0.10615	0.610273	1.15772	0.104004	-3.47658	-0.0385058	0.32845	0.889503
NCU00584	hypothetical protein	supercont10.1:7924266-7926022	23.3228	33.4316	0.519475	0.783476	0.2669	0.840142	153.32	130.684	-0.230461	-0.306792	0.6571	0.997188	125.431	77.3288	-0.697815	-0.943139	0.19085	0.758501
NCU00585	phytoene synthase	supercont10.1:7920915-7924255	14.4144	19.7051	0.451061	0.635798	0.3533	0.90525	562.159	500.887	-0.166493	-0.146984	0.8401	0.997188	605.469	412.113	-0.555014	-0.491461	0.4922	0.96799
NCU00586	non-anchored cell wall protein 6	supercont10.1:7917285-7919672	15.5287	14.1204	-0.137156	-0.19594	0.77925	0.997188	119.896	86.0705	-0.478196	-0.610117	0.38055	0.919322	184.316	90.2092	-1.03084	-1.26958	0.06695	0.499185
NCU00587	mitogen activated protein kinase kinase	supercont10.1:7913653-7917043	12.5444	19.8853	0.664658	0.98007	0.1698	0.731643	18.2126	20.4491	0.167103	0.242882	0.73165	0.997188	17.2712	20.8569	0.272161	0.401723	0.56965	0.986157
NCU00589	auxin Efflux Carrier superfamily	supercont10.1:7905979-7910393	23.8643	30.6647	0.361723	0.378597	0.59655	0.990927	34.0777	39.3974	0.209274	0.230837	0.74135	0.997188	35.9471	44.8376	0.318836	0.35854	0.5976	0.991103
NCU00590	hypothetical protein	supercont10.1:7905979-7910393	41.1697	31.2416	-0.398115	-0.289596	0.66205	0.997188	44.0445	22.9225	-0.942196	-0.496022	0.50395	0.97117	50.3484	23.0138	-1.12945	-0.775256	0.26675	0.840019
NCU00591	methylcrotonoyl-CoA carboxylase subunit alpha	supercont10.1:7901122-7905805	1.83115	2.45338	0.422019	0.266897	0.73435	0.997188	0.841069	2.52987	1.58876	0.919267	0.1782	0.743088	1.07711	1.81333	0.751481	0.391546	0.622	0.994572
NCU00592	pre-mRNA-splicing factor cwc-25	supercont10.1:7901122-7905805	9.98927	13.4062	0.424445	0.535374	0.447	0.951953	10.5394	16.0453	0.606356	0.798726	0.25215	0.827051	12.6154	22.0742	0.807175	1.12743	0.1109	0.620541
NCU00593	COP9 signalosome subunit 2	supercont10.1:7898815-7900885	13.7862	16.6074	0.268598	0.400694	0.56945	0.986133	14.8214	16.4366	0.14923	0.225396	0.7488	0.997188	10.7051	15.5682	0.540306	0.812346	0.2474	0.823451
NCU00594	hypothetical protein	supercont10.1:7893782-7895191	0.14577	0.350493	1.26569	0	1	1	1.17734	0.873718	-0.430293	-0.259481	0.7303	0.997188	0.607324	0.586665	-0.0499294	-0.0257526	0.9073	0.997188
NCU00595	ubiquitin thiolesterase	supercont10.1:7886395-7891296	15.1656	14.1715	-0.0978141	-0.146152	0.8288	0.997188	19.2407	17.25	-0.15757	-0.224991	0.75105	0.997188	15.775	21.2486	0.429728	0.625537	0.36105	0.909819
NCU00596	lipoyltransferase	supercont10.1:7884076-7886307	22.867	36.6085	0.678911	0.964607	0.17535	0.739394	34.1202	56.1754	0.719311	0.99993	0.13585	0.671993	63.8212	70.6501	0.146655	0.193744	0.77245	0.997188
NCU00597	deoxyribose-phosphate aldolase 2	supercont10.1:7881743-7883756	13.122	8.70838	-0.591512	-0.827117	0.2384	0.814954	14.818	8.33721	-0.829711	-1.19227	0.08495	0.556243	8.22558	7.56815	-0.120176	-0.170301	0.80735	0.997188
NCU00598	thioredoxin, variant	supercont10.1:7880426-7881568	24.7607	29.5331	0.254279	0.373567	0.5946	0.990423	31.281	28.3477	-0.142053	-0.209051	0.76845	0.997188	37.4211	30.4661	-0.296646	-0.439682	0.53215	0.977983
NCU00599	37S ribosomal protein Rsm22	supercont10.1:7877441-7880395	7.17539	5.56997	-0.365389	-0.543029	0.43145	0.945577	4.11301	3.83958	-0.0992458	-0.140604	0.8468	0.997188	3.22569	4.48078	0.474139	0.667909	0.34055	0.897231
NCU00600	small Rho-type GTPase	supercont10.1:7873370-7875966	28.201	27.185	-0.0529371	-0.0788395	0.9015	0.997188	30.0306	31.5562	0.0714903	0.105797	0.87375	0.997188	38.9411	32.6902	-0.252438	-0.371271	0.5766	0.987495
NCU00602	siroheme synthase	supercont10.1:7869897-7872683	3.85241	6.2608	0.700584	0.993302	0.16765	0.728177	2.9533	5.12408	0.794964	1.06873	0.12615	0.652892	3.0683	6.39429	1.05935	1.43096	0.04315	0.401219
NCU00603	hypothetical protein	supercont10.1:7866342-7866842	0	0	0	0	1	1	0.235451	0	0	0	1	1	0.0651202	0.0590842	-0.140332	0	1	1
NCU00604	hypothetical protein	supercont10.1:7863270-7865666	6.52921	4.9391	-0.40266	-0.554427	0.4146	0.937755	11.1482	6.46567	-0.785932	-1.1634	0.0964	0.586367	16.8588	10.0939	-0.740024	-1.1023	0.10845	0.61544
NCU00605	ThiF domain-containing protein	supercont10.1:7860747-7863265	9.73307	8.82796	-0.140814	-0.202872	0.76715	0.997188	8.98464	9.66418	0.105186	0.15566	0.8163	0.997188	8.70365	10.6655	0.293263	0.437339	0.53415	0.978528
NCU00606	short-chain alcohol dehydrogenase	supercont10.1:7858581-7859522	0.77364	5.32201	2.78224	2.59203	0.0011	0.0414109	0.936444	2.59894	1.47266	1.43734	0.0524	0.442338	1.68226	2.22342	0.402377	0.383723	0.58915	0.98942
NCU00607	hypothetical protein	supercont10.1:7857816-7858572	17.2489	2.14135	-3.00991	-2.99582	0.00135	0.0479345	2.6267	1.3208	-0.991844	-0.88308	0.20005	0.770378	24.016	2.0882	-3.52366	-3.61205	0.0001	0.00699083
NCU00608	AMP-binding enzyme	supercont10.1:7853271-7856250	3.66155	2.96213	-0.305819	-0.413193	0.54875	0.981816	2.83677	3.76893	0.409907	0.569152	0.41295	0.936438	5.11063	3.70134	-0.46545	-0.672059	0.3324	0.892227
NCU00609	initiation-specific	supercont10.1:7850598-7852850	5.52567	5.65446	0.0332401	0.046784	0.9488	0.997237	5.3134	5.11492	-0.0549256	-0.0773908	0.91185	0.997188	3.96077	4.68654	0.242743	0.337093	0.6208	0.994371
NCU00611	hypothetical protein	supercont10.1:7836567-7839994	3.82536	5.4174	0.502005	0.713838	0.32305	0.88594	4.23726	6.39147	0.593016	0.856743	0.22195	0.796595	3.98127	5.7158	0.521728	0.751201	0.2831	0.855376
NCU00614	DUF1620 domain-containing protein	supercont10.1:7826381-7831405	13.0262	18.4551	0.502605	0.742745	0.26055	0.833993	14.0284	16.7345	0.254475	0.375114	0.56715	0.985844	13.5553	16.2286	0.259683	0.382668	0.56185	0.984629
NCU00616	hypothetical protein	supercont10.1:7821361-7823808	2.77578	3.11808	0.167764	0.217276	0.7608	0.997188	2.51941	2.38198	-0.0809234	-0.103069	0.8855	0.997188	2.4593	1.87065	-0.394709	-0.50296	0.4935	0.968559
NCU00617	phosducin family protein	supercont10.1:7819530-7821161	19.9606	27.186	0.445709	0.671029	0.3344	0.893598	15.5432	29.1594	0.907673	1.36519	0.0545	0.451513	25.1386	27.9928	0.155149	0.234978	0.7389	0.997188
NCU00618	40S ribosomal protein S27	supercont10.1:7817741-7819365	3945.52	2416.98	-0.707009	-0.5453	0.3642	0.911328	3687.69	2909.88	-0.341759	-0.257543	0.706	0.997188	6301.89	2130.06	-1.56489	-0.892598	0.22725	0.802385
NCU00619	hypothetical protein	supercont10.1:7815539-7817118	12.9243	20.4066	0.658946	0.989391	0.1643	0.723057	17.2563	24.1575	0.485348	0.73261	0.3042	0.872853	22.3178	23.6217	0.0819196	0.123826	0.8676	0.997188
NCU00620	hypothetical protein	supercont10.1:7813659-7815365	6.0349	5.73542	-0.0734293	-0.0962984	0.88825	0.997188	6.37355	4.87082	-0.387933	-0.504293	0.4785	0.964144	7.24911	6.01891	-0.268301	-0.358179	0.607	0.993054
NCU00621	TORC1 growth control complex subunit Kog1	supercont10.1:7807079-7813160	5.37801	4.82898	-0.155354	-0.226337	0.74325	0.997188	4.91332	4.04241	-0.281483	-0.412569	0.53365	0.978458	3.11929	3.95881	0.34385	0.507807	0.46165	0.957412
NCU00622	cell polarity protein	supercont10.1:7798247-7803937	8.40997	8.19327	-0.037661	-0.0552289	0.93765	0.997188	11.4275	8.08902	-0.498469	-0.726561	0.294	0.864604	9.69597	11.0958	0.194555	0.292306	0.6734	0.997188
NCU00623	integral membrane protein	supercont10.1:7796351-7797833	42.4242	17.7447	-1.2575	-1.87859	0.0077	0.15106	36.0956	19.86	-0.861955	-1.25653	0.07585	0.528608	53.3556	18.6844	-1.51381	-2.26374	0.00105	0.0402155
NCU00624	ER to Golgi transporter Yif1	supercont10.1:7794128-7795971	17.9079	19.3064	0.108488	0.163683	0.81565	0.997188	20.4788	18.4898	-0.147399	-0.222967	0.75665	0.997188	25.3092	19.6481	-0.365273	-0.552622	0.43475	0.947277
NCU00627	hypothetical protein	supercont10.1:7772226-7776413	78.5834	121.052	0.623326	0.771541	0.26965	0.842411	169.972	174.763	0.0401006	0.0459857	0.94865	0.997237	223.804	162.701	-0.460008	-0.514159	0.4371	0.947951
NCU00628	hypothetical protein	supercont10.1:7769329-7772077	12.262	9.20492	-0.413721	-0.623042	0.39185	0.925349	16.027	7.64957	-1.06706	-1.60559	0.02665	0.313037	15.0963	10.2048	-0.564947	-0.840171	0.2225	0.797483
NCU00629	6-phosphofructokinase	supercont10.1:7761716-7768767	161.649	152.937	-0.0799348	-0.0893212	0.89855	0.997188	250.288	176.536	-0.503627	-0.526898	0.4479	0.952097	259.598	244.832	-0.084488	-0.0829457	0.9109	0.997188
NCU00630	hypothetical protein	supercont10.1:7761716-7768767	2.0281	1.86792	-0.118696	-0.0124997	0.943	0.997188	1.80841	2.02413	0.16258	0.0137188	0.9255	0.997188	2.02653	1.61302	-0.329245	-0.0242386	0.84205	0.997188
NCU00631	RING-13 protein	supercont10.1:7754685-7760277	3.8781	3.93063	0.0194098	0.0279204	0.9707	0.997319	5.26297	5.32837	0.0178191	0.0266043	0.96955	0.997319	4.28244	4.06601	-0.0748178	-0.111854	0.8735	0.997188
NCU00632	type I phosphodiesterase/nucleotide	supercont10.1:7751056-7753888	6.53357	8.16155	0.320971	0.469099	0.5096	0.972005	7.07177	7.58366	0.100822	0.146648	0.83265	0.997188	4.58149	7.48167	0.707543	1.02589	0.1461	0.69238
NCU00633	hypothetical protein	supercont10.1:7749002-7750626	211.534	169.232	-0.321889	-0.400567	0.57325	0.986587	237.59	158.724	-0.581957	-0.722721	0.30415	0.872853	426.463	241.914	-0.817925	-0.890184	0.21475	0.788473
NCU00634	ribosomal protein L14	supercont10.1:7746114-7747981	2239.75	1895.21	-0.24098	-0.176189	0.78295	0.997188	2000.14	2029.1	0.0207378	0.0150222	0.98005	0.997802	2994.4	1623.91	-0.882795	-0.520154	0.44735	0.95209
NCU00635	nascent polypeptide-associated complex subunit	supercont10.1:7744416-7745928	1717.17	1291.96	-0.410464	-0.34007	0.60545	0.992878	1584.52	1410.83	-0.167501	-0.146562	0.81695	0.997188	2216.08	1023.41	-1.11463	-0.937902	0.1957	0.764295
NCU00636	ATP synthase subunit D	supercont10.1:7741432-7744089	313.479	501.62	0.678225	0.7007	0.3017	0.871061	349.308	526.707	0.592499	0.56697	0.4184	0.939177	763.292	380.793	-1.00323	-0.961156	0.1796	0.744852
NCU00638	hypothetical protein	supercont10.1:7737322-7738815	1.21986	0.992834	-0.297085	-0.309501	0.6579	0.997188	1.47468	2.15291	0.545893	0.629261	0.34745	0.902314	1.64421	2.07963	0.338937	0.397173	0.56515	0.985363
NCU00640	hypothetical protein	supercont10.1:7731791-7732287	15.9501	8.31972	-0.938959	-0.968705	0.1725	0.735151	19.173	7.19492	-1.41403	-1.37209	0.0581	0.466019	15.5284	7.28767	-1.09138	-1.06208	0.14505	0.690481
NCU00641	cytochrome c oxidase-assembly factor cox-16	supercont10.1:7730995-7731423	10.5243	19.9911	0.925639	1.0413	0.15535	0.708346	8.62103	17.6141	1.0308	1.07087	0.13395	0.668818	14.1975	15.9822	0.17083	0.197	0.77055	0.997188
NCU00642	beta-galactosidase	supercont10.1:7726325-7730632	10.6179	4.53549	-1.22717	-1.8452	0.00965	0.173868	10.4334	5.36349	-0.959968	-1.39825	0.0512	0.437017	17.383	6.06349	-1.51946	-2.2469	0.00095	0.0374626
NCU00643	L-arabinitol 4-dehydrogenase	supercont10.1:7723693-7725569	5.97874	4.5646	-0.389354	-0.540711	0.4308	0.945383	3.00514	4.87944	0.699286	0.897722	0.18895	0.755757	6.64789	3.92083	-0.76174	-0.991015	0.16875	0.730302
NCU00644	ATP synthase subunit G	supercont10.1:7721241-7723313	132.265	97.3579	-0.44206	-0.555137	0.402	0.9306	111.165	75.4953	-0.55824	-0.738408	0.27835	0.850843	90.0593	71.1165	-0.340691	-0.467592	0.4921	0.967966
NCU00645	hypothetical protein	supercont10.1:7718027-7719664	0	0.0953899	0	0	1	1	0.0731494	0	0	0	1	1	0.363727	0	0	0	1	1
NCU00646	methyltransferase LaeA	supercont10.1:7714559-7717622	1.56668	1.22492	-0.355016	-0.391597	0.58385	0.988397	1.38437	0.654676	-1.08037	-1.15094	0.10395	0.604768	0.632182	0.87807	0.473997	0.454783	0.51215	0.972712
NCU00648	choline transporter	supercont10.1:7701408-7703691	0.804795	0.619082	-0.378491	-0.395415	0.57505	0.987032	0.637066	0.618884	-0.0417741	-0.0430915	0.95195	0.997237	0.765994	0.52995	-0.531478	-0.540643	0.42595	0.942451
NCU00649	Npt1p	supercont10.1:7694225-7700065	21.775	21.0369	-0.0497462	-0.0562759	0.9352	0.997188	14.3979	17.5236	0.283442	0.340598	0.629	0.995511	12.8934	14.4947	0.168893	0.188541	0.78145	0.997188
NCU00650	Wdr1p	supercont10.1:7694225-7700065	6.94481	6.01451	-0.207488	-0.166414	0.81965	0.997188	5.37581	4.27399	-0.330901	-0.238857	0.73425	0.997188	2.14826	5.38628	1.32612	0.941408	0.20205	0.773617
NCU00651	transglutaminase-like protein	supercont10.1:7689848-7692821	10.5751	12.0124	0.183842	0.274742	0.7102	0.997188	10.1641	10.7373	0.0791426	0.114483	0.87265	0.997188	8.76767	13.6427	0.637865	0.921959	0.20005	0.770378
NCU00652	hypothetical protein	supercont10.1:7684995-7689066	0.653626	0.550775	-0.247002	-0.288716	0.67645	0.997188	0.776121	0.367659	-1.07791	-1.19145	0.09165	0.574155	0.366054	0.341684	-0.0993917	0	1	1
NCU00653	hypothetical protein	supercont10.1:7681793-7684607	0.690958	0.449151	-0.621396	-0.605925	0.40335	0.93104	0.678538	0.63642	-0.0924497	-0.0969663	0.8886	0.997188	0.505354	0.34417	-0.554173	-0.533022	0.4573	0.956174
NCU00654	hypothetical protein	supercont10.1:7679388-7681411	5.63929	6.43072	0.189466	0.268304	0.712	0.997188	10.123	10.2672	0.020416	0.0298112	0.9649	0.997237	9.09013	11.3043	0.314492	0.456687	0.517	0.973927
NCU00655	mitochondrial enoyl reductase	supercont10.1:7673302-7678094	49.813	52.0896	0.0644729	0.0741926	0.91295	0.997188	31.804	52.5645	0.724882	0.848703	0.24205	0.817792	46.4449	47.0975	0.0201316	0.0240185	0.973	0.997362
NCU00656	phosphoinositide 3-kinase	supercont10.1:7673302-7678094	9.64597	9.59065	-0.00829794	-0.00539501	0.99305	0.998809	9.60944	8.88963	-0.112329	-0.0775936	0.90485	0.997188	9.38949	10.6264	0.178541	0.117017	0.86545	0.997188
NCU00657	hypothetical protein	supercont10.1:7670777-7673073	5.74537	4.85635	-0.242529	-0.340982	0.62755	0.995448	3.08699	2.40773	-0.358525	-0.467012	0.5104	0.972026	1.75656	2.00276	0.189232	0.223675	0.7522	0.997188
NCU00658	hypothetical protein	supercont10.1:7658396-7670476	0.172851	0.16396	-0.0761899	0	1	1	0.139199	0.15541	0.158927	0	1	1	0.105716	0.143449	0.440347	0	1	1
NCU00659	hypothetical protein	supercont10.1:7654155-7657704	6.12808	2.51422	-1.28532	-0.751217	0.3709	0.914917	7.42145	6.64254	-0.159966	-0.114433	0.86355	0.997188	12.982	6.39373	-1.02178	-0.828998	0.2624	0.835875
NCU00660	glutamyl-tRNA amidotransferase	supercont10.1:7654155-7657704	7.30114	16.4369	1.17074	1.52689	0.03105	0.338725	6.58028	13.388	1.02472	1.22754	0.0848	0.556042	9.47198	12.2265	0.368273	0.418735	0.5567	0.983459
NCU00662	RNA binding protein	supercont10.1:7650910-7653684	3.60426	2.36941	-0.605173	-0.815933	0.2385	0.815089	2.94866	1.66956	-0.820589	-1.08088	0.1081	0.614831	2.66611	1.96949	-0.436916	-0.579044	0.39505	0.927009
NCU00663	hypothetical protein	supercont10.1:7648039-7650583	20.447	13.0072	-0.65258	-0.738368	0.30385	0.872489	14.8395	10.9221	-0.442191	-0.400814	0.5631	0.98483	18.7579	10.9233	-0.780092	-0.571406	0.4104	0.934922
NCU00664	pre-mRNA-splicing factor isy-1	supercont10.1:7640025-7643505	11.123	11.449	0.0416791	0.04824	0.94435	0.997188	10.4872	10.1772	-0.0432872	-0.0559239	0.9361	0.997188	12.3523	10.8355	-0.189015	-0.234564	0.73245	0.997188
NCU00665	Ser/Thr protein phosphatase	supercont10.1:7640025-7643505	0.376608	5.78756	3.94182	1.09199	0.41045	0.934922	2.01162	3.51891	0.806776	0.323272	0.7315	0.997188	3.50503	4.40491	0.329687	0.14561	0.8533	0.997188
NCU00666	hypothetical protein	supercont10.1:7635318-7637764	3.54908	2.8401	-0.321504	-0.421952	0.5489	0.981925	3.43521	2.66997	-0.363577	-0.469287	0.48885	0.967113	6.24914	2.80999	-1.15309	-1.5564	0.02425	0.29717
NCU00667	vacuolar membrane ATPase 11	supercont10.1:7633012-7634733	76.3095	61.0078	-0.322868	-0.455396	0.50555	0.971448	185.665	112.667	-0.720646	-0.959956	0.1708	0.73293	237.179	116.874	-1.02101	-1.35745	0.05285	0.443942
NCU00668	rho guanyl nucleotide exchange factor	supercont10.1:7626562-7631591	8.61891	13.9951	0.699343	1.01639	0.1435	0.686771	13.8596	16.3787	0.240937	0.335891	0.638	0.995522	10.5223	16.3092	0.632231	0.923287	0.19175	0.759686
NCU00669	oligosaccharyl transferase subunit	supercont10.1:7623496-7625463	48.7283	51.9462	0.0922587	0.129137	0.84865	0.997188	55.9735	36.9964	-0.59736	-0.857678	0.23195	0.807734	45.1283	37.414	-0.270454	-0.399606	0.54995	0.98247
NCU00670	NADH:ubiquinone oxidoreductase 9.5kD subunit	supercont10.1:7612982-7623307	305.758	290.919	-0.0717717	-0.0830794	0.9044	0.997188	295.108	302.334	0.0348986	0.0400433	0.9558	0.997237	371.047	205.236	-0.854318	-1.02632	0.1545	0.706821
NCU00671	beige/BEACH domain-containing protein	supercont10.1:7612982-7623307	5.21523	5.81653	0.157428	0.0673581	0.9182	0.997188	5.66941	4.50878	-0.330463	-0.153526	0.8455	0.997188	2.98322	4.00803	0.42602	0.201515	0.7243	0.997188
NCU00673	serine protease p2	supercont10.1:7606804-7609640	148.62	363.056	1.28856	1.32815	0.073	0.519712	131.896	291.394	1.14357	1.33385	0.0523	0.441833	159.81	278.347	0.800525	0.889726	0.2031	0.775042
NCU00674	hypothetical protein	supercont10.1:7603167-7606176	0.222323	0.36665	0.721749	0	1	1	0.177506	0.208851	0.23461	0	1	1	0.140018	0.218287	0.640612	0	1	1
NCU00675	efr-3	supercont10.1:7596678-7601319	3.17221	3.67474	0.212156	0.311554	0.64825	0.996633	3.54981	3.54698	-0.00115011	-0.00165572	0.9977	0.999398	3.28156	4.0687	0.310185	0.46006	0.51265	0.972918
NCU00676	F1-ATP synthase assembly protein	supercont10.1:7594800-7596527	8.26323	8.56916	0.0524471	0.0713018	0.91575	0.997188	5.41909	6.31399	0.220502	0.290347	0.67665	0.997188	5.2081	6.09784	0.227541	0.298383	0.6742	0.997188
NCU00677	phenylacetyl-CoA ligase	supercont10.1:7589236-7591669	1.58548	1.50846	-0.0718457	-0.085179	0.9055	0.997188	1.5411	1.83417	0.251165	0.307972	0.6553	0.997188	1.93013	1.80072	-0.100128	-0.122778	0.85405	0.997188
NCU00678	glutamate decarboxylase	supercont10.1:7586378-7588881	2.87069	2.14864	-0.417972	-0.520884	0.46015	0.956898	3.51726	2.78797	-0.335235	-0.449093	0.5266	0.976819	5.66462	3.06616	-0.885549	-1.20254	0.09585	0.585224
NCU00679	hypothetical protein	supercont10.1:7583521-7586085	0.367726	0.378657	0.0422618	0	1	1	0.448596	0.650627	0.536413	0.493722	0.4873	0.967039	0.969952	0.408044	-1.24919	-1.13675	0.12295	0.646179
NCU00680	2-methylcitrate dehydratase	supercont10.1:7575744-7582725	58.8675	66.7426	0.181136	0.224292	0.75095	0.997188	30.7285	64.2696	1.06456	1.20693	0.09725	0.588613	43.4209	44.4618	0.0341745	0.0416785	0.9547	0.997237
NCU00681	GTPase activating protein	supercont10.1:7575744-7582725	5.94877	6.85624	0.204826	0.10993	0.88295	0.997188	7.43573	5.57886	-0.414502	-0.224368	0.7704	0.997188	6.29299	7.15756	0.185722	0.110432	0.8745	0.997188
NCU00682	serine/threonine-protein kinase PRKX	supercont10.1:7572366-7575420	35.006	27.9276	-0.325907	-0.475581	0.4958	0.969455	33.1493	25.5297	-0.376801	-0.551094	0.43115	0.945483	34.23	32.8132	-0.060983	-0.0881	0.90375	0.997188
NCU00684	endonuclease/Exonuclease/phosphatase, variant	supercont10.1:7567672-7570176	57.9533	47.9604	-0.273047	-0.337875	0.613	0.99376	72.0031	62.7388	-0.198702	-0.24471	0.72045	0.997188	89.61	58.0921	-0.625318	-0.776541	0.2564	0.830201
NCU00685	casein kinase I isoform delta, variant	supercont10.1:7563307-7567354	71.7058	100.29	0.484011	0.621664	0.38895	0.924132	95.2836	107.764	0.17758	0.229055	0.7466	0.997188	99.3697	131.019	0.398893	0.508584	0.47315	0.961842
NCU00687	hypothetical protein	supercont10.1:7549202-7553818	22.462	20.6507	-0.121294	-0.178604	0.78565	0.997188	38.09	28.3171	-0.427737	-0.599415	0.37225	0.915435	26.4686	29.9257	0.177102	0.255494	0.7176	0.997188
NCU00688	hypothetical protein	supercont10.1:7547205-7549049	1.21934	0.827251	-0.559704	-0.617051	0.3746	0.916103	0.815836	0.830762	0.0261552	0.027271	0.9651	0.997237	0.850846	0.756089	-0.170342	-0.1796	0.80095	0.997188
NCU00689	hypothetical protein	supercont10.1:7543728-7547070	3.84214	4.17842	0.121049	0.171603	0.81055	0.997188	4.41652	3.55345	-0.313693	-0.437876	0.5402	0.980079	3.52714	4.18255	0.245885	0.346471	0.63455	0.995522
NCU00690	ribonuclease P complex subunit Pop1	supercont10.1:7539816-7543160	3.39963	3.0524	-0.155436	-0.219283	0.764	0.997188	3.03497	3.17246	0.0639175	0.0905409	0.89565	0.997188	3.20673	3.47393	0.115463	0.163011	0.82735	0.997188
NCU00691	hypothetical protein	supercont10.1:7532661-7536601	1.60758	1.4819	-0.117441	-0.153978	0.82555	0.997188	4.28897	2.71003	-0.662321	-0.955545	0.166	0.725796	3.14406	3.34998	0.0915225	0.127907	0.8515	0.997188
NCU00692	chaperone dnaK	supercont10.1:7530282-7532619	75.4363	55.0116	-0.455523	-0.6093	0.3931	0.926172	63.3761	43.9864	-0.526881	-0.744885	0.27705	0.849396	30.4003	45.4273	0.579474	0.816116	0.23595	0.812283
NCU00693	exosome complex exonuclease RRP40	supercont10.1:7525080-7529952	11.7293	15.3391	0.387097	0.267465	0.70985	0.997188	5.92977	12.8208	1.11244	0.648312	0.3508	0.904139	6.85095	12.7661	0.897943	0.508665	0.46715	0.959299
NCU00694	hypothetical protein	supercont10.1:7525080-7529952	13.4389	16.8303	0.324644	0.41012	0.5572	0.983459	14.2357	21.6058	0.601903	0.800232	0.2589	0.832647	14.1201	19.4279	0.460377	0.601304	0.39405	0.926707
NCU00695	hypothetical protein	supercont10.1:7519652-7523515	0	0	0	0	1	1	0	0	0	0	1	1	0	0	0	0	1	1
NCU00696	SH3 domain-containing protein	supercont10.1:7519652-7523515	43.757	43.2619	-0.0164172	-0.0220601	0.97345	0.997472	42.8615	55.4767	0.3722	0.467964	0.50255	0.971063	55.132	60.4646	0.1332	0.17346	0.7973	0.997188
NCU00697	hypothetical protein	supercont10.1:7517209-7519178	1.27539	0.7953	-0.681373	-0.730818	0.30855	0.876168	1.17204	0.864606	-0.438911	-0.458028	0.52185	0.975352	1.80997	0.743445	-1.28367	-1.43652	0.05245	0.442576
NCU00698	hypothetical protein	supercont10.1:7505069-7506488	0.30292	0.158304	-0.93624	0	1	1	0.199308	0.0765039	-1.38139	0	1	1	0.264988	0.136824	-0.953609	0	1	1
NCU00699	hypothetical protein	supercont10.1:7501962-7504280	2.2538	1.92335	-0.22874	-0.278527	0.678	0.997188	2.22314	2.43545	0.131588	0.154826	0.8165	0.997188	1.97677	0.827667	-1.25602	-1.38706	0.0532	0.445555
NCU00700	hypothetical protein	supercont10.1:7496807-7499825	0.917016	0.90669	-0.0163382	-0.0189772	0.9782	0.997802	0.592208	0.981875	0.729434	0.808149	0.2669	0.840142	1.19701	0.915675	-0.386532	-0.448751	0.5241	0.975928
NCU00701	N,O-diacetylmuramidase	supercont10.1:7494615-7496064	4.76213	4.28243	-0.153175	-0.191632	0.78605	0.997188	7.30646	3.20799	-1.1875	-1.51381	0.0345	0.358796	26.6928	3.60907	-2.88675	-3.84584	5e-05	0.0039383
NCU00704	hypothetical protein	supercont10.1:7490346-7491136	0	0	0	0	1	1	0.0410305	0	0	0	1	1	0.134756	0	0	0	1	1
NCU00705	hypothetical protein	supercont10.1:7488452-7489348	0.357211	0.318725	-0.164466	0	1	1	0.56788	0.181323	-1.64702	-1.02175	0.1843	0.750202	0.125277	0.124539	-0.00853072	0	1	1
NCU00706	60S ribosomal protein L44	supercont10.1:7485685-7487321	3019.1	2146.5	-0.49213	-0.429996	0.50645	0.971448	2579.46	2496.05	-0.0474174	-0.0389612	0.9569	0.997237	5197.06	1426.47	-1.86524	-1.49376	0.04985	0.431726
NCU00707	hypothetical protein	supercont10.1:7482039-7483886	20.5575	17.7697	-0.210243	-0.30523	0.6533	0.997176	13.6774	12.2048	-0.164345	-0.247538	0.72335	0.997188	8.12562	12.174	0.58325	0.838824	0.2252	0.800251
NCU00708	hypothetical protein	supercont10.1:7481197-7481927	0.226746	0.17556	-0.36911	0	1	1	0.0323099	0.100538	1.6377	0	1	1	0.035369	0.0962954	1.44498	0	1	1
NCU00709	beta-xylosidase	supercont10.1:7477763-7480507	0.437387	0.239071	-0.871467	-0.830093	0.2428	0.818569	0.446144	0.232481	-0.940397	-0.902568	0.2023	0.773865	0.457592	0.248861	-0.878718	-0.852215	0.24195	0.817792
NCU00710	acetyl xylan esterase	supercont10.1:7475733-7477712	5.58355	2.16282	-1.36827	-1.66649	0.0243	0.297542	2.3654	0.945567	-1.32283	-1.51451	0.0387	0.380506	1.47972	1.18106	-0.325237	-0.380471	0.5801	0.988117
NCU00711	multidrug resistance protein fnx1	supercont10.1:7471514-7474315	1.38505	2.35991	0.768787	0.921486	0.2	0.770378	2.34615	2.26501	-0.0507805	-0.0579825	0.9386	0.997188	0.991467	2.10033	1.08298	1.22998	0.08825	0.564823
NCU00712	3-hydroxy-3-methylglutaryl-coenzyme A reductase	supercont10.1:7464711-7469607	33.8425	37.2999	0.140337	0.196262	0.76705	0.997188	26.6802	19.8835	-0.424199	-0.608525	0.39135	0.925096	10.3644	18.9579	0.871156	1.2797	0.0754	0.527352
NCU00713	isochorismatase family hydrolase	supercont10.1:7460677-7462867	15.2111	20.2497	0.412776	0.601273	0.39205	0.925505	13.8628	18.318	0.402045	0.585038	0.402	0.9306	18.5131	17.2062	-0.10562	-0.152114	0.82465	0.997188
NCU00714	heat shock protein STI1	supercont10.1:7458139-7460604	44.5983	51.898	0.21869	0.314366	0.6518	0.997073	33.4985	42.9899	0.359901	0.525498	0.4436	0.950423	43.2732	64.5728	0.577453	0.822597	0.2369	0.81352
NCU00715	betaine aldehyde dehydrogenase	supercont10.1:7451776-7455648	3.04441	4.12555	0.438423	0.0482888	0.8579	0.997188	1.10407	4.05975	1.87855	0.309395	0.43265	0.946291	2.5145	1.95255	-0.36491	-0.0110721	0.8674	0.997188
NCU00716	non-anchored cell wall protein 5	supercont10.1:7451776-7455648	175.363	276.137	0.655043	0.659351	0.3315	0.891568	133.864	184.445	0.462423	0.487496	0.47125	0.96116	1204.03	754.33	-0.674607	-0.492523	0.4877	0.967039
NCU00717	DUF1212 domain membrane protein	supercont10.1:7443976-7450085	5.84789	4.34966	-0.427015	-0.635965	0.35615	0.907565	14.3543	7.45451	-0.945301	-1.41041	0.0426	0.399135	13.813	9.25212	-0.578167	-0.834467	0.22365	0.798891
NCU00718	hypothetical protein	supercont10.1:7439856-7440218	3.93064	1.46045	-1.42835	-0.944369	0.2039	0.775897	0.812557	0.513169	-0.663035	-0.33398	0.6921	0.997188	2.30746	0.30199	-2.93374	-1.08761	0.1967	0.765584
NCU00719	hypothetical protein	supercont10.1:7431894-7433829	0.780781	0.372179	-1.06892	-1.03873	0.1554	0.708346	2.74221	0.690514	-1.9896	-2.27215	0.0032	0.0861442	1.63986	0.51565	-1.66911	-1.81573	0.01225	0.200887
NCU00720	L-lactate dehydrogenase	supercont10.1:7427033-7428944	24.6936	23.2029	-0.0898312	-0.135603	0.84665	0.997188	33.5556	23.3156	-0.525256	-0.788519	0.2653	0.838459	34.639	17.7563	-0.964068	-1.44371	0.03955	0.384528
NCU00721	proline-specific permease	supercont10.1:7420681-7423601	4.77058	7.92844	0.732872	1.00516	0.1558	0.709022	1.50143	6.10164	2.02286	2.75092	5e-05	0.0039383	3.27104	3.65456	0.159947	0.222529	0.7452	0.997188
NCU00722	amidohydrolase	supercont10.1:7416052-7419999	2.88267	3.06333	0.0876936	0.0982291	0.88855	0.997188	1.62563	2.42193	0.575157	0.554875	0.4583	0.956174	2.24483	1.72992	-0.375901	-0.341732	0.64175	0.995935
NCU00723	Znf1p	supercont10.1:7413275-7415829	2.38555	2.38281	-0.00165686	-0.00217197	0.99565	0.999096	1.70055	1.82517	0.10203	0.124803	0.8589	0.997188	1.89164	1.86702	-0.0189019	-0.0240364	0.9715	0.997319
NCU00724	hypothetical protein	supercont10.1:7409990-7412312	0.141166	0.161822	0.197013	0	1	1	0.122522	0.156544	0.353519	0	1	1	0.177615	0.224885	0.34043	0	1	1
NCU00725	epsin-3	supercont10.1:7406612-7408949	30.3482	39.6249	0.384795	0.573389	0.40175	0.930589	36.8442	32.2167	-0.193628	-0.289466	0.6732	0.997188	29.8058	37.7486	0.340829	0.509756	0.456	0.955453
NCU00726	peptidyl-prolyl cis-trans isomerase	supercont10.1:7402329-7406381	1849.51	2723.94	0.558558	0.51877	0.44185	0.949577	2352.5	3316.97	0.495671	0.394411	0.5792	0.987972	3568.89	1958.35	-0.865839	-0.734814	0.2769	0.849302
NCU00727	hypothetical protein	supercont10.1:7402329-7406381	6.34673	7.03395	0.148324	0.00930997	0.9272	0.997188	4.4784	5.62068	0.327759	0.0159422	0.85515	0.997188	4.05466	5.62219	0.471551	0.020725	0.7811	0.997188
NCU00728	hypothetical protein	supercont10.1:7398815-7401357	1.27088	0.822673	-0.627439	-0.726813	0.2861	0.858024	0.962304	0.729903	-0.398788	-0.43657	0.53505	0.97889	1.34833	0.774042	-0.800687	-0.928967	0.18135	0.746517
NCU00729	hypothetical protein	supercont10.1:7395886-7397486	197.023	544.16	1.46566	1.50105	0.0423	0.397523	193.58	675.246	1.80248	2.00899	0.00915	0.168337	231.571	568.193	1.29493	1.46584	0.04765	0.421865
NCU00730	hypothetical protein	supercont10.1:7391558-7394977	0.225863	0.453515	1.0057	0.992269	0.1713	0.733454	0.256991	0.403966	0.652514	0.629892	0.3683	0.913822	0.469963	0.377578	-0.315772	-0.330876	0.63355	0.995522
NCU00732	trichothecene C-15 hydroxylase	supercont10.1:7386747-7388890	0.0951721	0.188703	0.98751	0	1	1	0.137826	0.187593	0.444756	0	1	1	0.0821738	0.0979018	0.252658	0	1	1
NCU00733	hypothetical protein	supercont10.1:7383006-7383980	0.377129	0.718909	0.93075	0.750562	0.2833	0.855511	1.08462	1.0629	-0.0291869	-0.0272301	0.9744	0.997583	1.22088	1.20228	-0.0221481	-0.0203972	0.9805	0.997802
NCU00734	Ulp1 protease	supercont10.1:7377668-7381433	9.86721	9.4417	-0.0635961	-0.078417	0.9109	0.997188	8.88584	10.3982	0.226761	0.296286	0.67465	0.997188	14.3434	11.5727	-0.309658	-0.417643	0.55405	0.983374
NCU00735	hypothetical protein	supercont10.1:7377668-7381433	9.61172	7.69589	-0.320708	-0.223064	0.7638	0.997188	6.40034	6.0904	-0.0716125	-0.0450732	0.94805	0.997237	5.42188	8.09994	0.579116	0.329656	0.6442	0.996022
NCU00736	molybdenum cofactor biosynthetic protein	supercont10.1:7374183-7377192	1.38547	2.8587	1.04498	0.324787	0.6942	0.997188	1.56822	1.48468	-0.0789713	-0.0249496	0.93935	0.997188	2.3771	1.70912	-0.475947	-0.158519	0.8356	0.997188
NCU00737	presequence translocated-associated motor	supercont10.1:7374183-7377192	24.4336	25.521	0.0628197	0.0887575	0.90215	0.997188	18.5262	21.0745	0.185932	0.263101	0.6985	0.997188	21.3809	23.3829	0.129132	0.180387	0.7872	0.997188
NCU00738	hypothetical protein	supercont10.1:7370869-7373518	5.4182	3.57021	-0.601806	-0.849655	0.2282	0.803656	4.22093	2.50058	-0.755295	-1.03561	0.13115	0.66303	2.59028	2.29822	-0.17259	-0.225196	0.74505	0.997188
NCU00739	hypothetical protein	supercont10.1:7369024-7369396	0	0	0	0	1	1	0	0	0	0	1	1	0	0	0	0	1	1
NCU00740	hypothetical protein	supercont10.1:7364772-7368279	0.397177	0.93973	1.24246	1.33398	0.06685	0.498961	0.534968	0.900441	0.751178	0.842596	0.2291	0.804791	0.54995	0.801637	0.543648	0.624456	0.35305	0.905204
NCU00741	gliotoxin biosynthesis protein GliK	supercont10.1:7360765-7364597	25.5643	25.167	-0.0225981	-0.0309928	0.96715	0.997237	32.7372	19.2795	-0.763863	-1.06244	0.12685	0.654308	29.3453	22.1969	-0.402775	-0.56092	0.42365	0.941546
NCU00742	glycerol-3-phosphate dehydrogenase	supercont10.1:7360765-7364597	6.15419	3.21516	-0.936678	-0.384206	0.70985	0.997188	5.71433	2.56999	-1.15282	-0.470611	0.63715	0.995522	3.01801	2.60763	-0.21086	-0.0733577	0.8817	0.997188
NCU00743	glycogen debranching enzyme	supercont10.1:7352111-7358123	51.389	56.4749	0.136149	0.169215	0.81455	0.997188	73.4088	115.844	0.658153	0.751019	0.2875	0.859013	46.8362	91.1146	0.960058	1.18011	0.08525	0.556704
NCU00744	hypothetical protein	supercont10.1:7348488-7351528	22.8621	21.9944	-0.0558203	-0.0840749	0.90055	0.997188	33.1145	39.8067	0.265548	0.370189	0.5881	0.989164	28.0942	37.6112	0.42089	0.615135	0.3696	0.914483
NCU00745	hypothetical protein	supercont10.1:7342697-7343887	0.204502	0.0251094	-3.02581	0	1	1	0.171859	0.0728252	-1.23872	0	1	1	0.0957436	0.0237422	-2.01172	0	1	1
NCU00746	hypothetical protein	supercont10.1:7340580-7341842	0	0.0638469	0	0	1	1	0.162031	0	0	0	1	1	0	0.0201235	0	0	1	1
NCU00747	hypothetical protein	supercont10.1:7337922-7338783	0.189871	0.382598	1.01081	0	1	1	0.949297	0.670625	-0.501353	-0.427775	0.5536	0.983374	2.16351	0.669604	-1.692	-1.50942	0.0397	0.38509
NCU00748	hypothetical protein	supercont10.1:7331955-7334246	25.0237	27.3455	0.128008	0.191478	0.7784	0.997188	48.3907	49.4842	0.0322366	0.0450118	0.95125	0.997237	82.6444	50.7575	-0.703298	-0.945385	0.15205	0.703096
NCU00749	hypothetical protein	supercont10.1:7327755-7330004	9.87783	9.18625	-0.104719	-0.15198	0.82825	0.997188	7.08026	7.41672	0.0669786	0.0947618	0.8955	0.997188	9.42594	8.285	-0.186134	-0.269083	0.70055	0.997188
NCU00751	hypothetical protein	supercont10.1:7317206-7321215	9.99605	3.90943	-1.3544	-1.18708	0.08305	0.551095	7.23691	3.87147	-0.902491	-0.736324	0.27345	0.845998	8.31369	2.75657	-1.59261	-1.0433	0.118	0.636671
NCU00752	hypothetical protein	supercont10.1:7315361-7315826	7.47803	4.7229	-0.662985	-0.728669	0.2975	0.867468	5.28459	3.46905	-0.607251	-0.597527	0.4049	0.931673	6.96895	6.8052	-0.0343039	-0.0372502	0.95645	0.997237
NCU00753	hypothetical protein	supercont10.1:7312110-7314029	31.194	32.8729	0.0756309	0.108939	0.87625	0.997188	28.7768	25.2851	-0.186618	-0.275745	0.6755	0.997188	35.0105	30.0892	-0.218539	-0.306947	0.66375	0.997188
NCU00754	multidrug resistant protein	supercont10.1:7302927-7305736	88.0906	44.4366	-0.987239	-1.2059	0.0795	0.540528	56.5409	20.9188	-1.4345	-1.96072	0.00475	0.111266	135.093	85.4958	-0.660023	-0.72949	0.28085	0.853491
NCU00755	hypothetical protein	supercont10.1:7297107-7301466	10.9896	8.80239	-0.320176	-0.440231	0.5179	0.974309	10.32	12.7947	0.310096	0.455317	0.514	0.973115	19.3386	13.9401	-0.47224	-0.704464	0.315	0.880702
NCU00756	hypothetical protein	supercont10.1:7297107-7301466	0	0.262636	0	0	1	1	0.0965329	0.365272	1.91988	0	1	1	0.797712	0.119156	-2.74302	-0.153036	0.36885	0.914158
NCU00757	hypothetical protein	supercont10.1:7294157-7295330	10.8871	3.73781	-1.54235	-1.92008	0.0092	0.168668	4.00549	6.54684	0.708822	0.86917	0.20545	0.778242	13.0739	9.63134	-0.440885	-0.571918	0.4105	0.934922
NCU00758	formate/nitrite transporter	supercont10.1:7287587-7290779	0.452092	0.430024	-0.0722013	-0.0761393	0.91745	0.997188	0.339553	0.338181	-0.00584066	0	1	1	0.239597	0.400535	0.741319	0.71148	0.3193	0.883629
NCU00759	hypothetical protein	supercont10.1:7279480-7283180	11.2792	10.5641	-0.0945014	-0.137169	0.844	0.997188	17.5815	18.6766	0.0871708	0.127417	0.8576	0.997188	20.4375	19.2415	-0.0869966	-0.128998	0.85955	0.997188
NCU00760	hypothetical protein	supercont10.1:7274307-7278633	0	0	0	0	1	1	0	0	0	0	1	1	0	0	0	0	1	1
NCU00761	triacylglycerol lipase	supercont10.1:7274307-7278633	1.31022	0.697302	-0.909951	-1.05992	0.1327	0.666364	8.4862	3.83603	-1.14551	-1.66175	0.01815	0.252979	5.14525	3.15122	-0.707332	-1.00702	0.1621	0.720305
NCU00762	endoglucanase 3	supercont10.1:7271710-7273785	0.111197	0.524007	2.23647	1.72568	0.0321	0.345301	0.22	0.578845	1.39567	1.18084	0.1205	0.641339	0.200609	0.537777	1.42262	1.18631	0.1075	0.613524
NCU00763	hypothetical protein	supercont10.1:7267093-7271438	0.0343776	0.0480206	0.482185	0	1	1	0.00775084	0.0546092	2.81672	0	1	1	0	0.0557271	0	0	1	1
NCU00764	hypothetical protein	supercont10.1:7266072-7266621	0	0.117146	0	0	1	1	0	0.0429348	0	0	1	1	0	0.0822324	0	0	1	1
NCU00765	amino acid permease 2	supercont10.1:7256382-7258595	0.0667806	0.0340684	-0.970993	0	1	1	0.142948	0.0699828	-1.03041	0	1	1	0.176976	0.035716	-2.30891	0	1	1
NCU00766	hypothetical protein	supercont10.1:7252234-7253252	20.251	23.5692	0.21891	0.316956	0.65995	0.997188	27.2409	32.0749	0.235668	0.33977	0.6241	0.994834	87.4646	33.9628	-1.36475	-1.9784	0.0053	0.119086
NCU00768	mRNA binding post-transcriptional regulator	supercont10.1:7239593-7245038	46.8159	33.7617	-0.471612	-0.672362	0.3295	0.89008	37.2848	24.9963	-0.576873	-0.844143	0.2213	0.795747	23.1861	23.261	0.00465181	0.00692533	0.9925	0.998695
NCU00770	hypothetical protein	supercont10.1:7230616-7236711	5.49593	6.62063	0.268605	0.404642	0.56515	0.985363	4.83297	4.25742	-0.182932	-0.27166	0.68695	0.997188	2.66534	3.61395	0.439257	0.631192	0.36795	0.913651
NCU00771	UBX domain-containing protein 7	supercont10.1:7227357-7230289	10.6667	12.696	0.251254	0.380573	0.5958	0.990721	12.3765	15.7659	0.349206	0.526629	0.45545	0.95522	14.2484	17.4311	0.290865	0.440926	0.52805	0.976819
NCU00772	serine/threonine-protein kinase 24	supercont10.1:7223196-7226658	7.51998	7.35099	-0.0327897	-0.0486698	0.9434	0.997188	5.48733	4.73114	-0.213917	-0.306842	0.66995	0.997188	4.50422	5.81469	0.368423	0.54282	0.42975	0.945029
NCU00773	hypothetical protein	supercont10.1:7220199-7221720	2.03972	3.02661	0.56933	0.682194	0.33505	0.894172	1.48336	3.24623	1.12989	1.32395	0.0589	0.469145	3.21536	4.42485	0.460647	0.568348	0.39855	0.928535
NCU00774	hypothetical protein	supercont10.1:7217650-7219961	14.9843	16.4785	0.137127	0.204929	0.76905	0.997188	14.0382	12.6874	-0.14596	-0.213907	0.76135	0.997188	18.5684	8.69111	-1.09524	-1.63989	0.0224	0.283351
NCU00775	isocitrate dehydrogenase subunit 1	supercont10.1:7214343-7217183	111.964	139.615	0.318421	0.373317	0.59995	0.991852	111.872	111.867	-6.82314e-05	-8.66248e-05	0.99995	0.999967	94.1818	110.496	0.230472	0.305094	0.6506	0.996946
NCU00776	tyrosinase	supercont10.1:7209434-7213099	0.0661565	0.220527	1.737	0	1	1	0.0125821	0.146689	3.54332	0	1	1	0	0.178986	0	0	1	1
NCU00777	methyltransferase	supercont10.1:7209434-7213099	3.42214	3.19491	-0.0991245	-0.140967	0.8406	0.997188	1.72116	1.98695	0.207174	0.265657	0.70675	0.997188	1.10776	2.19423	0.986069	1.22051	0.0804	0.54266
NCU00778	sed5 vesicle protein	supercont10.1:7206320-7209164	6.67588	6.03892	-0.144667	-0.211536	0.75555	0.997188	5.01171	3.92616	-0.352184	-0.496343	0.46485	0.958489	3.00262	4.15417	0.468338	0.646006	0.3526	0.90491
NCU00779	hypothetical protein	supercont10.1:7206320-7209164	0	0	0	0	1	1	0	0	0	0	1	1	0	0	0	0	1	1
NCU00780	D-lactate dehydrogenase	supercont10.1:7202836-7204284	1.59599	5.2076	1.70616	1.86851	0.0089	0.165369	1.60612	4.64743	1.53285	1.78604	0.016	0.234896	3.11011	3.08015	-0.0139667	-0.0171407	0.97935	0.997802
NCU00781	hypothetical protein	supercont10.1:7201093-7201383	0.134786	0.22156	0.717028	0	1	1	0.935549	0.16273	-2.52333	-1.07945	0.32525	0.887292	1.1244	0.155527	-2.85393	-1.22762	0.29565	0.866011
NCU00782	pantothenate transporter liz1	supercont10.1:7194840-7196850	0.13965	0.320128	1.19683	0	1	1	0.319565	0.282721	-0.176732	0	1	1	0.383848	0.257015	-0.578683	0	1	1
NCU00783	hypothetical protein	supercont10.1:7190599-7190887	0.82442	1.73898	1.07679	0.768365	0.4273	0.943321	1.11333	0.771108	-0.529883	-0.252501	0.74255	0.997188	1.32118	1.70233	0.365691	0.203445	0.78875	0.997188
NCU00784	hypothetical protein	supercont10.1:7185958-7189332	6.27576	7.05884	0.16964	0.254679	0.7233	0.997188	5.75106	7.53479	0.38974	0.574526	0.39455	0.926886	5.70121	6.1936	0.119509	0.174004	0.8062	0.997188
NCU00786	G-protein coupled receptor	supercont10.1:7179989-7182378	0.273692	0.166827	-0.7142	0	1	1	0.127748	0.13754	0.106553	0	1	1	0.174232	0.126914	-0.457159	0	1	1
NCU00787	hypothetical protein	supercont10.1:7177091-7178704	0.267017	0.489434	0.87418	0.756961	0.28065	0.853311	0.493291	0.787681	0.675173	0.656666	0.36385	0.911286	0.797134	0.635009	-0.328044	-0.305872	0.67695	0.997188
NCU00788	hypothetical protein	supercont10.1:7173316-7176521	1.60562	1.37858	-0.21994	-0.273896	0.69415	0.997188	2.08352	1.77384	-0.23215	-0.303626	0.6658	0.997188	3.07309	2.43691	-0.334637	-0.463454	0.4974	0.969815
NCU00789	DUF221 domain-containing protein	supercont10.1:7169089-7172986	16.833	15.9814	-0.0748994	-0.11142	0.8655	0.997188	13.7599	14.4817	0.0737609	0.110424	0.87035	0.997188	12.7926	14.4661	0.17737	0.267785	0.7058	0.997188
NCU00790	potassium transporter hak-1	supercont10.1:7160897-7164346	108.578	34.5518	-1.6519	-1.95975	0.0079	0.15342	54.2001	21.6014	-1.32717	-1.70279	0.01865	0.256993	35.8794	14.542	-1.30293	-1.77299	0.0099	0.176561
NCU00792	branched-chain-amino-acid aminotransferase	supercont10.1:7155696-7158349	117.339	118.797	0.0178199	0.023477	0.97055	0.997319	69.2999	132.032	0.929959	1.22738	0.07435	0.524151	86.8099	112.35	0.372074	0.513003	0.463	0.957895
NCU00793	trehalose phosphate synthase	supercont10.1:7151165-7155148	40.0752	51.5067	0.362048	0.464706	0.4981	0.970025	33.3331	75.7766	1.1848	1.47126	0.04165	0.394319	42.5821	69.3426	0.703493	0.91557	0.2008	0.77134
NCU00794	ribosome biogenesis protein Rsa4	supercont10.1:7143220-7145818	7.24059	7.66529	0.082233	0.121155	0.8618	0.997188	5.08744	6.19438	0.284021	0.400064	0.57455	0.986862	4.88373	6.6374	0.442635	0.624291	0.383	0.920672
NCU00795	membrane bound cation transporter	supercont10.1:7140513-7142533	0.514138	0.665042	0.37129	0.355887	0.61105	0.993443	0.646822	0.57637	-0.166374	-0.171198	0.80735	0.997188	0.772786	0.679657	-0.185264	-0.196575	0.78715	0.997188
NCU00796	hydantoinase	supercont10.1:7135344-7139163	7.12188	8.62829	0.276815	0.410908	0.5516	0.98294	13.0932	8.71695	-0.586926	-0.882159	0.2113	0.784743	12.0709	11.8481	-0.0268729	-0.0378987	0.95655	0.997237
NCU00797	hypothetical protein	supercont10.1:7130369-7134885	1.65767	0.290898	-2.51057	-0.176831	0.2839	0.855915	4.89688	1.90809	-1.35974	-0.15844	0.5279	0.976819	11.9492	3.77702	-1.6616	-0.34413	0.59955	0.991772
NCU00798	hypothetical protein	supercont10.1:7130369-7134885	250.29	161.929	-0.628239	-0.657534	0.3821	0.920041	306.61	214.105	-0.518086	-0.525089	0.4804	0.964434	275.775	159.672	-0.788383	-0.869758	0.2231	0.797935
NCU00799	homocysteine S-methyltransferase	supercont10.1:7130369-7134885	11.7647	20.7032	0.815394	0.348503	0.67835	0.997188	9.20387	15.4158	0.744097	0.222504	0.7789	0.997188	9.57629	14.4345	0.591986	0.227446	0.809	0.997188
NCU00800	hypothetical protein	supercont10.1:7127314-7130103	0.261546	0.0738445	-1.8245	0	1	1	0.0843939	0.0832871	-0.0190463	0	1	1	0.0633279	0.0795479	0.328982	0	1	1
NCU00801	MFS lactose permease	supercont10.1:7121828-7125021	3.47797	2.76836	-0.329216	-0.453703	0.51765	0.974228	3.1232	2.12196	-0.557627	-0.756562	0.2581	0.832038	2.18707	2.79913	0.355982	0.45675	0.52255	0.975469
NCU00802	hypothetical protein	supercont10.1:7117550-7119576	3.44248	4.53432	0.397438	0.518505	0.46875	0.960048	2.90366	4.10325	0.498893	0.645	0.3585	0.908454	3.10051	3.88449	0.325218	0.423143	0.5441	0.980807
NCU00803	MFS transporter, variant	supercont10.1:7113877-7116130	2.65401	5.0501	0.928137	1.13726	0.11785	0.636399	1.73577	4.42477	1.35003	1.65696	0.0199	0.265877	1.54226	4.96008	1.68532	1.98033	0.0058	0.126431
NCU00804	hypothetical protein	supercont10.1:7110117-7110893	1.89866	0.969355	-0.969886	-0.383453	0.6462	0.996236	0.354615	2.21404	2.64235	1.416	0.3226	0.885821	1.78254	0.442029	-2.01172	-1.81129	0.40745	0.933271
NCU00805	bZIP transcription factor	supercont10.1:7101914-7105538	25.2717	20.9562	-0.270145	-0.40119	0.55995	0.984065	22.1505	17.3071	-0.355975	-0.519015	0.4538	0.954307	16.3484	18.8488	0.205319	0.301557	0.66785	0.997188
NCU00806	hypothetical protein	supercont10.1:7097633-7100186	0	0.0756301	0	0	1	1	0.137897	0.0380965	-1.85586	0	1	1	0.138142	0	0	0	1	1
NCU00807	hypothetical protein	supercont10.1:7095245-7095942	0	0	0	0	1	1	0	0	0	0	1	1	0	0	0	0	1	1
NCU00808	C6 zinc finger domain-containing protein	supercont10.1:7091573-7094712	1.09501	0.703111	-0.639118	-0.700115	0.3164	0.881524	0.402787	0.414201	0.0403168	0.0367924	0.96455	0.997237	0.448836	0.363494	-0.304255	-0.27574	0.70635	0.997188
NCU00809	MFS monosaccharide transporter	supercont10.1:7088948-7091552	1.90366	1.69277	-0.169392	-0.215626	0.74485	0.997188	1.23417	1.07788	-0.195353	-0.233167	0.74595	0.997188	1.23324	1.18048	-0.0630841	-0.0753052	0.9161	0.997188
NCU00810	beta-galactosidase	supercont10.1:7084806-7088666	7.36239	6.2805	-0.229295	-0.342794	0.6188	0.994121	4.03534	4.54492	0.171566	0.254355	0.71085	0.997188	4.72409	4.88349	0.0478766	0.0714919	0.9179	0.997188
NCU00811	hypothetical protein	supercont10.1:7081980-7084100	620.625	416.309	-0.576067	-0.582041	0.3833	0.921064	787.144	207.234	-1.92537	-2.12208	0.0028	0.0786602	401.419	299.577	-0.422185	-0.480839	0.4982	0.970095
NCU00812	exosome complex exonuclease RRP41	supercont10.1:7076166-7079923	46.6168	39.7022	-0.231629	-0.239215	0.74525	0.997188	36.8298	26.1284	-0.495256	-0.504798	0.4849	0.965983	27.2309	31.5142	0.210759	0.199982	0.7787	0.997188
NCU00813	disulfide isomerase	supercont10.1:7076166-7079923	30.3961	25.8559	-0.233393	-0.146629	0.81995	0.997188	33.0376	22.1452	-0.577114	-0.491574	0.48055	0.964434	41.0344	25.551	-0.683455	-0.648728	0.35145	0.904195
NCU00814	hypothetical protein	supercont10.1:7072682-7075986	15.5402	15.3705	-0.0158337	-0.0240271	0.97445	0.997583	12.168	12.4688	0.0352356	0.0532818	0.941	0.997188	12.7337	12.9139	0.0202697	0.0307755	0.9657	0.997237
NCU00817	hypothetical protein	supercont10.1:7067678-7069718	0.0278384	0.0101171	-1.46027	0	1	1	0.0307341	0.0212775	-0.530515	0	1	1	0	0	0	0	1	1
NCU00818	hypothetical protein	supercont10.1:7063259-7065462	0.660733	0.478956	-0.464175	-0.426029	0.5528	0.983334	0.36126	0.294442	-0.295052	0	1	1	0.2586	0.344093	0.412074	0	1	1
NCU00819	hypothetical protein	supercont10.1:7061881-7062927	0.636563	0.258214	-1.30174	-0.784468	0.38705	0.922904	0.0793277	0.271526	1.77519	0	1	1	0.196917	0.17647	-0.158163	0	1	1
NCU00821	sugar transporter	supercont10.1:7055999-7058684	5.3051	4.49902	-0.237772	-0.338601	0.6189	0.994121	0.871368	1.22258	0.48858	0.568781	0.40545	0.932054	1.01072	1.34559	0.412852	0.489371	0.4962	0.969471
NCU00822	hypothetical protein	supercont10.1:7052991-7055104	0	0.0249018	0	0	1	1	0.0435448	0.00912128	-2.25519	0	1	1	0.053243	0	0	0	1	1
NCU00823	26S proteasome regulatory subunit RPN11	supercont10.1:7049639-7051539	57.7563	62.644	0.117198	0.168147	0.81305	0.997188	40.7399	52.5713	0.367831	0.540332	0.44305	0.950192	45.3848	45.6961	0.0098624	0.0146833	0.9822	0.997866
NCU00824	histone deacetylase RPD3	supercont10.1:7046028-7049316	3.491	3.97332	0.186704	0.26319	0.7143	0.997188	1.80032	2.19104	0.283357	0.372087	0.60195	0.992451	1.65958	2.96312	0.836296	1.12885	0.10665	0.611552
NCU00825	hypothetical protein	supercont10.1:7043407-7045920	0.49061	0.291014	-0.753488	-0.728677	0.31125	0.878526	0.373751	0.212739	-0.812992	0	1	1	0.375243	0.211346	-0.828214	0	1	1
NCU00826	hypothetical protein	supercont10.1:7041276-7043025	1.04253	0.191919	-2.44152	-1.87013	0.03375	0.354401	2.03699	0.197575	-3.36597	-3.01899	0.0022	0.0666049	2.54981	0.172468	-3.88599	-3.05843	0.0067	0.13822
NCU00827	hypothetical protein	supercont10.1:7036169-7040004	4.42335	3.1999	-0.467111	-0.453097	0.526	0.976645	3.91578	1.81527	-1.10912	-0.892713	0.21505	0.789096	4.74983	1.74866	-1.44162	-1.10243	0.16535	0.724731
NCU00828	peroxisomal membrane protein	supercont10.1:7036169-7040004	7.29014	6.617	-0.13977	-0.135887	0.84585	0.997188	10.8823	7.19262	-0.597398	-0.696308	0.32665	0.887981	20.5093	7.23864	-1.50249	-1.80557	0.0119	0.197769
NCU00829	ferric reductase	supercont10.1:7032937-7035436	11.8613	7.01563	-0.757616	-1.09478	0.11345	0.626567	7.47128	2.96652	-1.33258	-1.89656	0.00685	0.140146	5.56299	4.73688	-0.231921	-0.329454	0.628	0.995448
NCU00830	ctr copper transporter	supercont10.1:7030362-7032262	15.015	5.0789	-1.56382	-2.24355	0.0017	0.056182	9.90081	2.31405	-2.09713	-2.83464	0.0002	0.0119136	6.70445	3.39075	-0.983516	-1.33875	0.0665	0.497574
NCU00831	extracellular serine carboxypeptidase	supercont10.1:7027223-7030337	22.2331	20.2183	-0.137045	-0.200401	0.7758	0.997188	17.8757	20.3021	0.183631	0.277808	0.68845	0.997188	15.0219	14.8137	-0.0201405	-0.0301587	0.96795	0.997319
NCU00832	hypothetical protein	supercont10.1:7024554-7027168	4.80054	1.21792	-1.97878	-2.40264	0.002	0.0626142	4.64921	1.88169	-1.30496	-1.70001	0.02185	0.279898	3.01601	1.38817	-1.11945	-1.41104	0.04025	0.387849
NCU00833	hypothetical protein	supercont10.1:7015304-7022673	3.26928	2.44239	-0.420678	-0.614827	0.38785	0.923496	2.87656	2.21315	-0.378245	-0.547776	0.42915	0.944343	2.32709	2.26143	-0.041295	-0.061054	0.92705	0.997188
NCU00834	hypothetical protein	supercont10.1:7011827-7013934	2.25481	1.76871	-0.350305	-0.429265	0.5362	0.979206	2.14943	1.70277	-0.33607	-0.403829	0.57005	0.986168	1.34751	1.57297	0.223198	0.261801	0.7097	0.997188
NCU00835	hypothetical protein	supercont10.1:7007298-7009671	14.1937	16.5781	0.224027	0.304563	0.66855	0.997188	8.51128	16.7276	0.974783	1.42014	0.0485	0.425876	7.30431	14.9812	1.03634	1.40054	0.04325	0.40144
NCU00836	hypothetical protein	supercont10.1:7005195-7006890	0.186695	0.0175816	-3.40855	0	1	1	0	0	0	0	1	1	0.075194	0.0370249	-1.02212	0	1	1
NCU00837	6-phosphogluconate dehydrogenase	supercont10.1:7002701-7004301	3.97672	7.36631	0.889363	1.20258	0.0907	0.571631	4.69437	11.2215	1.25726	1.73401	0.01345	0.212571	7.42789	10.5486	0.506033	0.727292	0.29285	0.863547
NCU00838	3-dehydroshikimate dehydratase	supercont10.1:6995308-6997951	10.3868	15.6802	0.594194	0.872662	0.21625	0.790389	21.7406	37.826	0.798989	1.14268	0.10815	0.614831	112.055	54.5385	-1.03885	-1.45073	0.0364	0.368995
NCU00839	hypothetical protein	supercont10.1:6995308-6997951	0.0594867	0.118855	0.998568	0	1	1	0.329573	0.148897	-1.14628	0	1	1	0.381551	0.243514	-0.647869	0	1	1
NCU00840	hypothetical protein	supercont10.1:6990815-6993454	0	0	0	0	1	1	0.026566	0	0	0	1	1	0.129485	0.0365864	-1.8234	0	1	1
NCU00841	hypothetical protein	supercont10.1:6989141-6990577	0.0107342	0	0	0	1	1	0	0	0	0	1	1	0.123949	0.0153682	-3.01172	0	1	1
NCU00842	hypothetical protein	supercont10.1:6987124-6987802	0.0669829	0	0	0	1	1	0.308679	0.213701	-0.530515	0	1	1	0	0.0773936	0	0	1	1
NCU00843	phosphoribosylglycinamide formyltransferase	supercont10.1:6984104-6985883	40.3294	51.0505	0.340091	0.494528	0.46715	0.959299	38.1847	49.5867	0.376959	0.545448	0.42565	0.942304	39.362	52.0024	0.401774	0.589038	0.40415	0.93137
NCU00844	hypothetical protein	supercont10.1:6981118-6984088	0.107252	0.08445	-0.344834	0	1	1	0.0870945	0.106618	0.291793	0	1	1	0.0891129	0.0769735	-0.211273	0	1	1
NCU00845	hypothetical protein	supercont10.1:6976620-6980502	0.730665	0.16828	-2.11835	-0.923417	0.3149	0.880702	0.853328	0.299715	-1.50951	-0.87109	0.28365	0.855736	0.950449	0.35339	-1.42735	-0.928771	0.21885	0.793053
NCU00846	hypothetical protein	supercont10.1:6973144-6976301	0.661468	1.21361	0.875567	0.980507	0.17315	0.736058	0.183338	0.662733	1.85393	1.58621	0.03985	0.385897	0.081363	0.555407	2.7711	2.17532	0.01305	0.209002
NCU00847	hypothetical protein	supercont10.1:6971659-6973082	28.1585	95.3501	1.75966	2.09501	0.0082	0.157007	18.7258	64.205	1.77765	2.30187	0.00275	0.0777058	20.9127	61.2879	1.55123	1.99292	0.00845	0.1599
NCU00848	integral membrane protein TmpA	supercont10.1:6967983-6970315	10.2001	6.79562	-0.585913	-0.74623	0.2694	0.842411	6.18831	5.1345	-0.269322	-0.337812	0.6169	0.994016	5.66547	5.87689	0.0528591	0.0668905	0.9217	0.997188
NCU00849	hypothetical protein	supercont10.1:6961881-6963981	6.67361	2.73485	-1.28701	-1.41204	0.0574	0.463502	9.26111	3.59057	-1.36697	-1.56347	0.03635	0.368766	13.7229	2.75433	-2.31681	-2.67316	0.0005	0.0233927
NCU00850	hypothetical protein	supercont10.1:6961881-6963981	2.06282	0.356017	-2.5346	-0.890683	0.4612	0.957226	1.42429	0.652698	-1.12576	-0.328123	0.67155	0.997188	2.42373	0.63533	-1.93165	-0.739626	0.51775	0.974284
NCU00851	hypothetical protein	supercont10.1:6958973-6959369	0.0940619	0.154739	0.718157	0	1	1	0	0	0	0	1	1	0	0	0	0	1	1
NCU00852	endo-arabinase	supercont10.1:6956050-6957037	0	0.0258194	0	0	1	1	0.379566	0.125578	-1.59576	0	1	1	0.0199685	0.103562	2.37469	0	1	1
NCU00853	hypothetical protein	supercont10.1:6951832-6953544	3.39246	1.53989	-1.1395	-1.34189	0.0634	0.486603	2.30785	1.03033	-1.16345	-1.30271	0.07755	0.533948	2.03854	1.23076	-0.727986	-0.813236	0.25205	0.826872
NCU00854	hypothetical protein	supercont10.1:6948983-6951704	0.876354	0.736639	-0.250555	-0.239946	0.72915	0.997188	0.886145	0.68751	-0.366162	-0.351887	0.61735	0.994016	0.645407	0.647614	0.00492395	0.00441976	0.97965	0.997802
NCU00855	hypothetical protein	supercont10.1:6947842-6948649	104.818	152.426	0.540223	0.640159	0.328	0.889227	51.3727	51.115	-0.00725513	-0.00915324	0.9893	0.998468	212.05	187.871	-0.174656	-0.200673	0.75345	0.997188
NCU00856	hypothetical protein	supercont10.1:6945176-6947550	3.39277	5.00117	0.559802	0.6688	0.34365	0.899469	2.44052	2.94887	0.272978	0.293945	0.6766	0.997188	2.30071	3.47002	0.592865	0.643838	0.34245	0.898745
NCU00857	hypothetical protein	supercont10.1:6942196-6944478	2.14405	2.03918	-0.072353	-0.0927556	0.8941	0.997188	1.51082	1.69033	0.161973	0.191559	0.7914	0.997188	2.02335	2.25964	0.159351	0.205607	0.7642	0.997188
NCU00859	hypothetical protein	supercont10.1:6934488-6936565	0.911523	1.04291	0.194269	0.167711	0.8013	0.997188	0.590732	0.909681	0.622856	0.557213	0.406	0.932151	0.931343	1.07383	0.205382	0.195929	0.7796	0.997188
NCU00860	ZIP family zinc transporter	supercont10.1:6930777-6933026	8.87353	9.43712	0.0888384	0.131938	0.84595	0.997188	9.68901	9.86682	0.0262347	0.0389464	0.9545	0.997237	6.96226	10.8557	0.640822	0.945518	0.1651	0.724552
NCU00861	hypothetical protein	supercont10.1:6928164-6930045	0.176827	0.119418	-0.566322	0	1	1	0.245414	0.0810082	-1.59908	0	1	1	0.197424	0.135995	-0.537747	0	1	1
NCU00862	hypothetical protein	supercont10.1:6919123-6926612	2.43886	2.14942	-0.182261	-0.0377006	0.9342	0.997188	3.23997	2.781	-0.22038	-0.0478303	0.90645	0.997188	2.41806	2.90854	0.266448	0.0439174	0.8862	0.997188
NCU00863	transcriptional regulator	supercont10.1:6919123-6926612	5.05214	3.53429	-0.515476	-0.170586	0.7892	0.997188	2.98785	4.69492	0.651992	0.192975	0.79795	0.997188	8.39787	5.53877	-0.600457	-0.180923	0.82625	0.997188
NCU00864	TIM-barrel enzyme family protein	supercont10.1:6919123-6926612	62.5735	100.502	0.683594	0.533368	0.4372	0.948015	56.2673	126.692	1.17096	0.829254	0.2356	0.811631	131.528	107.83	-0.286615	-0.190723	0.77985	0.997188
NCU00865	oxalate decarboxylase oxdC	supercont10.1:6919123-6926612	37.2268	45.305	0.283328	0.21123	0.7845	0.997188	29.2834	77.0975	1.3966	1.02915	0.18835	0.754801	89.0697	91.0321	0.0314403	0.026262	0.97085	0.997319
NCU00866	DUF1275 domain-containing protein	supercont10.1:6915848-6918763	0.686028	0.180724	-1.92448	-0.0620734	0.416	0.938072	1.27666	0.0679684	-4.23137	-0.0807476	0.2728	0.845631	0.638909	0.0367069	-4.12149	-0.0506381	0.308	0.87594
NCU00867	hypothetical protein	supercont10.1:6915848-6918763	220.124	224.928	0.0311465	0.0353086	0.95975	0.997237	241.934	271.965	0.168809	0.187889	0.7931	0.997188	456.955	287.785	-0.66706	-0.701459	0.31445	0.880462
NCU00868	hypothetical protein	supercont10.1:6913756-6915541	23.3962	70.1462	1.58409	2.20179	0.0015	0.0516127	36.9594	83.6845	1.17902	1.64362	0.0175	0.247303	245.85	147.238	-0.739633	-0.956509	0.17555	0.739826
NCU00869	hypothetical protein	supercont10.1:6910390-6913653	1.84549	3.19405	0.791381	1.0656	0.1265	0.653531	2.02255	3.43945	0.766002	1.00717	0.15765	0.712998	2.74171	2.78894	0.0246426	0.0341816	0.9586	0.997237
NCU00870	hypothetical protein	supercont10.1:6907482-6909986	3.73892	4.42991	0.244654	0.33023	0.63115	0.995522	3.86176	3.48719	-0.147192	-0.203369	0.7628	0.997188	3.2643	2.92444	-0.158613	-0.206682	0.77585	0.997188
NCU00871	hypothetical protein	supercont10.1:6905714-6906650	0.220697	0.129154	-0.772976	0	1	1	0.0780571	0.247557	1.66516	0	1	1	0.203588	0.250174	0.29728	0	1	1
NCU00872	hypothetical protein	supercont10.1:6903394-6904560	0.943253	0.752308	-0.326321	-0.295096	0.69155	0.997188	1.13357	0.93839	-0.272613	-0.262277	0.7134	0.997188	1.82136	1.46091	-0.318154	-0.335976	0.63445	0.995522
NCU00873	hypothetical protein	supercont10.1:6901540-6903211	1.25103	0.763572	-0.712275	-0.74642	0.29075	0.861652	0.818661	1.08656	0.408425	0.425988	0.55015	0.982615	2.05259	0.794104	-1.37004	-1.47902	0.03325	0.35122
NCU00874	hypothetical protein	supercont10.1:6895384-6900855	0.855902	0.740745	-0.208469	-0.258901	0.70455	0.997188	0.882309	0.70436	-0.324971	-0.413981	0.54685	0.981683	0.882136	0.728399	-0.276272	-0.354861	0.61	0.993321
NCU00875	hypothetical protein	supercont10.1:6893199-6895121	0.607298	0.450669	-0.430339	-0.41122	0.56045	0.984128	0.546438	0.5382	-0.0219154	-0.0198142	0.9807	0.997802	0.777032	0.44709	-0.797409	-0.776694	0.2809	0.853496
NCU00876	ferric reductase transmembrane component	supercont10.1:6890509-6892949	5.21949	5.12039	-0.0276536	-0.0361084	0.95975	0.997237	8.64858	1.93084	-2.16323	-2.98084	5e-05	0.0039383	7.31084	5.30176	-0.463567	-0.619152	0.37335	0.915814
NCU00877	hypothetical protein	supercont10.1:6889606-6890489	7.62906	5.43362	-0.489592	-0.612162	0.38395	0.921621	6.09415	7.66693	0.331225	0.413592	0.55735	0.983459	13.7009	7.33975	-0.900467	-1.21479	0.0849	0.556243
NCU00878	hypothetical protein	supercont10.1:6887779-6888894	679.2	319.754	-1.08687	-1.20227	0.1011	0.597885	1091.68	518.214	-1.07493	-1.10895	0.11935	0.639486	2161.9	827.148	-1.38608	-1.24823	0.091	0.572391
NCU00879	WD domain-containing protein	supercont10.1:6884759-6887564	18.5976	23.3679	0.329413	0.492477	0.4839	0.965741	25.2771	25.8993	0.0350822	0.0517819	0.94275	0.997188	33.2258	31.4278	-0.0802646	-0.118395	0.866	0.997188
NCU00880	phospholipase A-2-activating protein	supercont10.1:6881285-6884666	14.5947	23.5019	0.687329	1.01247	0.1494	0.69865	12.659	20.2388	0.676966	0.98993	0.16335	0.722022	13.9416	20.1226	0.529414	0.780276	0.2769	0.849302
NCU00881	hypothetical protein	supercont10.1:6878943-6881270	34.7133	14.1185	-1.2979	-1.89915	0.00825	0.157616	26.779	7.75173	-1.78851	-2.54739	0.0007	0.029784	23.6639	8.50753	-1.47588	-2.15922	0.0031	0.0845031
NCU00882	hypothetical protein	supercont10.1:6876250-6878499	0.87862	1.03715	0.239317	0.262351	0.6992	0.997188	0.787023	0.757941	-0.0543212	-0.057014	0.93955	0.997188	0.612136	0.408456	-0.583671	-0.573377	0.4275	0.943419
NCU00883	hypothetical protein	supercont10.1:6874638-6875587	3.17298	3.03117	-0.0659627	-0.0691282	0.92345	0.997188	1.69756	1.83666	0.113616	0.108032	0.8789	0.997188	1.9798	2.12115	0.0994935	0.100971	0.88305	0.997188
NCU00884	NAD dependent epimerase/dehydratase	supercont10.1:6872526-6874636	113.663	103.57	-0.134164	-0.181657	0.801	0.997188	64.6575	119.555	0.886782	1.23568	0.0788	0.53788	144.791	105.481	-0.456991	-0.606951	0.37515	0.916516
NCU00885	hypothetical protein	supercont10.1:6868986-6870691	0.018934	0.0468041	1.30566	0	1	1	0.0220474	0.049362	1.16279	0	1	1	0.0120652	0.0380584	1.65737	0	1	1
NCU00886	hypothetical protein	supercont10.1:6866223-6868116	5.43569	5.5193	0.0220214	0.0295599	0.96665	0.997237	3.3591	3.36233	0.00138662	0.00173745	0.996	0.999158	1.16892	3.04772	1.38256	1.54481	0.0377	0.375085
NCU00887	hypothetical protein	supercont10.1:6862693-6865257	0.0872075	0.201989	1.21175	0	1	1	0.0718957	0.112434	0.645094	0	1	1	0.0878736	0.0888075	0.0152514	0	1	1
NCU00889	RAB family GTPase	supercont10.1:6858869-6861115	5.38938	5.47638	0.0231052	0.0326741	0.96165	0.997237	11.7256	9.2995	-0.334436	-0.499068	0.4778	0.963884	4.18948	6.85663	0.710729	1.01098	0.13905	0.678793
NCU00890	beta-mannosidase	supercont10.1:6853022-6857976	0.164212	0.564037	1.78023	0.38072	0.6312	0.995522	0.208406	0.637815	1.61374	0.403833	0.64455	0.996022	0.210626	0.587254	1.4793	0.288611	0.6426	0.995935
NCU00891	xylitol dehydrogenase	supercont10.1:6853022-6857976	15.7588	11.0171	-0.51641	-0.711898	0.30505	0.873473	11.4042	6.97343	-0.709631	-0.976843	0.1648	0.72397	20.8333	9.78018	-1.09096	-1.50636	0.033	0.34989
NCU00892	tetrahydrofolylpolyglutamate synthase	supercont10.1:6847805-6851870	10.0551	13.8388	0.460799	0.546125	0.46825	0.959851	9.12739	15.309	0.746109	0.963153	0.1834	0.749082	17.0971	17.7957	0.0577825	0.0768341	0.91035	0.997188
NCU00893	folC	supercont10.1:6847805-6851870	5.52394	3.71349	-0.572924	-0.305531	0.66965	0.997188	4.18259	2.55333	-0.712014	-0.385577	0.55405	0.983374	2.53096	3.13427	0.308445	0.148421	0.871	0.997188
NCU00894	hypothetical protein	supercont10.1:6845162-6847790	120.955	78.1051	-0.630984	-0.776759	0.26395	0.837599	105.354	64.0295	-0.718434	-0.917871	0.1882	0.754599	77.3415	56.1182	-0.462774	-0.605146	0.36425	0.911328
NCU00895	RAB GTPase Ypt5	supercont10.1:6842940-6844961	88.6858	130.929	0.562007	0.776056	0.26345	0.837086	105.758	133.097	0.331717	0.450236	0.5045	0.971334	173.577	143.362	-0.275912	-0.361366	0.58275	0.988194
NCU00896	synaptojanin-1	supercont10.1:6835994-6842655	15.8935	36.1462	1.1854	1.53865	0.03055	0.335931	21.1694	37.0726	0.808371	1.04813	0.1387	0.677958	20.8239	35.0252	0.750154	1.01482	0.1439	0.687599
NCU00897	Sin3 complex subunit	supercont10.1:6835994-6842655	2.79579	3.0627	0.131548	0.0634934	0.74225	0.997188	3.2924	3.07801	-0.0971444	-0.0466058	0.7998	0.997188	2.8189	3.663	0.377896	0.194049	0.798	0.997188
NCU00898	hypothetical protein	supercont10.1:6832859-6835213	8.81001	10.0395	0.188478	0.283552	0.691	0.997188	7.73394	8.91545	0.205103	0.304903	0.65805	0.997188	10.2783	10.1799	-0.0138843	-0.0208917	0.9782	0.997802
NCU00899	hypothetical protein	supercont10.1:6829029-6832236	20.3649	17.6516	-0.206284	-0.310785	0.6558	0.997188	22.8182	25.5794	0.164794	0.243859	0.72065	0.997188	25.5002	25.2169	-0.0161177	-0.0229675	0.97335	0.997434
NCU00900	hypothetical protein	supercont10.1:6820467-6827679	24.609	21.2571	-0.211239	-0.267377	0.70745	0.997188	26.4929	26.1285	-0.0199845	-0.0268889	0.9713	0.997319	29.8503	24.2538	-0.299534	-0.414837	0.54935	0.982194
NCU00901	UVS6	supercont10.1:6820467-6827679	3.35885	3.41303	0.023087	0.014316	0.98285	0.997965	2.59144	2.20405	-0.233594	-0.105939	0.8984	0.997188	1.16957	1.91069	0.708122	0.308916	0.75705	0.997188
NCU00902	zinc finger white collar protein WC2	supercont10.1:6815516-6819124	13.5168	10.9626	-0.302159	-0.45519	0.51625	0.973755	10.9826	10.0013	-0.135034	-0.204422	0.7787	0.997188	7.14223	8.6949	0.283796	0.426557	0.55685	0.983459
NCU00903	hypothetical protein	supercont10.1:6810195-6814329	169.27	294.193	0.797433	0.530367	0.34805	0.902635	129.507	345.552	1.41587	1.04052	0.13745	0.675607	191.782	222.319	0.213161	0.151341	0.78515	0.997188
NCU00904	D-lactate dehydrogenase	supercont10.1:6810195-6814329	32.6093	227.029	2.79952	1.5315	0.2128	0.786626	22.8454	181.79	2.9923	1.61442	0.17885	0.743858	25.1414	156.04	2.63378	1.47145	0.2161	0.790262
NCU00905	N-acylethanolamine amidohydrolase	supercont10.1:6807057-6810098	30.3837	20.3716	-0.576738	-0.80857	0.2363	0.812634	22.1883	14.6955	-0.594423	-0.867293	0.2125	0.78602	21.6922	15.146	-0.518235	-0.757373	0.2845	0.85651
NCU00906	hypothetical protein	supercont10.1:6803640-6805949	1.32493	1.06169	-0.319548	-0.376838	0.58985	0.989554	0.722827	0.378755	-0.932386	-0.924634	0.20715	0.780546	0.651525	0.675127	0.0513384	0.0545621	0.93745	0.997188
NCU00907	hypothetical protein	supercont10.1:6801128-6801527	0	0	0	0	1	1	0.579555	0	0	0	1	1	0.0801044	0	0	0	1	1
NCU00911	polysaccharide synthase Cps1p	supercont10.1:6778871-6782745	41.9976	53.5499	0.350579	0.441821	0.5098	0.972005	66.8283	77.3392	0.210741	0.271865	0.6965	0.997188	42.3828	39.8914	-0.0874005	-0.118897	0.85465	0.997188
NCU00912	hypothetical protein	supercont10.1:6763888-6765892	2.16511	2.45993	0.184178	0.219747	0.7554	0.997188	4.41095	4.20315	-0.0696194	-0.0930698	0.897	0.997188	2.01543	2.75851	0.452804	0.558468	0.43705	0.947927
NCU00913	GPI-anchored wall transfer protein 1	supercont10.1:6761318-6763721	18.946	17.7009	-0.0980677	-0.144533	0.83835	0.997188	24.1438	23.6326	-0.0308688	-0.0461582	0.9493	0.997237	24.364	19.0763	-0.352969	-0.514605	0.459	0.956399
NCU00914	serine/threonine protein kinase	supercont10.1:6752090-6757105	8.57859	10.542	0.297337	0.43758	0.5382	0.979807	14.9069	15.0909	0.0177023	0.0258689	0.97025	0.997319	13.3563	13.5749	0.023429	0.0345168	0.96015	0.997237
NCU00915	aspartyl-tRNA synthetase	supercont10.1:6748813-6751985	242.305	390.116	0.687078	0.729986	0.28175	0.85426	336.697	377.085	0.163437	0.172555	0.79815	0.997188	676.075	687.274	0.0237024	0.0186921	0.98	0.997802
NCU00916	membrane bound cation transporter	supercont10.1:6744519-6747976	12.1627	17.4741	0.52275	0.760226	0.28675	0.858529	14.1805	24.9423	0.814685	1.20018	0.08825	0.564823	22.4824	25.6519	0.190266	0.274551	0.69775	0.997188
NCU00917	hypothetical protein	supercont10.1:6741085-6744077	3.86908	2.9747	-0.379247	-0.53798	0.45475	0.95488	2.33238	2.02152	-0.206366	-0.262222	0.70205	0.997188	1.61383	1.83311	0.183804	0.235349	0.73705	0.997188
NCU00918	hypothetical protein	supercont10.1:6735641-6740408	29.6296	37.1737	0.327245	0.412243	0.53985	0.980018	33.6613	39.4882	0.230332	0.302726	0.66385	0.997188	71.324	39.7025	-0.845156	-1.04057	0.1416	0.683615
NCU00919	ATP-dependent RNA helicase rok-1	supercont10.1:6735641-6740408	9.03094	8.69712	-0.0543391	-0.0371418	0.9556	0.997237	4.5035	6.08394	0.43396	0.216653	0.7908	0.997188	2.27129	8.36653	1.88112	0.649017	0.4826	0.965291
NCU00920	isoleucyl-tRNA synthetase	supercont10.1:6732239-6735625	9.14765	11.5825	0.340472	0.513633	0.47685	0.963677	7.93716	9.11031	0.198876	0.298248	0.66725	0.997188	5.07977	8.46206	0.736245	1.09457	0.12365	0.647724
NCU00921	hypothetical protein	supercont10.1:6729078-6732092	3.37333	4.01834	0.252424	0.356147	0.60725	0.99306	5.50407	4.59163	-0.261493	-0.384042	0.57195	0.986488	5.64261	4.21643	-0.420341	-0.60452	0.3813	0.919649
NCU00922	hypothetical protein	supercont10.1:6718308-6719412	0	0.247141	0	0	1	1	0.470051	0.618065	0.394939	0.182003	0.8041	0.997188	0.103687	0.210888	1.02425	0	1	1
NCU00923	hypothetical protein	supercont10.1:6710749-6712973	20.9212	17.5904	-0.250182	-0.359079	0.5865	0.988709	17.2899	10.0898	-0.777032	-1.12509	0.1092	0.616947	15.3966	11.5827	-0.410644	-0.591456	0.39175	0.925265
NCU00924	glycosylphosphatidylinositol transamidase 2	supercont10.1:6708565-6710526	11.3376	15.0106	0.404865	0.592318	0.40175	0.930589	12.2403	11.7852	-0.0546601	-0.0815428	0.90355	0.997188	7.20934	10.6677	0.565304	0.825641	0.2175	0.791759
NCU00925	pescadillo	supercont10.1:6706180-6708411	29.5684	23.1002	-0.356149	-0.50535	0.4714	0.96116	18.1121	15.1774	-0.25503	-0.384509	0.5826	0.988194	6.29629	17.3602	1.46321	1.99213	0.0055	0.12202
NCU00926	hypothetical protein	supercont10.1:6703218-6706030	2.82123	2.42712	-0.217074	-0.290032	0.6788	0.997188	2.63925	1.91707	-0.461228	-0.614594	0.3669	0.913282	1.97047	2.23024	0.178659	0.232952	0.7363	0.997188
NCU00927	kinesin	supercont10.1:6697988-6702605	2.7293	2.92023	0.0975528	0.138507	0.8467	0.997188	1.94742	2.17772	0.161252	0.21723	0.7543	0.997188	1.0732	2.18446	1.02536	1.3209	0.059	0.469756
NCU00928	UPF0183 domain-containing protein	supercont10.1:6695158-6697715	1.77791	2.97599	0.743183	0.917572	0.19915	0.768876	1.9493	2.60682	0.419338	0.544542	0.42995	0.945054	1.49954	2.99102	0.996113	1.22227	0.0848	0.556042
NCU00929	hypothetical protein	supercont10.1:6687875-6694304	2.42326	3.08199	0.346916	0.152016	0.84745	0.997188	2.69534	3.74898	0.476031	0.16657	0.8355	0.997188	2.73243	4.35114	0.671209	0.34567	0.64205	0.995935
NCU00930	mitochondrial import inner membrane translocase	supercont10.1:6687875-6694304	142.895	101.968	-0.486833	-0.618342	0.38645	0.922554	127.202	121.684	-0.0639857	-0.0710454	0.91945	0.997188	181.237	95.2513	-0.928066	-1.15141	0.1036	0.603687
NCU00931	lysyl-tRNA synthetase	supercont10.1:6685221-6687600	16.1141	7.65673	-1.07352	-1.44843	0.04775	0.42235	8.91971	3.78421	-1.23701	-1.74281	0.0174	0.246465	5.98232	3.96876	-0.592015	-0.813644	0.2485	0.82417
NCU00932	hypothetical protein	supercont10.1:6682288-6684487	0.065509	0.277897	2.08479	0	1	1	0.117019	0.377548	1.68991	0	1	1	0.178261	0.444984	1.31976	1.02765	0.17885	0.743858
NCU00934	hypothetical protein	supercont10.1:6676691-6677292	0.886557	1.54165	0.798191	0.641368	0.36275	0.910657	1.05507	1.75914	0.737539	0.565727	0.4382	0.948134	3.49819	1.79992	-0.958675	-0.847806	0.2382	0.814753
NCU00935	hypothetical protein	supercont10.1:6669605-6674526	70.5845	153.469	1.12052	1.2399	0.08335	0.551938	61.6654	121.935	0.983575	1.04997	0.1565	0.710395	62.344	178.63	1.51865	1.7508	0.01245	0.202877
NCU00936	succinate semialdehyde dehydrogenase	supercont10.1:6669605-6674526	15.6799	31.8829	1.02387	0.453532	0.57345	0.986599	7.19826	30.5846	2.08709	0.850132	0.27625	0.848584	13.9809	22.1235	0.662118	0.258511	0.72375	0.997188
NCU00937	beta-glucuronidase	supercont10.1:6663011-6667899	4.47357	2.23213	-1.00301	-0.449164	0.49785	0.969897	6.4469	6.98901	0.116482	0.0463736	0.94	0.997188	19.53	5.19504	-1.91048	-1.01865	0.27695	0.849347
NCU00938	hypothetical protein	supercont10.1:6663011-6667899	17.3812	9.9314	-0.807461	-0.98827	0.1914	0.758994	34.617	20.6634	-0.744403	-0.857454	0.24205	0.817792	26.6307	21.5522	-0.305251	-0.319813	0.6501	0.996946
NCU00939	hypothetical protein	supercont10.1:6650853-6657821	17.9884	13.0785	-0.459871	-0.650426	0.3445	0.900033	50.2118	41.5478	-0.273256	-0.323074	0.6379	0.995522	33.9412	50.3315	0.568425	0.726849	0.29075	0.861652
NCU00940	hypothetical protein	supercont10.1:6640571-6646691	0.445331	0.174596	-1.35086	0	1	1	0.676501	0.361843	-0.902729	-0.168225	0.7726	0.997188	0.602571	0.167943	-1.84316	-0.222433	0.5722	0.986586
NCU00941	hypothetical protein	supercont10.1:6640571-6646691	4.59443	1.69778	-1.43624	-2.05063	0.004	0.099586	2.91613	1.32831	-1.13446	-1.59198	0.02435	0.297794	3.94666	1.94141	-1.02353	-1.47173	0.03865	0.380261
NCU00943	trehalase-1 (tre-1)	supercont10.1:6632518-6638111	0.5968	0.725443	0.281616	0.12704	0.71215	0.997188	0.337684	0.434518	0.363743	0.128559	0.81725	0.997188	0.565367	0.315461	-0.841726	-0.3149	0.7422	0.997188
NCU00944	l-allo-threonine aldolase	supercont10.1:6628755-6630835	37.6532	41.7614	0.1494	0.219082	0.7611	0.997188	43.3349	50.1351	0.210292	0.281126	0.68005	0.997188	97.3137	62.5213	-0.638296	-0.846783	0.22295	0.797798
NCU00945	fungal specific transcription factor	supercont10.1:6624342-6627731	2.20506	2.58498	0.229333	0.313273	0.64095	0.995935	2.07049	1.86998	-0.146948	-0.192688	0.78355	0.997188	1.66516	2.03492	0.289307	0.379077	0.59045	0.989663
NCU00946	hypothetical protein	supercont10.1:6618987-6620286	0.0167611	0	0	0	1	1	0.154224	0.0202361	-2.93003	0	1	1	0.11815	0.0673901	-0.81001	0	1	1
NCU00947	hypothetical protein	supercont10.1:6618014-6618779	2.02912	3.46333	0.771304	0.746126	0.30095	0.870409	3.51136	3.1216	-0.169745	-0.155614	0.82845	0.997188	1.60496	3.22744	1.00785	0.927772	0.2036	0.775558
NCU00948	hypothetical protein	supercont10.1:6616033-6617177	1.14019	0.265767	-2.10104	-1.36426	0.1986	0.768196	0.405018	0.725252	0.840495	0.455188	0.51855	0.974394	1.53424	0.640071	-1.26122	-0.805936	0.2852	0.857234
NCU00949	hypothetical protein	supercont10.1:6604282-6613928	0.329133	0.116797	-1.49466	0	1	1	0.205518	0.0757365	-1.4402	0	1	1	0.109564	0.0771442	-0.50614	0	1	1
NCU00950	tRNA dihydrouridine synthase	supercont10.1:6600965-6603322	2.22996	4.35786	0.9666	1.30353	0.0638	0.488251	2.37281	3.68682	0.635781	0.847468	0.21905	0.793375	2.39022	3.50414	0.551919	0.734342	0.2894	0.860491
NCU00951	inorganic pyrophosphatase	supercont10.1:6598063-6600359	522.003	647.027	0.309768	0.316076	0.6532	0.997176	422.33	608.832	0.527673	0.513275	0.4551	0.955048	481.072	362.127	-0.409756	-0.455514	0.4859	0.966507
NCU00952	mitochondrial ribosomal protein L44	supercont10.1:6596703-6598025	39.5196	22.898	-0.787348	-1.12151	0.09555	0.584422	25.5536	17.2465	-0.567226	-0.813107	0.23385	0.809906	20.8097	11.7459	-0.825106	-1.1712	0.08365	0.552656
NCU00953	hypothetical protein	supercont10.1:6591960-6596237	11.6388	7.89989	-0.559043	-0.530013	0.4617	0.957455	10.9947	5.93225	-0.890159	-0.844313	0.24195	0.817792	11.3191	8.64319	-0.389124	-0.410622	0.56275	0.984802
NCU00954	protein phosphatase methylesterase 1	supercont10.1:6591960-6596237	11.2966	10.5573	-0.0976522	-0.101407	0.8815	0.997188	10.8828	9.81462	-0.14904	-0.168619	0.8072	0.997188	9.79886	8.95844	-0.129367	-0.135687	0.8463	0.997188
NCU00955	monooxygenase	supercont10.1:6588123-6591715	32.8739	10.2108	-1.68685	-2.21403	0.00175	0.0573653	31.4278	3.16164	-3.31329	-4.66304	5e-05	0.0039383	17.9097	3.78518	-2.24231	-3.12151	5e-05	0.0039383
NCU00956	hypothetical protein	supercont10.1:6585341-6588112	9.85406	9.22193	-0.0956494	-0.13768	0.8376	0.997188	9.37032	8.52443	-0.136495	-0.195753	0.77465	0.997188	10.8169	7.27562	-0.572147	-0.829782	0.2423	0.818112
NCU00957	anchored cell wall protein 2	supercont10.1:6581265-6584222	312.064	389.904	0.321277	0.34296	0.6242	0.994848	347.184	391.635	0.173809	0.193423	0.7696	0.997188	329.052	426.301	0.373555	0.399109	0.5615	0.984629
NCU00958	5-azacytidine resistance protein azr1	supercont10.1:6578496-6581008	20.4548	32.2656	0.657559	0.978474	0.1481	0.695946	24.3112	27.9266	0.200021	0.300104	0.66195	0.997188	27.9437	28.7512	0.0410998	0.0615649	0.9276	0.997188
NCU00959	succinate dehydrogenase iron-sulfur protein,	supercont10.1:6575459-6578163	295.653	133.186	-1.15046	-1.43792	0.04595	0.414227	251.889	130.398	-0.949866	-1.17438	0.1108	0.620268	261.93	111.959	-1.22621	-1.52696	0.0384	0.379001
NCU00960	hypothetical protein	supercont10.1:6575459-6578163	1.56005	0.544598	-1.51833	-0.0726179	0.3907	0.924834	0.679526	0.550076	-0.304899	-0.0123998	0.85585	0.997188	1.23611	0.569738	-1.11743	-0.0539842	0.596	0.990769
NCU00961	hypothetical protein	supercont10.1:6571350-6572486	4.81726	0.570525	-3.07785	-2.01838	0.04365	0.403546	5.47875	0.863037	-2.66635	-2.03649	0.0873	0.562455	8.22115	0.709061	-3.53536	-2.42848	0.0224	0.283351
NCU00962	hypothetical protein	supercont10.1:6564409-6570526	3.0346	2.56685	-0.241505	-0.346603	0.6258	0.995017	2.85982	2.5807	-0.148157	-0.209911	0.76395	0.997188	1.97059	2.96966	0.591674	0.84964	0.22955	0.805392
NCU00963	methylenetetrahydrofolate dehydrogenase	supercont10.1:6561210-6563449	44.9463	33.4792	-0.424939	-0.633043	0.36505	0.911898	34.8865	36.8641	0.0795467	0.113676	0.872	0.997188	32.971	26.3297	-0.324503	-0.487687	0.4984	0.970208
NCU00964	hypothetical protein	supercont10.1:6555260-6560934	8.40375	10.4028	0.307862	0.285397	0.67695	0.997188	6.70492	8.04346	0.262596	0.233316	0.7353	0.997188	4.56208	7.56836	0.73029	0.596717	0.3672	0.913411
NCU00965	hypothetical protein	supercont10.1:6555260-6560934	50.0726	36.9853	-0.437071	-0.443969	0.5345	0.978741	60.4361	23.5358	-1.36056	-1.39029	0.0552	0.454671	48.9231	23.0266	-1.08721	-1.14764	0.10645	0.611128
NCU00966	DUF850 domain-containing protein	supercont10.1:6552275-6555128	31.7737	41.2559	0.376767	0.51542	0.45985	0.956772	30.581	39.2101	0.358592	0.490919	0.48865	0.967065	38.7366	29.3498	-0.400344	-0.56327	0.4301	0.94513
NCU00967	hypothetical protein	supercont10.1:6545789-6551882	5.54221	4.17555	-0.408494	-0.39139	0.5685	0.986128	4.64352	2.55123	-0.864024	-0.825987	0.2311	0.806744	3.13272	2.58554	-0.27695	-0.204621	0.7729	0.997188
NCU00968	SIL1	supercont10.1:6545789-6551882	13.354	8.06974	-0.726676	-0.808325	0.29355	0.864245	14.243	6.02459	-1.24131	-1.42546	0.06325	0.486098	16.5326	11.9663	-0.466333	-0.592857	0.4295	0.944771
NCU00969	NADH:ubiquinone oxidoreductase 17.8kD subunit	supercont10.1:6544164-6545566	224.659	388.691	0.790889	1.04225	0.13025	0.661408	235.833	349.882	0.569104	0.720562	0.29015	0.861074	298.03	244.336	-0.286592	-0.381701	0.57995	0.988117
NCU00970	hypothetical protein	supercont10.1:6540856-6543808	0.091178	0.14406	0.659915	0	1	1	0.245513	0.158502	-0.631296	0	1	1	0.0579662	0.192552	1.73196	0	1	1
NCU00971	ribosomal protein S12	supercont10.1:6540856-6543808	2346.24	1567.93	-0.581487	-0.416366	0.5231	0.975609	2205.61	1723.59	-0.355767	-0.210333	0.76175	0.997188	3405.28	1231.18	-1.46773	-1.09298	0.12565	0.651528
NCU00972	arabinogalactan endo-1,4-beta-galactosidase	supercont10.1:6538988-6540399	5.71217	4.82591	-0.243237	-0.312758	0.64315	0.995967	3.26859	4.32542	0.404169	0.492417	0.4602	0.956898	3.15303	2.80204	-0.170262	-0.202087	0.76915	0.997188
NCU00973	hypothetical protein	supercont10.1:6537037-6538556	0.17994	0.741849	2.04361	1.63642	0.03715	0.37298	0.238875	0.764422	1.67812	1.39095	0.06575	0.494803	0.18839	1.00616	2.41707	1.95483	0.0174	0.246465
NCU00974	hypothetical protein	supercont10.1:6530971-6535198	11.3358	12.6549	0.158814	0.223414	0.7479	0.997188	8.84835	9.12025	0.0436647	0.0595989	0.9327	0.997188	5.97586	9.01619	0.593371	0.814801	0.2615	0.834967
NCU00975	hypothetical protein	supercont10.1:6530971-6535198	1.25642	0.962928	-0.383818	-0.160131	0.80755	0.997188	1.1468	0.980242	-0.226398	-0.114931	0.88495	0.997188	0.544273	0.892848	0.714083	0.319264	0.6371	0.995522
NCU00976	hypothetical protein	supercont10.1:6528334-6530279	1.38621	0.936196	-0.566265	-0.583188	0.40665	0.93269	1.40338	1.01355	-0.469488	-0.466684	0.5191	0.974552	2.37081	0.910125	-1.38124	-1.45389	0.05235	0.44207
NCU00977	aconitate hydratase	supercont10.1:6518910-6520290	37.5937	29.4616	-0.351654	-0.479635	0.4912	0.967562	30.2984	22.4558	-0.432153	-0.606582	0.38145	0.9197	28.7082	20.4284	-0.490887	-0.705938	0.2945	0.865004
NCU00978	checkpoint protein kinase	supercont10.1:6514919-6518731	2.67862	2.93963	0.134146	0.187824	0.78605	0.997188	2.39928	2.24559	-0.095503	-0.128048	0.8533	0.997188	1.97162	2.93739	0.575154	0.779389	0.2791	0.851589
NCU00979	60S acidic ribosomal protein P2	supercont10.1:6513543-6514647	7592.79	3845.69	-0.981388	-0.635929	0.3566	0.9077	5117.27	3579.88	-0.515465	-0.361684	0.54655	0.981633	7524.39	2706.85	-1.47496	-0.884223	0.2266	0.801818
NCU00980	hypothetical protein	supercont10.1:6510949-6513238	9.57359	11.4374	0.256633	0.372081	0.5993	0.991683	13.3839	16.7303	0.321964	0.481488	0.4969	0.969713	20.0337	18.6547	-0.102889	-0.150749	0.83175	0.997188
NCU00981	ribosome biogenesis protein nsa-2	supercont10.1:6509213-6510877	40.2258	42.2306	0.0701695	0.10569	0.879	0.997188	30.0613	40.576	0.432718	0.654061	0.3507	0.904139	27.1337	38.4785	0.503964	0.759919	0.2789	0.851322
NCU00983	integral membrane protein	supercont10.1:6497696-6500515	13.0582	29.8952	1.19496	1.61619	0.0275	0.318637	22.8737	47.9058	1.06651	1.50452	0.0324	0.346866	27.6523	49.1061	0.828501	1.15309	0.08935	0.567697
NCU00984	von Willebrand domain-containing protein	supercont10.1:6493465-6497204	8.22383	21.9877	1.41881	2.08171	0.005	0.114814	13.4967	23.6275	0.807858	1.19692	0.0823	0.54843	17.5751	22.1128	0.331343	0.484623	0.49365	0.96861
NCU00985	hydrolase	supercont10.1:6488908-6491198	0.177979	0.0194808	-3.19158	0	1	1	0.290301	0.0102426	-4.8249	0	1	1	2.60561	0.0148864	-7.45148	-2.74622	0.2105	0.784102
NCU00986	hypothetical protein	supercont10.1:6486348-6488711	0.0665169	0.021215	-1.64864	0	1	1	0.105811	0.0155434	-2.76712	0	1	1	0.272228	0.036867	-2.88441	0	1	1
NCU00987	pisatin demethylase	supercont10.1:6480931-6485622	1.52326	0.429735	-1.82564	-1.84907	0.01125	0.190706	1.19089	0.394747	-1.59304	-1.56871	0.0308	0.337516	1.41248	0.351258	-2.00763	-1.78357	0.02275	0.286314
NCU00988	MFS quinate transporter	supercont10.1:6480931-6485622	0.54142	0.0864576	-2.64668	-1.14994	0.20705	0.78046	0.323231	0.0847274	-1.93166	0	1	1	0.72563	0.0649525	-3.48178	-1.45641	0.1615	0.719406
NCU00989	hypothetical protein	supercont10.1:6479127-6479741	0.143252	0.108672	-0.39858	0	1	1	0	0.373702	0	0	1	1	0.364894	0.102754	-1.82828	0	1	1
NCU00990	hypothetical protein	supercont10.1:6476264-6477882	1.38069	0.314795	-2.13291	-1.98509	0.0082	0.157007	1.16157	0.279187	-2.05677	-1.81265	0.02505	0.3026	1.76007	0.223127	-2.97969	-2.59544	0.00585	0.127178
NCU00992	hypothetical protein	supercont10.1:6466803-6469993	7.71049	5.01939	-0.619312	-0.828978	0.2532	0.828045	11.411	4.19619	-1.44327	-1.87204	0.0122	0.200692	5.81961	2.54223	-1.19483	-1.58637	0.026	0.308722
NCU00993	hypothetical protein	supercont10.1:6463810-6466194	0.0551528	0.0951339	0.786526	0	1	1	0.0763692	0.120224	0.654659	0	1	1	0.212024	0.0987597	-1.10223	0	1	1
NCU00994	endothiapepsin	supercont10.1:6460421-6463240	0.991022	0.0826424	-3.58396	-2.99868	0.0036	0.0925744	1.18902	0.0825963	-3.84755	-3.23757	0.0022	0.0666049	1.56569	0.0553385	-4.82237	-3.4281	0.01685	0.241982
NCU00995	hypothetical protein	supercont10.1:6456246-6457409	1099.14	103.925	-3.40277	-3.89739	5e-05	0.0039383	581.711	107.559	-2.43518	-3.05316	0.0001	0.00699083	1230.09	73.0457	-4.07382	-4.88063	5e-05	0.0039383
NCU00998	RNA polymerase II mediator complex subunit Nut1	supercont10.5:2629941-2634566	5.92934	5.10738	-0.215289	-0.324455	0.64245	0.995935	7.05547	5.73661	-0.298545	-0.448262	0.52705	0.976819	4.3689	4.60727	0.0766436	0.114831	0.8689	0.997188
NCU00999	hypothetical protein	supercont10.5:2635036-2636342	29.5679	38.6583	0.386745	0.585245	0.4076	0.933315	248.541	262.282	0.0776339	0.098656	0.8852	0.997188	268.181	190.847	-0.490791	-0.585509	0.36865	0.914092
NCU01000	X-Pro dipeptidyl-peptidase protein, variant	supercont10.5:2646427-2649449	11.2685	5.73444	-0.974571	-0.835055	0.24205	0.817792	8.14856	4.61704	-0.819577	-0.70763	0.31355	0.879834	6.06968	4.61536	-0.395177	-0.320505	0.63085	0.995522
NCU01001	hypothetical protein	supercont10.5:2646427-2649449	44.3562	43.0949	-0.0416207	-0.0347285	0.9626	0.997237	36.0783	35.3357	-0.0300085	-0.0274646	0.97025	0.997319	28.5385	26.3545	-0.114862	-0.0914456	0.89075	0.997188
NCU01002	coatomer subunit epsilon	supercont10.5:2649648-2651563	63.6401	58.2458	-0.127782	-0.180531	0.78685	0.997188	55.4902	46.522	-0.254321	-0.363524	0.6076	0.993208	31.9931	37.7667	0.239353	0.357521	0.60255	0.992625
NCU01003	hypothetical protein	supercont10.5:2652949-2659136	0	0	0	0	1	1	0	0	0	0	1	1	0	0	0	0	1	1
NCU01004	phosphatidylserine decarboxylase proenzyme	supercont10.5:2652949-2659136	25.0827	27.1122	0.112248	0.155242	0.82455	0.997188	28.7563	24.1321	-0.252923	-0.349934	0.6156	0.994016	16.9706	21.2417	0.323867	0.456978	0.52255	0.975469
NCU01005	hypothetical protein	supercont10.5:2652949-2659136	7.41055	3.8332	-0.951032	-0.304408	0.7092	0.997188	5.44216	3.27925	-0.730815	-0.214893	0.78435	0.997188	3.93689	3.06242	-0.362385	-0.114922	0.8601	0.997188
NCU01006	complex I intermediate-associated protein CIA84	supercont10.5:2660687-2665534	13.2654	11.8195	-0.166493	-0.108681	0.86495	0.997188	10.9829	8.39812	-0.387125	-0.248452	0.68525	0.997188	5.20128	7.95019	0.612122	0.323376	0.6428	0.995935
NCU01007	hypothetical protein	supercont10.5:2660687-2665534	60.5749	57.7475	-0.068961	-0.0733144	0.9184	0.997188	41.6631	53.1677	0.35178	0.388335	0.586	0.988549	48.7643	46.0032	-0.0840888	-0.100669	0.88885	0.997188
NCU01008	U3 small nucleolar ribonucleoprotein IMP3	supercont10.5:2665761-2667137	28.7223	24.1831	-0.248175	-0.37274	0.60435	0.992878	19.0322	19.6451	0.0457259	0.0680035	0.92425	0.997188	13.7011	14.411	0.0728725	0.0990942	0.887	0.997188
NCU01009	hypothetical protein	supercont10.5:2667664-2672432	0.436553	0.56583	0.374212	0.40115	0.57845	0.987818	0.72779	0.587616	-0.308649	-0.332011	0.6376	0.995522	1.01616	0.674488	-0.591267	-0.644489	0.36005	0.909113
NCU01010	hypothetical protein	supercont10.5:2672768-2674198	3.314	5.61557	0.760857	0.939354	0.1799	0.745026	4.41948	4.31041	-0.0360536	-0.0457651	0.9492	0.997237	4.72836	4.07154	-0.215767	-0.26736	0.6908	0.997188
NCU01011	hypothetical protein	supercont10.5:2675583-2675970	1.296	2.71104	1.06477	0.82971	0.24785	0.823622	2.01668	2.09969	0.0581947	0.0435843	0.9572	0.997237	7.29415	8.01987	0.136838	0.137098	0.84205	0.997188
NCU01012	hypothetical protein	supercont10.5:2676315-2678863	0.0856082	0	0	0	1	1	0.0575712	0.0530607	-0.117703	0	1	1	0.0919401	0.0462539	-0.991119	0	1	1
NCU01013	delta-aminolevulinic acid dehydratase	supercont10.5:2680734-2683570	12.878	15.0491	0.224765	0.329952	0.64215	0.995935	13.9503	17.1227	0.295611	0.435796	0.53605	0.979206	13.3229	18.4093	0.466525	0.674993	0.32105	0.88458
NCU01014	acyltransferase	supercont10.5:2685462-2687523	0.136522	0.0100027	-3.77067	0	1	1	0.0230818	0.0424257	0.878181	0	1	1	0.168908	0.00764359	-4.46584	0	1	1
NCU01015	hypothetical protein	supercont10.5:2689436-2692399	5.52454	4.38585	-0.332999	-0.487149	0.46275	0.957868	3.706	3.75698	0.019709	0.0279254	0.9713	0.997319	3.38451	4.09807	0.275998	0.389331	0.5801	0.988117
NCU01016	hypothetical protein	supercont10.5:2692735-2695032	6.9598	9.4413	0.43994	0.557805	0.42775	0.943504	5.75229	7.98857	0.473801	0.619592	0.3864	0.922554	6.73345	7.69595	0.192755	0.261598	0.705	0.997188
NCU01017	hypothetical protein	supercont10.5:2692735-2695032	3.17732	4.5518	0.518628	0.306431	0.6911	0.997188	2.41547	1.82387	-0.405297	-0.194211	0.8166	0.997188	2.15484	1.78872	-0.268657	-0.13098	0.8746	0.997188
NCU01019	hypothetical protein	supercont10.5:2695983-2702040	9.59778	9.02146	-0.0893388	-0.0501117	0.92785	0.997188	8.39139	6.96498	-0.268789	-0.135415	0.8403	0.997188	6.19204	8.01439	0.372178	0.194939	0.7666	0.997188
NCU01021	eukaryotic translation initiation factor 3	supercont10.5:2695983-2702040	80.6584	65.7932	-0.293885	-0.348243	0.6252	0.994899	63.2818	56.0886	-0.174084	-0.209431	0.7706	0.997188	56.8859	61.6762	0.116643	0.146738	0.82925	0.997188
NCU01022	DUF1253 domain-containing protein	supercont10.5:2702321-2706603	3.04329	3.35835	0.142123	0.0678142	0.9259	0.997188	1.43563	1.60887	0.164371	0.0617974	0.8361	0.997188	0.983166	1.18992	0.275359	0.0972532	0.79215	0.997188
NCU01023	50S ribosomal protein L17	supercont10.5:2702321-2706603	49.3226	44.4937	-0.148648	-0.198658	0.7788	0.997188	38.919	40.5399	0.0588689	0.0810716	0.9084	0.997188	38.6409	28.0679	-0.461207	-0.671066	0.33035	0.89101
NCU01024	hypothetical protein	supercont10.5:2706773-2708551	53.7056	60.0348	0.160727	0.213757	0.7601	0.997188	63.4803	61.1183	-0.0547028	-0.0751352	0.9118	0.997188	134.719	80.3899	-0.744864	-0.989282	0.14765	0.695214
NCU01025	hypothetical protein	supercont10.5:2708849-2711592	1.89222	0.918406	-1.04287	-0.35893	0.7183	0.997188	0.984419	0.308793	-1.67263	-0.395828	0.63405	0.995522	0.275707	0.548791	0.993122	0.204725	0.7502	0.997188
NCU01026	hypothetical protein	supercont10.5:2708849-2711592	2.34808	2.00537	-0.227614	-0.288649	0.6738	0.997188	1.97563	1.60677	-0.298156	-0.373378	0.5998	0.99182	1.63034	1.74328	0.0966329	0.121104	0.8648	0.997188
NCU01027	hypothetical protein	supercont10.5:2713284-2714088	0.0852231	0.134763	0.66111	0	1	1	0.425096	0.0493758	-3.10591	-1.24477	0.21215	0.785733	0.144156	0.135156	-0.0930007	0	1	1
NCU01032	hypothetical protein	supercont10.5:2719498-2722367	3.83755	3.52839	-0.121175	-0.168899	0.80805	0.997188	3.59064	3.59951	0.00355987	0.00481705	0.99415	0.998928	3.60228	5.78231	0.682735	0.926566	0.19595	0.764705
NCU01033	hypothetical protein	supercont10.5:2723216-2726141	0.556796	0.532823	-0.0634924	-0.0630961	0.9291	0.997188	0.465474	0.862646	0.890068	0.90206	0.20535	0.778044	0.224464	0.830077	1.88676	1.70514	0.029	0.327319
NCU01034	hypothetical protein	supercont10.5:2727193-2728489	2.6481	0.688786	-1.94283	-1.82242	0.0152	0.227729	2.10546	1.26724	-0.732445	-0.695097	0.32745	0.888654	2.67423	0.960102	-1.47786	-1.548	0.0292	0.328689
NCU01036	DUF907 domain-containing protein	supercont10.5:2729504-2733680	20.318	26.9316	0.406539	0.5634	0.42205	0.940933	19.2736	30.2784	0.651665	0.889294	0.19075	0.758451	15.4173	29.2847	0.925596	1.27777	0.0771	0.532635
NCU01038	hypothetical protein	supercont10.5:2735002-2737048	5.55256	8.33607	0.586215	0.842031	0.22065	0.79491	5.81953	11.4899	0.981387	1.38013	0.05175	0.43933	12.2894	16.0636	0.38638	0.555438	0.41265	0.936326
NCU01039	hypothetical protein	supercont10.5:2738066-2741721	1.88741	5.17947	1.4564	1.73942	0.01825	0.253615	1.18398	2.60836	1.1395	1.4188	0.05	0.43216	1.00146	2.05387	1.03624	1.24207	0.0809	0.544065
NCU01041	mitochondrial metalloendopeptidase OMA1	supercont10.5:2742940-2746438	4.27311	4.85504	0.184198	0.254221	0.7128	0.997188	5.13939	5.38852	0.0682916	0.0986963	0.8839	0.997188	7.107	6.28118	-0.178204	-0.263547	0.7053	0.997188
NCU01042	hypothetical protein	supercont10.5:2742940-2746438	0.214819	0.169027	-0.345865	0	1	1	0.318445	0.387432	0.282898	0	1	1	0.401866	0.430499	0.0992973	0.0213604	0.95575	0.997237
NCU01043	hypothetical protein	supercont10.5:2747483-2748371	0.0946992	0	0	0	1	1	0.10455	0	0	0	1	1	0	0	0	0	1	1
NCU01044	hypothetical protein	supercont10.5:2749557-2753246	3.99478	3.03669	-0.395617	-0.56648	0.4089	0.933927	3.33397	2.77045	-0.26712	-0.376895	0.59025	0.989663	2.98721	2.66419	-0.165104	-0.232927	0.74125	0.997188
NCU01045	ribonuclease T1, variant	supercont10.5:2755112-2757443	31.2086	13.7103	-1.18669	-1.41565	0.0489	0.427931	9.65602	16.1612	0.743031	0.685432	0.3231	0.88594	10.6887	6.68031	-0.678101	-0.668625	0.34895	0.902922
NCU01047	hypothetical protein	supercont10.5:2759244-2763103	6.75125	6.37906	-0.0818108	-0.122952	0.86615	0.997188	8.99681	7.14065	-0.333358	-0.50494	0.48045	0.964434	9.6973	6.45483	-0.587203	-0.8859	0.2158	0.790102
NCU01048	hypothetical protein	supercont10.5:2763736-2765403	0.152347	0.3944	1.3723	0.97406	0.1993	0.769185	0.41845	0.352598	-0.24703	-0.219276	0.7506	0.997188	0.691614	0.246666	-1.48741	-1.30405	0.08615	0.559477
NCU01049	hypothetical protein	supercont10.5:2766020-2767593	0.0462997	0.0295392	-0.648369	0	1	1	0.123664	0.0108203	-3.51462	0	1	1	0.114903	0.0360287	-1.6732	0	1	1
NCU01050	endoglucanase II	supercont10.5:2769231-2770004	0	0	0	0	1	1	0	0	0	0	1	1	0	0	0	0	1	1
NCU01051	hypothetical protein	supercont10.5:2770232-2771298	0.514252	0.517658	0.00952371	0.00723359	0.96185	0.997237	0.373885	0.52481	0.489202	0.362747	0.622	0.994572	0.355025	0.294407	-0.270108	0	1	1
NCU01052	hypothetical protein	supercont10.5:2771957-2776258	0.66951	0.681892	0.0264364	0.0092423	0.7868	0.997188	0.705915	0.48337	-0.546367	-0.194509	0.8164	0.997188	0.624222	0.326242	-0.936115	-0.313545	0.7212	0.997188
NCU01053	hypothetical protein	supercont10.5:2771957-2776258	1.90004	3.58184	0.914671	1.17428	0.10085	0.597426	1.48603	2.46053	0.727503	0.92686	0.18275	0.748366	1.25355	2.1966	0.809255	0.998076	0.15755	0.712732
NCU01054	hypothetical protein	supercont10.5:2776837-2777695	0.0562802	0	0	0	1	1	0.0863145	0	0	0	1	1	0.132248	0.0702616	-0.912433	0	1	1
NCU01055	chromate ion transporter	supercont10.5:2779483-2783344	0.964701	37.7508	5.29028	3.74033	0.0009	0.0361374	0.772017	22.1608	4.84323	2.43728	0.36965	0.914488	0.46622	16.1106	5.11086	1.24321	0.13065	0.662131
NCU01056	hypothetical protein	supercont10.5:2779483-2783344	6.43541	4.70673	-0.451307	-0.0474101	0.6315	0.995522	19.2145	12.5882	-0.610116	-0.176944	0.46655	0.959009	64.8465	13.5681	-2.25681	-0.852415	0.2013	0.77216
NCU01057	taurine catabolism dioxygenase TauD, variant	supercont10.5:2785328-2787316	6.76901	392.149	5.85631	4.74109	0.0002	0.0119136	4.16386	257.15	5.94854	5.82213	5e-05	0.0039383	6.09117	246.995	5.34162	5.11271	0.00015	0.00959533
NCU01058	hypothetical protein	supercont10.5:2788249-2790379	0.201704	2.59602	3.68599	3.3342	0.0001	0.00699083	0.886068	2.20884	1.3178	1.43675	0.04605	0.41485	2.05218	1.82674	-0.167888	-0.194085	0.77395	0.997188
NCU01059	glycosyl hydrolase family 47 protein	supercont10.5:2790428-2792645	0.647047	2.2251	1.78193	1.89173	0.01545	0.23011	2.74952	4.07398	0.567261	0.755598	0.27145	0.844076	8.7468	5.63574	-0.63415	-0.889016	0.20095	0.771647
NCU01060	hypothetical protein	supercont10.5:2794424-2795429	46.5846	30.4208	-0.614792	-0.921259	0.1828	0.748445	535.935	397.991	-0.429322	-0.48543	0.48915	0.967196	1410.88	356.323	-1.98534	-2.15959	0.0042	0.102771
NCU01061	dienelactone hydrolase	supercont10.5:2795947-2797021	14.6033	15.7215	0.106436	0.130365	0.8559	0.997188	10.4139	7.32195	-0.508214	-0.682737	0.3199	0.883814	36.1614	13.2422	-1.4493	-1.95778	0.0089	0.165369
NCU01063	hypothetical protein	supercont10.5:2801833-2803046	121.135	70.6731	-0.777383	-0.972281	0.15885	0.715064	286.125	171.549	-0.73803	-0.82869	0.2455	0.821163	1017.47	209.811	-2.27782	-2.3062	0.00115	0.042762
NCU01064	hypothetical protein	supercont10.5:2805378-2808729	5.94608	38.8196	2.70677	0.798134	0.436	0.947691	16.4062	94.957	2.53303	1.554	0.0263	0.311157	101.271	91.8942	-0.140173	-0.0962558	0.8784	0.997188
NCU01065	ammonium transporter MEP2 (tam-4)	supercont10.5:2805378-2808729	25.8703	109.221	2.07789	2.36731	0.0021	0.064643	11.5533	105.32	3.18841	4.00495	5e-05	0.0039383	17.3021	61.1947	1.82246	1.76245	0.01655	0.239633
NCU01066	l-amino acid oxidase precursor	supercont10.5:2812705-2815486	0.93304	5.04185	2.43394	3.12345	5e-05	0.0039383	0.698782	5.03054	2.8478	3.34416	0.0001	0.00699083	0.605713	2.12327	1.80958	2.07195	0.0067	0.13822
NCU01067	hypothetical protein	supercont10.5:2817249-2819296	9.2023	12.9795	0.496173	0.741318	0.29515	0.86555	9.02438	10.2083	0.177838	0.263463	0.7012	0.997188	8.2936	10.5214	0.343251	0.498269	0.4849	0.965983
NCU01068	BAR domain-containing protein	supercont10.5:2819400-2821928	37.4751	47.8356	0.352149	0.513492	0.45265	0.954143	46.8871	107.94	1.20296	1.59125	0.0297	0.331485	63.3655	130.08	1.03763	1.36835	0.0517	0.439182
NCU01069	amphiphysin-like lipid raft protein	supercont10.5:2824317-2826648	26.9529	34.4058	0.352213	0.525969	0.44745	0.952092	36.5477	50.7041	0.47232	0.699986	0.2992	0.868768	41.9327	39.5291	-0.085161	-0.125715	0.85185	0.997188
NCU01070	hypothetical protein	supercont10.5:2826869-2828098	25.5363	22.2348	-0.199732	-0.289014	0.68215	0.997188	54.6077	49.9346	-0.129064	-0.186714	0.78285	0.997188	81.0618	40.6813	-0.994657	-1.45511	0.0391	0.38233
NCU01071	hypothetical protein	supercont10.5:2828359-2829833	0	0	0	0	1	1	0.0148346	0.0356691	1.26571	0	1	1	0.0324732	0.0329795	0.02232	0	1	1
NCU01072	class II aldolase/adducin domain-containing	supercont10.5:2830978-2832346	13.2921	15.1194	0.185832	0.272142	0.6822	0.997188	11.3173	15.7083	0.472997	0.693989	0.3068	0.874825	15.2296	9.25735	-0.718203	-1.04205	0.1443	0.68875
NCU01073	hypothetical protein	supercont10.5:2833359-2835129	1.55112	1.27051	-0.287905	-0.322585	0.63895	0.995522	1.57553	1.29787	-0.279698	-0.32687	0.63575	0.995522	1.99595	0.958815	-1.05775	-1.16773	0.10165	0.599092
NCU01074	hypothetical protein	supercont10.5:2835938-2838007	0.583678	1.29359	1.14813	1.13641	0.1127	0.624988	0.517688	1.41952	1.45525	1.56564	0.0298	0.332082	0.390928	0.944042	1.27195	1.18506	0.1051	0.607579
NCU01075	hypothetical protein	supercont10.5:2838290-2839873	0	0	0	0	1	1	0.045511	0	0	0	1	1	0.12686	0	0	0	1	1
NCU01076	hypothetical protein	supercont10.5:2840277-2840944	0.0346579	0.171255	2.30489	0	1	1	0.0806712	0.138913	0.784059	0	1	1	0.200258	0.129803	-0.625541	0	1	1
NCU01077	hypothetical protein	supercont10.5:2843080-2846673	1.29479	1.66848	0.365812	0.181919	0.8132	0.997188	1.61734	1.53835	-0.0722428	-0.0387097	0.95475	0.997237	5.10883	3.12961	-0.707008	-0.409273	0.6364	0.995522
NCU01078	D-mandelate dehydrogenase	supercont10.5:2843080-2846673	3.47491	4.39097	0.337566	0.418474	0.5539	0.983374	4.20808	5.29596	0.331732	0.436875	0.5427	0.98031	9.72615	5.73329	-0.762507	-0.973046	0.17315	0.736058
NCU01079	hypothetical protein	supercont10.5:2847890-2848506	0.23762	0	0	0	1	1	0.478933	0.292994	-0.708955	-0.411374	0.6607	0.997188	0.823907	0.382437	-1.10726	-0.65448	0.3574	0.908097
NCU01080	glucanase B	supercont10.5:2848664-2850629	50.031	98.42	0.97613	1.20977	0.08355	0.552417	89.1951	143.765	0.688676	0.868478	0.19265	0.761038	249.507	176.793	-0.49702	-0.564932	0.43445	0.947134
NCU01081	hypothetical protein	supercont10.5:2850883-2853528	2.40543	4.208	0.80684	1.08226	0.11735	0.635625	1.66941	3.42794	1.038	1.32707	0.05475	0.452657	2.42236	3.15178	0.379749	0.504149	0.4572	0.956116
NCU01082	hypothetical protein	supercont10.5:2853847-2855514	3.36541	2.01062	-0.74314	-0.924823	0.1898	0.757008	1.36672	1.29513	-0.0776244	-0.0830231	0.9112	0.997188	0.989748	1.50953	0.608964	0.650447	0.36565	0.91227
NCU01083	S-adenosylmethionine decarboxylase	supercont10.5:2856032-2858200	21.4875	15.3652	-0.483829	-0.707661	0.3192	0.883629	9.40161	7.56078	-0.314372	-0.466289	0.50145	0.970836	3.314	6.98997	1.07671	1.45577	0.04535	0.411511
NCU01084	cytosolic Fe-S cluster assembling factor cfd-1	supercont10.5:2859308-2861212	4.73924	6.09648	0.36332	0.501244	0.4515	0.953739	3.79914	5.55222	0.547392	0.739165	0.2952	0.865571	2.89059	5.20047	0.84728	1.13015	0.10155	0.598822
NCU01085	hypothetical protein	supercont10.5:2861472-2864797	4.63486	4.58414	-0.0158758	-0.0233075	0.9719	0.997319	5.11659	3.82598	-0.419353	-0.598612	0.38165	0.919717	2.41312	3.85525	0.675926	0.941213	0.17355	0.736647
NCU01086	benzoate 4-monooxygenase	supercont10.5:2866218-2867861	1.02757	2.41908	1.23522	1.3941	0.0574	0.463502	1.52074	2.69787	0.827046	0.978302	0.1666	0.726663	1.5333	2.50111	0.705928	0.835328	0.2303	0.806156
NCU01087	hypothetical protein	supercont10.5:2869542-2870682	0	0.0811479	0	0	1	1	0	0.0575709	0	0	1	1	0.0756863	0.0187684	-2.01172	0	1	1
NCU01088	hypothetical protein	supercont10.5:2873749-2875996	50.4299	43.7405	-0.20531	-0.302343	0.6453	0.996022	94.2816	100.08	0.0861113	0.110355	0.8743	0.997188	238.953	173.988	-0.457738	-0.509668	0.4531	0.954143
NCU01089	flavin-containing amine oxidasedehydrogenase	supercont10.5:2876647-2879688	2.62224	2.16848	-0.274114	-0.363133	0.61085	0.993399	23.8643	48.9465	1.03635	1.47922	0.0441	0.405265	52.8796	69.7846	0.400198	0.528994	0.4549	0.95497
NCU01090	hypothetical protein	supercont10.5:2881082-2883053	0	0	0	0	1	1	0	0.0278205	0	0	1	1	0.00884941	0.0160657	0.860331	0	1	1
NCU01091	hypothetical protein	supercont10.5:2884510-2886844	0	0.00978143	0	0	1	1	0	0	0	0	1	1	0.0372971	0.0277464	-0.426762	0	1	1
NCU01092	3-oxoacyl-(acyl-carrier-protein) reductase	supercont10.5:2888782-2889727	2.41483	2.78459	0.205546	0.228693	0.74535	0.997188	1.99363	4.4172	1.14773	1.25477	0.0769	0.532193	3.15719	3.47541	0.138541	0.163139	0.81485	0.997188
NCU01093	Ser/Thr protein phosphatase	supercont10.5:2889977-2891346	0	0.0318925	0	0	1	1	0.193767	0.0167683	-3.53051	0	1	1	0.0134217	0.0121828	-0.139723	0	1	1
NCU01094	isoamyl alcohol oxidase	supercont10.5:2894554-2896835	0.200264	0.249956	0.319771	0	1	1	0.0366352	0.143996	1.97472	0	1	1	0.169343	0.182969	0.111654	0	1	1
NCU01095	MFS drug transporter	supercont10.5:2897708-2900070	0.242713	13.4398	5.79111	5.10183	5e-05	0.0039383	0.105661	12.6085	6.89881	4.84489	0.01045	0.18282	0.336148	8.05945	4.58351	4.48295	5e-05	0.0039383
NCU01096	hypothetical protein	supercont10.5:2904898-2909110	0.776532	0.126018	-2.62342	-0.264147	0.4883	0.967039	0.38282	0.265029	-0.530515	0	1	1	0	0.453369	0	#NAME?	0.2052	0.777792
NCU01097	hypothetical protein	supercont10.5:2904898-2909110	4.56621	5.64217	0.305251	0.444056	0.5268	0.976819	3.10968	5.50331	0.823532	1.15972	0.1021	0.600052	4.0459	5.77771	0.514038	0.731334	0.2895	0.860577
NCU01098	hypothetical protein	supercont10.5:2909864-2915095	0.376639	0.377934	0.00495379	0	1	1	0.288594	0.289059	0.002326	0	1	1	0.23795	0.339991	0.514839	0	1	1
NCU01099	GTP-binding protein GTR1	supercont10.5:2915529-2919591	0.0716743	0.0755264	0.0755253	0	1	1	0.0107552	0.0746068	2.79427	0	1	1	0.144511	0.0621124	-1.21823	0	1	1
NCU01100	hypothetical protein	supercont10.5:2915529-2919591	12.009	20.3477	0.76075	1.0841	0.12215	0.644714	8.37375	15.9917	0.933378	1.36861	0.05405	0.449753	7.95939	15.1112	0.924888	1.36729	0.05225	0.441595
NCU01101	mitochondrial import protein 1	supercont10.5:2919822-2921055	36.137	36.1568	0.00078984	0.0011845	0.9989	0.99951	25.6619	28.1675	0.134404	0.195698	0.78775	0.997188	41.3351	22.784	-0.859344	-1.28421	0.0677	0.502059
NCU01102	mitochondrial export translocase Oxa1	supercont10.5:2921164-2923392	45.1911	39.2714	-0.20256	-0.271646	0.68575	0.997188	39.3586	30.4257	-0.371385	-0.49879	0.46445	0.9583	31.4408	22.6175	-0.475198	-0.661386	0.33055	0.89101
NCU01103	carbonic anhydrase	supercont10.5:2923541-2924885	0.0325873	23.7537	9.50963	4.45273	0.2325	0.808186	0.075881	14.4909	7.5772	4.05188	0.1121	0.623858	0.0830555	10.5251	6.98554	4.03827	0.10025	0.595857
NCU01104	ATP-dependent RNA helicase MSS116	supercont10.5:2924895-2927577	6.03814	7.42208	0.297721	0.439948	0.5222	0.975462	4.27012	4.48104	0.0695563	0.0968851	0.8898	0.997188	1.77318	4.87669	1.45956	1.90242	0.0076	0.15007
NCU01105	hypothetical protein	supercont10.5:2928548-2933809	0.245827	0.15139	-0.699375	0	1	1	0.188587	0.13728	-0.458102	0	1	1	0.147327	0.12027	-0.292742	0	1	1
NCU01106	L-amino acid oxidase	supercont10.5:2935355-2938332	1.17114	1.10227	-0.0874347	-0.103453	0.88065	0.997188	1.98368	2.98774	0.590871	0.775757	0.27815	0.850532	3.72163	3.19242	-0.221284	-0.302253	0.6723	0.997188
NCU01107	short-chain dehydrogenase	supercont10.5:2938577-2940019	115.062	182.475	0.665291	0.819263	0.2092	0.78236	252.889	509.501	1.01058	1.20381	0.09935	0.593296	671.251	445.46	-0.591555	-0.664437	0.33945	0.896906
NCU01108	hypothetical protein	supercont10.5:2940147-2941404	10.1714	7.90262	-0.364115	-0.507503	0.4584	0.956174	38.3079	31.2451	-0.294012	-0.429678	0.5349	0.978793	72.8523	26.4855	-1.45977	-2.10576	0.0036	0.0925744
NCU01109	hypothetical protein	supercont10.5:2941755-2942728	0.433791	0.830337	0.936697	0.75446	0.2955	0.865864	1.12571	1.81682	0.690579	0.6355	0.394	0.926698	2.00597	1.71426	-0.226713	-0.236884	0.73145	0.997188
NCU01111	erythromycin esterase	supercont10.5:2943158-2944641	0.728479	0.579582	-0.329876	-0.274784	0.7009	0.997188	0.45341	0.878573	0.954344	0.872605	0.23075	0.806358	0.635065	1.20051	0.918667	0.8657	0.2343	0.810446
NCU01112	lipid binding protein	supercont10.5:2945985-2947541	4.93416	8.23519	0.738998	0.92409	0.1812	0.746435	6.4906	17.6624	1.44426	2.07577	0.0037	0.094266	58.6041	23.4679	-1.32031	-1.90187	0.00815	0.156445
NCU01113	hypothetical protein	supercont10.5:2948245-2951281	0.117567	0.0288683	-2.02592	0	1	1	0.0882516	0.0837326	-0.0758345	0	1	1	0.0671878	0.0467327	-0.523768	0	1	1
NCU01114	DUF858 domain-containing protein	supercont10.5:2948245-2951281	8.22927	7.05224	-0.222683	-0.293472	0.6737	0.997188	5.06259	4.15082	-0.286477	-0.367034	0.5999	0.991837	2.23443	3.15675	0.498533	0.605987	0.37515	0.916516
NCU01115	tRNA-splicing endonuclease subunit SEN2	supercont10.5:2951813-2954519	5.80894	4.08432	-0.508178	-0.727864	0.29495	0.865466	3.26994	3.04352	-0.103525	-0.138241	0.8413	0.997188	1.84621	2.85073	0.626767	0.80088	0.234	0.810079
NCU01116	ceramide glucosyltransferase	supercont10.5:2954846-2957385	11.6343	9.10243	-0.354055	-0.531441	0.45285	0.954143	13.8909	8.04088	-0.788717	-1.18611	0.09515	0.583418	12.6081	8.78054	-0.521965	-0.775603	0.265	0.838313
NCU01118	hypothetical protein	supercont10.5:2957562-2959779	7.06165	10.4401	0.564053	0.81145	0.2325	0.808186	4.0319	8.58362	1.09013	1.55873	0.0248	0.300718	2.95266	7.7346	1.38931	1.86712	0.0092	0.168668
NCU01119	lanosterol synthase	supercont10.5:2960135-2962976	9.03483	14.2401	0.656392	0.980843	0.15645	0.710327	8.834	10.9268	0.306736	0.443585	0.5325	0.977994	4.62878	8.01947	0.792876	1.15302	0.10925	0.616947
NCU01120	meiosis-specific topoisomerase Spo11	supercont10.5:2963577-2965419	0.00982322	0.0323766	1.72069	0	1	1	0.0114385	0.0237196	1.05219	0	1	1	0.0250382	0.0340908	0.44525	0	1	1
NCU01121	hypothetical protein	supercont10.5:2966575-2967782	18.2259	13.2471	-0.460318	-0.657986	0.32695	0.888318	7.83717	10.9163	0.478079	0.642869	0.3532	0.905204	3.40389	4.638	0.446318	0.547504	0.43465	0.94723
NCU01122	hypothetical protein	supercont10.5:2968903-2974291	1.4399	1.81637	0.335083	0.444077	0.5301	0.97736	1.12885	1.31386	0.21896	0.288371	0.6877	0.997188	0.734602	1.14545	0.640885	0.793846	0.28465	0.856557
NCU01123	hypothetical protein	supercont10.5:2968903-2974291	0.356664	0.168963	-1.07786	0	1	1	0.265105	0.0353016	-2.90876	0	1	1	0.0874346	0.0720682	-0.278841	0	1	1
NCU01124	hypothetical protein	supercont10.5:2976749-2978582	5.12287	6.17043	0.268419	0.369665	0.6029	0.992627	29.7509	50.0162	0.749465	1.01441	0.1576	0.712852	30.0797	35.3078	0.231195	0.305721	0.6488	0.996633
NCU01127	DUF636 domain-containing protein	supercont10.5:2979030-2980451	7.5968	9.10832	0.261793	0.365478	0.5959	0.990764	23.2382	45.1505	0.958245	1.34297	0.04925	0.429321	58.3248	33.4568	-0.801808	-1.1874	0.0815	0.545588
NCU01132	MFS monosaccharide transporter	supercont10.5:2983158-2984949	0.589179	0.204221	-1.52858	-1.23291	0.07955	0.540746	0.552	0.402885	-0.4543	-0.41474	0.5606	0.984201	0.628344	0.383864	-0.710962	-0.678067	0.3398	0.89697
NCU01134	hypothetical protein	supercont10.5:2987245-2989434	0.00734245	0.0343335	2.22528	0	1	1	0.0337696	0.023379	-0.530515	0	1	1	0.0847747	0	0	0	1	1
NCU01135	hypothetical protein	supercont10.5:2990216-2993004	0.505919	0.24813	-1.02781	-0.986527	0.1669	0.727187	0.438959	0.240252	-0.869538	-0.830718	0.23995	0.816316	0.265455	0.248324	-0.0962448	0	1	1
NCU01136	hypothetical protein	supercont10.5:2994075-2996015	3.52277	4.03706	0.196593	0.24767	0.72495	0.997188	3.9222	3.50507	-0.162219	-0.215345	0.7494	0.997188	3.81446	3.77897	-0.0134851	-0.0179839	0.98	0.997802
NCU01138	CipA protein	supercont10.5:2997687-2999110	0.666844	0.287397	-1.21431	-1.00976	0.1699	0.73177	0.172404	0.313469	0.86253	0	1	1	0.604782	0.159002	-1.92737	-1.47142	0.0551	0.454373
NCU01140	NAD(P) transhydrogenase	supercont10.5:3000438-3005417	2.12457	2.22193	0.0646438	0.089833	0.89635	0.997188	1.77417	2.20444	0.313264	0.424681	0.55455	0.983459	2.67275	1.8957	-0.495597	-0.696845	0.31885	0.883375
NCU01141	CDP-diacylglycerol-glycerol-3-phosphate	supercont10.5:3006133-3008294	6.5779	8.30441	0.336252	0.482267	0.489	0.967196	4.94881	7.35891	0.572411	0.815366	0.227	0.802203	4.29001	6.1543	0.520615	0.726327	0.3033	0.872229
NCU01142	NADH:ubiquinone oxidoreductase 13.4kD subunit,	supercont10.5:3008524-3014581	374.425	382.046	0.0290713	0.0330732	0.9631	0.997237	381.351	368.06	-0.0511805	-0.0587423	0.93625	0.997188	541.878	272.833	-0.989953	-1.13823	0.1114	0.621703
NCU01143	DEAD/DEAH box helicase	supercont10.5:3008524-3014581	5.81513	4.74097	-0.294627	-0.102374	0.8636	0.997188	4.0706	3.04479	-0.418897	-0.135284	0.86335	0.997188	2.67257	3.05374	0.192353	0.0539364	0.89745	0.997188
NCU01144	hypothetical protein	supercont10.5:3015677-3019987	1.61372	1.71694	0.0894434	0.0249637	0.96345	0.997237	1.42901	1.71422	0.262532	0.0809353	0.90275	0.997188	0.771506	1.67637	1.11959	0.351889	0.70515	0.997188
NCU01145	hypothetical protein, variant	supercont10.5:3015677-3019987	65.0037	71.2148	0.131657	0.174142	0.80655	0.997188	55.6328	49.0239	-0.182452	-0.246248	0.72405	0.997188	34.0516	35.4004	0.0560415	0.0780638	0.91045	0.997188
NCU01146	signal sequence receptor alpha chain	supercont10.5:3020121-3022041	127.919	159.052	0.314264	0.404604	0.56515	0.985363	174.266	136.494	-0.352449	-0.450664	0.50715	0.971484	164.457	120.593	-0.447568	-0.577506	0.41215	0.935901
NCU01147	tyrosine decarboxylase	supercont10.5:3022423-3024882	8.68289	9.18869	0.0816829	0.122468	0.8611	0.997188	11.1821	11.3725	0.0243539	0.036593	0.9578	0.997237	16.8614	12.5022	-0.431537	-0.649464	0.35675	0.907796
NCU01148	methyltransferase	supercont10.5:3026622-3029824	1.86066	1.32993	-0.48446	-0.246978	0.72655	0.997188	1.87363	0.828576	-1.17713	-0.678581	0.32965	0.890306	1.27351	0.689973	-0.884199	-0.455416	0.50215	0.970862
NCU01149	cupin domain-containing protein	supercont10.5:3026622-3029824	9.5861	6.61647	-0.534883	-0.690416	0.3262	0.887873	7.25669	5.22173	-0.474783	-0.589154	0.4043	0.931371	5.8621	3.84776	-0.6074	-0.7419	0.2957	0.866032
NCU01150	UBA domain-containing protein 3	supercont10.5:3031286-3034598	12.1614	10.173	-0.257575	-0.38773	0.5788	0.987929	13.7326	9.75592	-0.493252	-0.73327	0.2848	0.856732	6.89534	9.87451	0.518088	0.766558	0.26045	0.833993
NCU01151	calpain-B	supercont10.5:3036416-3040609	0.0709854	0.0252442	-1.49157	0	1	1	0.0228986	0.0550378	1.26517	0	1	1	0.0397991	0.0236479	-0.751026	0	1	1
NCU01153	hypothetical protein	supercont10.5:3047651-3048075	0.148374	0.929113	2.64661	1.39613	0.27885	0.851298	1.88233	0.978925	-0.943249	-0.577386	0.45425	0.954608	2.33508	0.425749	-2.4554	-1.66724	0.15865	0.714721
NCU01154	hypothetical protein	supercont10.5:3059101-3062061	10.4113	12.769	0.294505	0.429227	0.54095	0.980114	40.7489	34.7671	-0.229037	-0.322507	0.649	0.996686	12.2082	22.6307	0.890432	1.32397	0.0633	0.48639
NCU01156	hypothetical protein	supercont10.5:3070109-3072894	1.04574	0.394575	-1.40616	-1.53376	0.0314	0.340673	0.595259	0.290041	-1.03726	-1.00783	0.17245	0.735093	0.494133	0.253063	-0.965402	-0.936253	0.1944	0.763102
NCU01157	glutamate-cysteine ligase catalytic subunit	supercont10.5:3074408-3078398	15.8662	19.4069	0.290612	0.425207	0.54135	0.980166	13.7109	14.5779	0.0884636	0.120344	0.8659	0.997188	6.67424	12.3174	0.884025	1.18232	0.0964	0.586367
NCU01158	hypothetical protein	supercont10.5:3079384-3087348	2.38433	0.255219	-3.22378	-0.446681	0.0531	0.445148	1.02977	0.279023	-1.88387	-0.247684	0.24895	0.82458	0.743538	0.320199	-1.21544	-0.162695	0.3209	0.884469
NCU01159	hypothetical protein	supercont10.5:3079384-3087348	2.15148	1.8238	-0.238384	-0.016105	0.8969	0.997188	1.59769	0.813586	-0.97362	-0.0455373	0.6216	0.994503	1.14086	1.6339	0.518203	0.0283711	0.76785	0.997188
NCU01160	ATP-dependent RNA helicase dbp-5	supercont10.5:3079384-3087348	60.3757	66.1403	0.131562	0.176688	0.79955	0.997188	52.6378	75.149	0.513656	0.69303	0.3121	0.878897	61.6202	70.7634	0.199601	0.268045	0.6967	0.997188
NCU01161	actin polymerization protein Bzz1	supercont10.5:3087551-3090865	13.6114	12.603	-0.111044	-0.168498	0.81235	0.997188	13.9028	11.2593	-0.304268	-0.4621	0.5158	0.973647	9.97442	10.9518	0.134866	0.203779	0.779	0.997188
NCU01162	glycolipid-anchored surface protein 5	supercont10.5:3090978-3094200	4.09197	2.0379	-1.00571	-1.36509	0.05155	0.438461	6.10996	2.86672	-1.09176	-1.54741	0.02355	0.292017	5.16882	3.02609	-0.772378	-1.07439	0.1256	0.651492
NCU01163	GAF domain nucleotide-binding protein	supercont10.5:3094678-3096177	39.2617	28.6437	-0.454907	-0.655293	0.33935	0.896906	30.5992	32.922	0.105558	0.14808	0.83485	0.997188	34.988	16.7377	-1.06376	-1.54133	0.0313	0.340075
NCU01164	transcription elongation complex subunit	supercont10.5:3097142-3103621	17.6807	15.6058	-0.180088	-0.143802	0.8431	0.997188	14.9281	12.506	-0.255415	-0.193022	0.7923	0.997188	7.72944	13.1882	0.770808	0.515978	0.4682	0.959851
NCU01165	LEM3/CDC50 family protein	supercont10.5:3097142-3103621	47.3998	54.7955	0.209176	0.218454	0.73935	0.997188	58.5862	55.3988	-0.0807044	-0.088277	0.8988	0.997188	41.9649	62.6273	0.577607	0.660225	0.3438	0.899542
NCU01166	camp-dependent protein kinase regulatory chain	supercont10.5:3105177-3109397	29.7076	31.2901	0.0748746	0.0968105	0.8923	0.997188	41.9348	25.4778	-0.718907	-0.921616	0.1949	0.763753	41.074	37.7342	-0.122352	-0.166209	0.8149	0.997188
NCU01167	hypothetical protein	supercont10.5:3105177-3109397	14.5235	11.4293	-0.34566	-0.203362	0.768	0.997188	15.177	8.8682	-0.775171	-0.371667	0.64655	0.99637	6.93123	7.4183	0.0979767	0.0412882	0.95615	0.997237
NCU01169	NADH:ubiquinone oxidoreductase 24	supercont10.5:3112716-3116475	133.799	191.215	0.515126	0.542271	0.4457	0.951201	157.624	202.376	0.360548	0.382614	0.5855	0.988484	162.654	140.144	-0.214899	-0.220126	0.7563	0.997188
NCU01170	hypothetical protein	supercont10.5:3116567-3121919	48.4153	50.1021	0.0494098	0.0652774	0.92655	0.997188	38.5519	48.1921	0.321998	0.442859	0.5157	0.973647	54.2342	47.6947	-0.185375	-0.256963	0.71685	0.997188
NCU01171	DNA replication licensing factor mcm5	supercont10.5:3116567-3121919	4.84574	4.94454	0.0291211	0.0126816	0.56905	0.986133	2.76173	3.56759	0.369377	0.140225	0.80235	0.997188	0.99292	3.42279	1.78542	0.438959	0.38555	0.922394
NCU01172	GARP complex component	supercont10.5:3122165-3126450	4.11239	4.84388	0.236185	0.353188	0.6092	0.993235	4.59637	3.44405	-0.416389	-0.616583	0.37045	0.914831	2.91889	3.18019	0.123694	0.177064	0.7946	0.997188
NCU01173	hypothetical protein	supercont10.5:3128103-3129350	0.0117634	0.0193848	0.720626	0	1	1	0.0815044	0.0284044	-1.52076	0	1	1	0	0.0304497	0	0	1	1
NCU01174	anaphase-promoting complex subunit CDC23	supercont10.5:3130410-3135991	5.68923	4.53872	-0.325949	-0.102598	0.758	0.997188	3.19248	2.79248	-0.19313	-0.0509025	0.92295	0.997188	1.70624	2.44468	0.518825	0.137781	0.8253	0.997188
NCU01175	farnesyl-pyrophosphate synthetase	supercont10.5:3130410-3135991	105.128	204.329	0.958741	1.19724	0.0946	0.582225	106.746	172.39	0.691499	0.893641	0.1836	0.749341	78.6243	130.353	0.729376	0.953939	0.17835	0.743305
NCU01176	hypothetical protein	supercont10.5:3136385-3140959	2.99112	3.27685	0.131626	0.18743	0.78985	0.997188	4.01095	2.44269	-0.715473	-1.02256	0.13345	0.667862	2.84375	2.40375	-0.242509	-0.343872	0.62015	0.994311
NCU01177	NAD dependent epimerase/dehydratase	supercont10.5:3141194-3143406	24.3655	32.8699	0.431926	0.633602	0.36985	0.914542	18.5526	24.1182	0.378501	0.550109	0.43305	0.946414	21.6918	19.4443	-0.157805	-0.23486	0.7271	0.997188
NCU01178	6-phosphofructo-2-kinase/fructose-2,	supercont10.5:3143614-3146767	15.9404	14.6115	-0.125586	-0.186643	0.7888	0.997188	21.8161	16.1408	-0.43468	-0.657253	0.3487	0.902853	19.1671	17.1898	-0.157077	-0.23815	0.73665	0.997188
NCU01179	outer membrane translocase 40 kDa subunit	supercont10.5:3147219-3149869	46.8221	57.1498	0.287558	0.405549	0.5509	0.982719	43.2863	54.3879	0.329375	0.470447	0.5046	0.971334	40.1548	48.4905	0.272131	0.388167	0.58605	0.988549
NCU01180	ubiquitin C-terminal hydrolase	supercont10.5:3150700-3154864	4.31263	4.25508	-0.0193835	-0.0285137	0.96705	0.997237	4.24645	3.71912	-0.191297	-0.270168	0.708	0.997188	6.07783	5.02106	-0.275564	-0.411883	0.5556	0.983459
NCU01181	acyl-CoA dehydrogenase family member 11	supercont10.5:3157039-3158965	35.1673	91.2396	1.37543	1.94604	0.00735	0.146977	50.9703	93.3406	0.872846	1.16121	0.08585	0.558336	193.344	108.945	-0.827574	-0.999956	0.1421	0.684502
NCU01182	hypothetical protein	supercont10.5:3159220-3162470	1.78311	1.57588	-0.178243	-0.0524165	0.9285	0.997188	1.46577	1.12758	-0.378429	-0.107741	0.85405	0.997188	1.80397	0.874986	-1.04384	-0.283076	0.7124	0.997188
NCU01183	GTP-binding protein 1	supercont10.5:3159220-3162470	34.6341	37.6134	0.119056	0.176595	0.79955	0.997188	20.5452	40.0293	0.962255	1.38471	0.04515	0.410587	34.8046	31.776	-0.13134	-0.187514	0.79415	0.997188
NCU01184	pre-mRNA splicing factor cwc2	supercont10.5:3162659-3165596	11.7303	9.00454	-0.381518	-0.556033	0.42505	0.941956	7.96691	7.46973	-0.0929631	-0.133081	0.8499	0.997188	7.99804	7.30939	-0.129895	-0.184786	0.78865	0.997188
NCU01185	urease accessory protein UreF	supercont10.5:3162659-3165596	1.88898	0.998488	-0.91979	-0.32357	0.73515	0.997188	1.24804	0.802889	-0.636396	-0.221321	0.8212	0.997188	2.42078	0.367655	-2.71905	-0.79163	0.35725	0.908097
NCU01186	hypothetical protein	supercont10.5:3165846-3168676	4.25664	4.57737	0.104805	0.150192	0.823	0.997188	4.93158	4.49462	-0.13385	-0.190256	0.7915	0.997188	4.12261	4.24586	0.0424978	0.0600655	0.93415	0.997188
NCU01187	cpc-3 protein	supercont10.5:3169105-3175037	7.79115	10.7075	0.458721	0.687528	0.31225	0.879074	9.44118	10.9027	0.207642	0.307758	0.65135	0.997024	19.5992	15.3442	-0.353102	-0.505248	0.449	0.952525
NCU01188	ubiquitin conjugating enzyme	supercont10.5:3176291-3178250	7.32749	9.51414	0.376754	0.543626	0.43275	0.94638	27.2634	32.781	0.265896	0.402188	0.56755	0.985844	22.9318	26.7734	0.223452	0.334189	0.62165	0.994503
NCU01189	hypothetical protein	supercont10.5:3178605-3183208	4.08725	4.95121	0.276649	0.389024	0.5843	0.988465	3.4929	3.98981	0.191895	0.270139	0.70465	0.997188	2.65499	4.18583	0.656808	0.933988	0.1928	0.761134
NCU01190	DUF410 domain-containing protein	supercont10.5:3183802-3186986	20.8673	31.9058	0.612576	0.901358	0.19135	0.758994	12.3898	25.2868	1.02923	1.47422	0.03615	0.368061	14.4984	22.64	0.642982	0.918984	0.1858	0.75179
NCU01191	hypothetical protein	supercont10.5:3183802-3186986	1.90295	1.64462	-0.210482	-0.073046	0.81325	0.997188	1.71602	1.2354	-0.474081	-0.171952	0.79815	0.997188	2.27039	1.66384	-0.448427	-0.19093	0.76055	0.997188
NCU01192	DNA polymerase delta catalytic subunit	supercont10.5:3187193-3191098	4.87418	4.39702	-0.148633	-0.216214	0.75695	0.997188	2.81294	3.06508	0.123847	0.167903	0.8085	0.997188	1.41127	2.88171	1.02993	1.35178	0.05695	0.462053
NCU01193	hypothetical protein	supercont10.5:3191134-3196494	24.7915	20.3802	-0.282682	-0.330462	0.61405	0.993895	28.9238	2.92098	-3.30773	-4.54821	5e-05	0.0039383	13.5716	3.75402	-1.85408	-2.6214	0.0005	0.0233927
NCU01195	Glu/Leu/Phe/Val dehydrogenase	supercont10.5:3200861-3203095	556.17	371.576	-0.58187	-0.620131	0.36455	0.911589	196.295	247.761	0.335926	0.375696	0.5907	0.989663	152.392	201.658	0.404118	0.519538	0.4465	0.951816
NCU01196	hypothetical protein	supercont10.5:3204892-3208134	1.98198	1.51998	-0.382892	-0.491673	0.46615	0.958788	1.12314	1.18936	0.0826564	0.101444	0.8807	0.997188	0.870055	1.09496	0.331698	0.393342	0.5865	0.988709
NCU01197	cell wall biogenesis protein phosphatase Ssd1	supercont10.5:3209436-3214882	63.5481	98.295	0.62927	0.746344	0.29645	0.866491	65.443	78.7699	0.267406	0.32188	0.65445	0.997188	40.6029	89.1817	1.13516	1.38294	0.058	0.465802
NCU01198	hypothetical protein	supercont10.5:3216684-3220265	3.78582	4.59977	0.280957	0.232665	0.7431	0.997188	3.30199	3.10242	-0.0899421	-0.0578585	0.93445	0.997188	2.47745	3.09714	0.322084	0.186139	0.7749	0.997188
NCU01199	SNARE domain-containing protein	supercont10.5:3216684-3220265	14.6427	13.7561	-0.0901122	-0.108444	0.87265	0.997188	18.821	15.5556	-0.274916	-0.344883	0.6297	0.995522	24.4517	14.6933	-0.734781	-0.940707	0.189	0.755757
NCU01200	peptidyl-prolyl cis-trans isomerase B, variant	supercont10.5:3220549-3222418	412.524	653.132	0.662898	0.723163	0.295	0.865487	385.462	566.63	0.555819	0.586973	0.38745	0.923295	440.009	388.394	-0.180011	-0.197589	0.77835	0.997188
NCU01201	trm-112	supercont10.5:3222435-3223595	64.0753	39.6697	-0.691731	-1.02882	0.12855	0.658148	58.2555	43.1892	-0.431726	-0.634513	0.37325	0.915814	59.8976	38.6287	-0.632824	-0.951004	0.1749	0.738859
NCU01202	hypothetical protein	supercont10.5:3223637-3225214	59.4352	62.5189	0.0729755	0.108191	0.8684	0.997188	64.3681	61.1553	-0.0738671	-0.109545	0.8745	0.997188	78.472	57.1343	-0.457821	-0.678976	0.3167	0.881633
NCU01203	hypothetical protein	supercont10.5:3225372-3227820	13.3597	8.8831	-0.588752	-0.0929475	0.75245	0.997188	7.43707	7.05978	-0.0751098	-0.0106579	0.96615	0.997237	5.09189	8.03688	0.658434	0.0972743	0.71665	0.997188
NCU01204	tropomyosin	supercont10.5:3225372-3227820	381.818	568.53	0.574351	0.688504	0.33115	0.891279	360.73	504.763	0.484687	0.563047	0.4126	0.936292	347.621	393.84	0.180097	0.224669	0.75015	0.997188
NCU01205	hypothetical protein	supercont10.5:3227941-3230013	2.41038	2.01704	-0.257026	-0.325841	0.6226	0.994745	2.23246	1.69319	-0.398892	-0.486579	0.48185	0.965191	2.03557	1.26197	-0.689751	-0.811557	0.24945	0.824997
NCU01206	histone-lysine N-methyltransferase	supercont10.5:3230442-3236098	3.80714	3.3164	-0.199091	-0.293213	0.66535	0.997188	2.87432	3.19657	0.153305	0.213331	0.74855	0.997188	1.83872	3.43778	0.902774	1.27121	0.0711	0.513575
NCU01207	vacuolar membrane ATPase 1	supercont10.5:3236708-3242850	100.655	140.361	0.479729	0.587631	0.4041	0.93137	79.6634	121.066	0.603809	0.738922	0.2926	0.863398	77.0156	106.856	0.472445	0.574035	0.41055	0.934983
NCU01208	hypothetical protein	supercont10.5:3236708-3242850	10.1624	9.00162	-0.174984	-0.0671297	0.92025	0.997188	10.8147	12.4767	0.206235	0.0966842	0.9218	0.997188	9.16223	12.7952	0.481829	0.230051	0.82465	0.997188
NCU01209	hypothetical protein	supercont10.5:3248628-3250248	0.356596	0.22838	-0.642855	0	1	1	0.313278	0.159069	-0.977793	0	1	1	0.277521	0.0934756	-1.56994	0	1	1
NCU01210	para-aminobenzoic acid synthetase	supercont10.5:3251608-3254017	0.329181	0.0971423	-1.76071	0	1	1	0.49664	0.238217	-1.05992	-1.00789	0.1516	0.702569	0.224011	0.218766	-0.034183	0	1	1
NCU01211	hypothetical protein	supercont10.5:3259331-3261929	11.8934	11.9151	0.0026205	0.00386303	0.9955	0.999078	10.6835	13.3435	0.320754	0.456909	0.51285	0.972966	8.344	12.3596	0.566818	0.848545	0.22525	0.800312
NCU01212	hypothetical protein	supercont10.5:3259331-3261929	0.183897	0.07698	-1.25634	0	1	1	0	0	0	0	1	1	0.0318727	0.0637992	1.00122	0	1	1
NCU01213	superoxide dismutase	supercont10.5:3262279-3265413	28.9196	67.2346	1.21716	1.61151	0.01805	0.252078	41.9891	72.8004	0.793933	1.04972	0.1399	0.680421	69.6465	74.2462	0.0922662	0.12333	0.85955	0.997188
NCU01214	hypothetical protein	supercont10.5:3265577-3267915	0.564635	0.844799	0.581291	0.580551	0.4026	0.930807	0.717149	1.08004	0.590735	0.649695	0.3501	0.903673	1.04751	0.982378	-0.0926202	-0.100037	0.8913	0.997188
NCU01215	thioesterase	supercont10.5:3268118-3270177	20.121	10.6086	-0.923472	-1.32842	0.0536	0.447482	11.7282	8.73927	-0.424402	-0.587321	0.3975	0.928051	10.4296	7.60565	-0.455535	-0.661997	0.35635	0.907572
NCU01216	ubiquitin ligase complex F-box protein GRR1	supercont10.5:3271669-3275778	9.08308	11.951	0.39588	0.578759	0.4193	0.939457	15.3927	14.2019	-0.116155	-0.168433	0.8089	0.997188	11.9999	16.2426	0.436758	0.651513	0.34205	0.898454
NCU01218	hypothetical protein	supercont10.5:3277853-3280694	47.1214	62.5843	0.409417	0.122671	0.79795	0.997188	45.8715	53.3464	0.217793	0.0917854	0.8764	0.997188	63.2156	51.9239	-0.283881	-0.101836	0.7448	0.997188
NCU01219	glutaredoxin	supercont10.5:3277853-3280694	276.531	787.876	1.51053	1.45541	0.0612	0.478288	291.545	888.384	1.60746	1.69421	0.0185	0.255653	665.534	636.05	-0.0653714	-0.0661796	0.9271	0.997188
NCU01220	BAG domain-containing protein	supercont10.5:3280967-3285003	8.39435	6.8913	-0.284643	-0.419628	0.5561	0.983459	10.4161	7.32247	-0.508406	-0.748617	0.29325	0.863949	11.1635	9.42467	-0.244271	-0.358749	0.60885	0.993235
NCU01221	60S ribosomal protein L16	supercont10.5:3285267-3287447	2401.45	2001.8	-0.262607	-0.206793	0.76505	0.997188	2103.61	1951.94	-0.107964	-0.0801446	0.9138	0.997188	3017.2	1404.45	-1.1032	-0.909421	0.21975	0.793948
NCU01223	hypothetical protein	supercont10.5:3289322-3292156	6.11571	5.19686	-0.23488	-0.0339903	0.9021	0.997188	3.35331	4.52599	0.432649	0.0558484	0.8168	0.997188	9.22062	6.50699	-0.502874	-0.0914282	0.8065	0.997188
NCU01224	26S protease regulatory subunit 4	supercont10.5:3289322-3292156	57.4011	88.7427	0.628549	0.869464	0.20985	0.783293	57.0491	74.1491	0.378224	0.528559	0.4484	0.952202	57.8945	68.9686	0.252514	0.354886	0.6138	0.993835
NCU01225	ubiquitin conjugating enzyme	supercont10.5:3292408-3296682	13.4665	14.9136	0.147252	0.0437399	0.94025	0.997188	9.86743	13.5958	0.462418	0.13897	0.8529	0.997188	11.6673	11.9572	0.0354114	0.0112977	0.94595	0.997188
NCU01227	succinyl-CoA ligase alpha-chain	supercont10.5:3292408-3296682	219.042	235.413	0.103984	0.121024	0.86075	0.997188	180.492	198.097	0.134274	0.15547	0.8236	0.997188	195.537	154.797	-0.337066	-0.413091	0.55715	0.983459
NCU01229	elongator complex protein 3	supercont10.5:3297105-3299441	10.6832	8.80063	-0.27967	-0.417529	0.5518	0.983066	6.46646	6.65156	0.0407152	0.0584344	0.9337	0.997188	8.6024	7.80167	-0.140956	-0.20761	0.76195	0.997188
NCU01230	serum paraoxonase/arylesterase	supercont10.5:3300407-3302146	3.06358	2.7333	-0.164575	-0.204006	0.76755	0.997188	1.70973	2.74932	0.685304	0.842114	0.22365	0.798891	3.0814	2.17856	-0.500211	-0.615652	0.37705	0.91743
NCU01231	carboxylic acid transporter	supercont10.5:3302201-3305233	0.327148	0.325662	-0.00656581	0	1	1	0.372598	0.432347	0.214571	0.220083	0.75685	0.997188	0.516583	0.304936	-0.760493	-0.739202	0.3138	0.880149
NCU01233	aldose reductase	supercont10.5:3305696-3308033	44.2941	30.5904	-0.534035	-0.705995	0.31355	0.879834	43.9093	57.2998	0.384002	0.494971	0.4777	0.963884	153.72	56.0682	-1.45505	-1.6934	0.02365	0.292568
NCU01234	eukaryotic initiation factor 4A-12	supercont10.5:3308066-3310171	46.0726	47.2498	0.0363997	0.0537266	0.9343	0.997188	56.8814	44.083	-0.367736	-0.535888	0.4316	0.9457	56.3929	49.9123	-0.176118	-0.255725	0.7054	0.997188
NCU01235	splicing factor 3a subunit 3	supercont10.5:3310333-3312316	17.5605	18.5421	0.0784696	0.117769	0.86925	0.997188	16.9542	15.8039	-0.101359	-0.150444	0.82575	0.997188	15.9811	18.6735	0.22462	0.336603	0.62495	0.994854
NCU01236	GIY-YIG catalytic domain-containing protein	supercont10.5:3312442-3313883	5.2119	2.31249	-1.17236	-1.45403	0.04675	0.418204	4.3923	2.45269	-0.840613	-1.04736	0.1497	0.699271	9.08205	3.63466	-1.3212	-1.76259	0.012	0.198696
NCU01238	PHD transcription factor	supercont10.5:3315668-3322912	6.83792	6.94319	0.022042	0.0313423	0.96545	0.997237	9.65359	7.49153	-0.365806	-0.508683	0.43985	0.948755	7.76499	8.57244	0.142722	0.211585	0.75525	0.997188
NCU01240	hypothetical protein	supercont10.5:3328231-3331836	65.5228	80.4883	0.296782	0.381431	0.59155	0.989749	42.4536	57.6948	0.442556	0.60084	0.4015	0.930473	19.4308	38.8405	0.999215	1.34319	0.05795	0.465586
NCU01241	mitochondrial carrier protein	supercont10.5:3333720-3337884	17.8765	17.6266	-0.0203118	-0.0291943	0.9655	0.997237	18.2734	17.7676	-0.0404993	-0.0582387	0.93195	0.997188	11.8773	18.0634	0.604868	0.891366	0.1848	0.750675
NCU01242	G2/mitotic-specific cyclin	supercont10.5:3339420-3343169	3.76976	3.11592	-0.274812	-0.392711	0.5682	0.986128	3.7934	2.81662	-0.429527	-0.591519	0.39025	0.924707	2.41895	2.51507	0.0562155	0.0752032	0.9155	0.997188
NCU01243	C6 finger domain-containing protein	supercont10.5:3349051-3352526	12.8987	13.3043	0.0446656	0.0676286	0.92185	0.997188	15.5159	14.4288	-0.10479	-0.155178	0.81835	0.997188	12.7175	16.0831	0.338727	0.514009	0.47145	0.96116
NCU01245	hypothetical protein	supercont10.5:3355942-3357936	7.29928	5.59755	-0.382958	-0.549948	0.4207	0.940205	2.60823	3.5719	0.453623	0.590396	0.3977	0.928107	1.80196	4.44189	1.30161	1.61541	0.0253	0.303893
NCU01246	urease accessory protein UreD	supercont10.5:3358199-3359618	5.1195	5.97778	0.223606	0.299368	0.66335	0.997188	2.87559	6.77744	1.23689	1.57829	0.02275	0.286314	3.93527	4.90067	0.316516	0.411513	0.55245	0.983313
NCU01247	hypothetical protein	supercont10.5:3360192-3366783	10.3668	9.15179	-0.17985	-0.254983	0.70615	0.997188	7.86462	6.86794	-0.195498	-0.276749	0.68665	0.997188	3.96629	6.80514	0.778836	1.08887	0.12425	0.648718
NCU01248	hypothetical protein	supercont10.5:3360192-3366783	1.70532	1.44948	-0.23451	-0.102543	0.52885	0.977219	0.993977	1.04094	0.0666087	0.0268122	0.72545	0.997188	0.428872	0.957044	1.15804	0.432732	0.6761	0.997188
NCU01249	importin alpha subunit	supercont10.5:3367760-3370827	67.2376	77.9617	0.213497	0.285861	0.687	0.997188	50.9837	63.1789	0.309408	0.425348	0.53485	0.97879	37.245	70.3057	0.916594	1.25416	0.07125	0.514138
NCU01250	cystinosin	supercont10.5:3370914-3372733	12.4588	11.915	-0.0643823	-0.0963894	0.8914	0.997188	11.6111	9.47462	-0.293369	-0.435378	0.5313	0.977785	13.9436	8.82674	-0.659655	-0.979811	0.1591	0.715444
NCU01252	MYND domain-containing protein	supercont10.5:3373620-3377882	4.55829	4.46469	-0.029935	-0.0444613	0.9465	0.997188	5.92169	4.67173	-0.342051	-0.49764	0.48145	0.964866	4.63351	5.90668	0.350242	0.519302	0.45145	0.953739
NCU01253	hypothetical protein	supercont10.5:3381030-3383464	6.07792	6.35762	0.0649077	0.0954009	0.8871	0.997188	6.85015	4.9045	-0.482029	-0.696995	0.32325	0.88597	5.55603	5.0739	-0.130961	-0.18682	0.7815	0.997188
NCU01254	cation efflux family protein family	supercont10.5:3383832-3389923	12.9748	16.4995	0.346711	0.24468	0.73845	0.997188	13.8905	12.938	-0.102489	-0.075224	0.9087	0.997188	9.82118	13.5827	0.467801	0.338715	0.63435	0.995522
NCU01255	mitochondrial dynamin GTPase	supercont10.5:3383832-3389923	20.6975	20.4989	-0.0139128	-0.0164333	0.9808	0.997802	22.5791	16.2898	-0.471022	-0.536871	0.4482	0.952184	15.265	20.1017	0.397091	0.472373	0.50225	0.970889
NCU01256	glutamine amidotransferase	supercont10.5:3391032-3393733	11.1328	18.2107	0.70997	1.03439	0.14545	0.691299	11.3646	14.2088	0.322239	0.48522	0.4979	0.9699	11.7032	14.2902	0.288125	0.434052	0.5411	0.980166
NCU01257	hypothetical protein	supercont10.5:3393819-3395597	19.0258	19.9056	0.0652177	0.0915181	0.8949	0.997188	10.9031	14.1193	0.372924	0.556651	0.42415	0.941546	4.22033	15.5113	1.87789	2.47354	0.0011	0.0414109
NCU01258	cyanase, variant	supercont10.5:3397869-3399150	12.5168	54.0831	2.11132	2.92795	0.0001	0.00699083	6.80042	104.095	3.93613	5.09586	5e-05	0.0039383	12.7921	29.9514	1.22737	1.77962	0.0075	0.148774
NCU01259	hypothetical protein	supercont10.5:3399941-3401205	17.6872	9.20529	-0.942172	-1.34206	0.04935	0.429914	9.76293	7.00435	-0.479062	-0.662326	0.3305	0.89101	4.51964	6.14403	0.442976	0.565455	0.3943	0.926774
NCU01260	hypothetical protein	supercont10.5:3402080-3409629	0.972749	0.690018	-0.495433	-0.615832	0.37445	0.916103	0.762685	0.6352	-0.263875	-0.332393	0.6319	0.995522	0.364295	0.572755	0.65281	0.731609	0.29445	0.864899
NCU01261	hypothetical protein	supercont10.5:3412645-3413551	0.528943	0.0985866	-2.42365	-1.25101	0.21065	0.784227	0.242221	0.119933	-1.0141	0	1	1	0.172879	0.154944	-0.158018	0	1	1
NCU01262	hypothetical protein	supercont10.5:3417548-3417935	0.558435	0	0	0	1	1	0	0	0	0	1	1	0	0	0	0	1	1
NCU01266	phosphoinositide-specific phospholipase C	supercont10.5:3449834-3454535	0.644291	0.566712	-0.185096	-0.21199	0.76665	0.997188	0.582195	0.406983	-0.516535	-0.573269	0.40235	0.930699	0.444862	0.49006	0.139601	0.154638	0.82555	0.997188
NCU01267	palmitoyltransferase PFA3	supercont10.5:3455170-3458425	6.7447	8.0589	0.256829	0.384086	0.58175	0.988194	5.9491	6.66476	0.163881	0.238032	0.73205	0.997188	3.36183	7.72432	1.20016	1.70423	0.01915	0.260742
NCU01268	ubiquitin-conjugating enzyme E2 6	supercont10.5:3459261-3461124	6.41467	7.65943	0.255863	0.359855	0.61305	0.99376	9.07844	7.32154	-0.310298	-0.445861	0.5197	0.974824	8.02437	7.43493	-0.11007	-0.15771	0.81725	0.997188
NCU01269	cell cycle regulatory protein	supercont10.5:3462481-3466163	2.77128	2.6784	-0.0491833	-0.0690727	0.9232	0.997188	3.99813	4.09306	0.0338558	0.0485558	0.94695	0.997188	2.67058	3.87827	0.538259	0.761697	0.28935	0.860427
NCU01270	ribose-phosphate pyrophosphokinase II	supercont10.5:3467961-3470630	2.18427	2.43943	0.15939	0.210399	0.7666	0.997188	3.96286	2.93237	-0.434474	-0.585957	0.40855	0.933656	3.80115	2.5358	-0.583993	-0.784283	0.27365	0.846077
NCU01271	ornithine decarboxylase	supercont10.5:3470937-3474214	66.625	61.0639	-0.125745	-0.167632	0.8187	0.997188	63.3366	65.674	0.0522829	0.0707052	0.91475	0.997188	56.3094	68.035	0.272901	0.362654	0.5959	0.990764
NCU01272	mitochondrial presequence protease	supercont10.5:3475011-3480227	18.1735	26.8855	0.564993	0.809164	0.246	0.821769	18.9168	27.3611	0.532459	0.759068	0.2731	0.845926	26.3829	27.8599	0.0785882	0.111585	0.87	0.997188
NCU01273	beta-taxilin	supercont10.5:3480589-3483262	14.5399	14.1153	-0.0427546	-0.0644173	0.9321	0.997188	13.0097	12.7814	-0.0255431	-0.0387289	0.9577	0.997237	14.7645	16.364	0.148392	0.225954	0.75115	0.997188
NCU01274	hypothetical protein	supercont10.5:3483466-3486316	5.13406	4.06169	-0.338021	-0.476656	0.50905	0.972005	4.34057	3.73343	-0.217381	-0.307743	0.6642	0.997188	3.19783	4.41329	0.464763	0.633461	0.3812	0.919628
NCU01275	oxidoreductase	supercont10.5:3486563-3488068	1.95516	3.90013	0.996238	1.24641	0.0845	0.555186	1.46217	3.3156	1.18116	1.42839	0.039	0.381999	1.27196	2.59749	1.03007	1.18251	0.0882	0.564593
NCU01276	N-acetyltransferase 5	supercont10.5:3488524-3489911	24.1087	19.6964	-0.291627	-0.420519	0.5525	0.983334	18.3453	20.9063	0.188522	0.26069	0.7123	0.997188	20.1728	11.8002	-0.773597	-1.13055	0.1167	0.633974
NCU01277	hypothetical protein	supercont10.5:3490174-3492704	9.08615	8.93114	-0.0248241	-0.0372629	0.9576	0.997237	8.4869	6.21885	-0.44859	-0.648831	0.35565	0.907232	5.4316	7.14312	0.395177	0.568891	0.4068	0.932804
NCU01278	hypothetical protein, variant	supercont10.5:3497543-3500779	7.07887	6.72991	-0.0729317	-0.107343	0.87835	0.997188	6.29451	4.58987	-0.455639	-0.667341	0.34355	0.899469	3.08685	4.49555	0.542361	0.755419	0.28015	0.852711
NCU01279	ER membrane protein	supercont10.5:3501034-3504364	8.36164	7.60665	-0.136523	-0.204782	0.7699	0.997188	7.52435	5.70608	-0.399067	-0.597793	0.3894	0.924191	10.8067	7.59468	-0.508866	-0.767653	0.2805	0.853155
NCU01281	hypothetical protein	supercont10.5:3507760-3508694	1.2231	0.784692	-0.640347	-0.572999	0.42995	0.945054	1.85855	0.75753	-1.29481	-1.15802	0.10145	0.598582	0.660458	0.469848	-0.491273	-0.373945	0.6183	0.994121
NCU01282	vacuolar-sorting protein snf-7	supercont10.5:3510558-3512602	22.4727	22.6027	0.00832128	0.0126463	0.9864	0.998152	26.3399	25.1886	-0.0644797	-0.0977764	0.8932	0.997188	34.2143	25.2039	-0.440957	-0.665661	0.34375	0.899469
NCU01283	hypothetical protein	supercont10.5:3515783-3521119	46.6866	35.8131	-0.382519	-0.498884	0.47825	0.964015	41.6342	24.797	-0.747603	-0.974318	0.1643	0.723057	22.0235	23.8731	0.11634	0.166624	0.8111	0.997188
NCU01284	hypothetical protein	supercont10.5:3521381-3525426	6.75888	6.64669	-0.02415	-0.0158697	0.9804	0.997802	5.14105	5.41416	0.0746734	0.0467807	0.94665	0.997188	5.18075	5.25591	0.0207813	0.01227	0.98665	0.998203
NCU01285	hypothetical protein	supercont10.5:3521381-3525426	18.4181	13.4798	-0.450323	-0.601436	0.3966	0.927522	18.3115	10.2909	-0.831374	-1.12117	0.1139	0.627395	17.2678	12.7606	-0.436388	-0.603479	0.38955	0.924229
NCU01288	hypothetical protein	supercont10.5:3529622-3538525	4.62749	3.65099	-0.341943	-0.266546	0.6927	0.997188	3.79634	2.54578	-0.5765	-0.40617	0.5938	0.990323	2.5857	2.84723	0.139003	0.0803134	0.75385	0.997188
NCU01289	hypothetical protein	supercont10.5:3529622-3538525	22.7605	7.95442	-1.5167	-1.65504	0.0245	0.298754	23.2402	8.30175	-1.48514	-1.70802	0.02445	0.298475	28.4705	9.47093	-1.58789	-1.78682	0.0302	0.334174
NCU01290	centromere/microtubule-binding protein CBF5	supercont10.5:3539647-3542237	57.3038	34.0792	-0.749742	-0.992669	0.1438	0.687311	32.6329	23.259	-0.488537	-0.716511	0.3063	0.874758	12.4044	21.4607	0.790847	1.148	0.09895	0.592249
NCU01291	hypothetical protein	supercont10.5:3542458-3546017	21.1746	24.7845	0.227101	0.327576	0.6417	0.995935	22.6425	22.6079	-0.00220231	-0.00329192	0.99525	0.999078	18.0413	17.8307	-0.0169355	-0.0252452	0.97165	0.997319
NCU01292	hypothetical protein	supercont10.5:3548501-3549527	12.0134	2.88915	-2.05593	-2.50397	0.0021	0.064643	12.9494	2.81246	-2.20297	-2.69045	0.0008	0.0331205	31.356	4.75549	-2.72108	-3.32682	5e-05	0.0039383
NCU01294	hydrolase	supercont10.5:3553251-3557053	14.1909	16.0497	0.177579	0.266885	0.69485	0.997188	19.1264	11.932	-0.680731	-0.993278	0.152	0.702972	18.4735	17.3377	-0.0915413	-0.136365	0.8388	0.997188
NCU01296	hypothetical protein, variant	supercont10.5:3561428-3565327	112.054	85.5575	-0.389232	-0.436556	0.54435	0.980893	116.295	75.2618	-0.627797	-0.620073	0.3658	0.912456	226.128	103.626	-1.12575	-1.13936	0.10015	0.595579
NCU01297	hypothetical protein	supercont10.5:3561428-3565327	0.0324325	0.340797	3.3934	0	1	1	0.0728813	0.384797	2.40048	0	1	1	0.0522605	0.32495	2.63643	0	1	1
NCU01298	hypothetical protein	supercont10.5:3568816-3572738	8.70005	5.92732	-0.553644	-0.247312	0.8307	0.997188	4.88406	4.00677	-0.285642	-0.107822	0.87445	0.997188	5.54119	3.05224	-0.860324	-0.344575	0.6588	0.997188
NCU01299	hypothetical protein	supercont10.5:3568816-3572738	25.4682	22.97	-0.148946	-0.0794005	0.91265	0.997188	17.8049	17.5387	-0.021729	-0.0122077	0.97065	0.997319	17.6591	13.1095	-0.429803	-0.235544	0.74285	0.997188
NCU01300	imidazoleglycerol-phosphate dehydratase (his-1)	supercont10.5:3568816-3572738	55.1487	68.6903	0.316779	0.361046	0.61105	0.993443	45.9789	65.6494	0.513811	0.61153	0.39095	0.924962	57.3268	45.6745	-0.32782	-0.399333	0.57425	0.986834
NCU01301	60S ribosomal subunit assembly/export protein	supercont10.5:3573066-3576194	19.505	12.173	-0.680155	-0.613765	0.38	0.919129	9.92632	9.54699	-0.0562124	-0.0395635	0.9532	0.997237	4.96389	10.1637	1.03388	0.598432	0.4314	0.945501
NCU01302	hydrolase	supercont10.5:3573066-3576194	12.4147	14.6798	0.241779	0.281089	0.6812	0.997188	9.45609	12.4207	0.393429	0.460638	0.51925	0.974607	13.4936	13.1788	-0.0340623	-0.0411096	0.953	0.997237
NCU01303	hypothetical protein	supercont10.5:3576724-3580233	3.66902	3.20292	-0.196009	-0.276757	0.69195	0.997188	3.08744	2.78736	-0.147515	-0.206208	0.76535	0.997188	3.13627	3.36967	0.103556	0.146961	0.8393	0.997188
NCU01304	mitochondrial mRNA processing protein PET127	supercont10.5:3581504-3584124	7.14725	5.68215	-0.330951	-0.465025	0.51105	0.972235	4.29122	3.39683	-0.3372	-0.469677	0.4966	0.969518	2.03779	4.78479	1.23145	1.58637	0.02995	0.332927
NCU01305	rhomboid family membrane protein	supercont10.5:3584539-3587798	8.99504	13.2419	0.557909	0.788844	0.2657	0.838674	8.1079	12.8262	0.661697	0.982629	0.15385	0.706059	10.5997	11.3456	0.0981222	0.141525	0.83605	0.997188
NCU01306	hypothetical protein	supercont10.5:3588016-3590984	5.80851	4.93201	-0.235994	-0.146812	0.83205	0.997188	3.12734	4.10572	0.392698	0.228214	0.74015	0.997188	2.31181	3.568	0.626092	0.369383	0.61475	0.993983
NCU01307	hypothetical protein	supercont10.5:3588016-3590984	40.9977	30.258	-0.438228	-0.566689	0.42615	0.942584	23.4931	25.0706	0.0937582	0.122853	0.86605	0.997188	20.445	20.1288	-0.0224836	-0.0294026	0.9636	0.997237
NCU01308	hypothetical protein	supercont10.5:3595824-3596885	0.581093	0.142814	-2.02463	-0.897186	0.3571	0.908097	0	0.150177	0	0	1	1	0.359311	0	0	0	1	1
NCU01309	hypothetical protein	supercont10.5:3597375-3601028	2.87633	12.8945	2.16446	2.72453	0.00065	0.0283125	2.6442	5.50256	1.05727	1.42311	0.04285	0.399963	2.36659	4.36733	0.88394	1.14054	0.1051	0.607579
NCU01310	hypothetical protein	supercont10.5:3601799-3604304	15.3336	13.8976	-0.141861	-0.212002	0.7629	0.997188	13.2868	11.3226	-0.230795	-0.345051	0.6236	0.994834	7.65632	12.3443	0.689122	0.987613	0.15925	0.715562
NCU01311	hypothetical protein	supercont10.5:3604975-3607644	0.289617	0.387255	0.419136	0	1	1	0.278961	0.2702	-0.0460329	0	1	1	0.367847	0.312504	-0.235228	0	1	1
NCU01312	myb-like DNA-binding protein myb-1	supercont10.5:3617074-3618886	10.2631	9.70983	-0.0799465	-0.115876	0.86825	0.997188	20.6312	26.5202	0.362267	0.531728	0.4532	0.954171	14.3559	16.4485	0.196308	0.286634	0.68635	0.997188
NCU01313	hypothetical protein	supercont10.5:3623176-3623902	0.755799	0.239595	-1.65741	-0.749098	0.47145	0.96116	0.169295	0	0	0	1	1	0	0.545995	0	#NAME?	0.06345	0.486771
NCU01314	hypothetical protein	supercont10.5:3626475-3626960	0.30429	0.239907	-0.342975	0	1	1	2.10041	0	0	#NAME?	0.00045	0.0216896	1.029	0.20913	-2.29877	-1.25548	0.2611	0.834453
NCU01315	UDP-N-acetylglucosaminyltransferase	supercont10.5:3630865-3635902	9.86071	11.0714	0.167072	0.241159	0.7233	0.997188	7.21943	8.64227	0.259527	0.376065	0.5802	0.988176	5.39094	7.82159	0.536925	0.774395	0.2631	0.836698
NCU01317	60S ribosomal protein L12	supercont10.5:3640957-3642935	2938.54	2557.88	-0.200149	-0.144156	0.81535	0.997188	2604.75	2604.74	-8.13883e-06	-4.91097e-06	1	1	4361.31	1909.53	-1.19155	-0.886027	0.19245	0.760819
NCU01318	protein transporter sec-23	supercont10.5:3643229-3646656	38.7831	56.6572	0.54683	0.774147	0.2565	0.830414	45.644	44.5045	-0.0364729	-0.0516162	0.93755	0.997188	26.6722	41.1292	0.624826	0.900819	0.1873	0.753383
NCU01319	hypothetical protein	supercont10.5:3647073-3651283	27.2648	24.142	-0.175492	-0.172506	0.8025	0.997188	17.8006	15.5149	-0.198278	-0.139913	0.8373	0.997188	12.5514	14.4659	0.204803	0.131917	0.85495	0.997188
NCU01320	glutathione S-transferase, variant	supercont10.5:3647073-3651283	72.4642	138.634	0.935941	0.672875	0.4421	0.94966	108.594	120.935	0.155293	0.146022	0.86265	0.997188	141.46	219.77	0.635604	0.698594	0.3614	0.910038
NCU01321	high-affinity nickel transporter	supercont10.5:3651499-3654199	0.892062	0.858827	-0.0547764	-0.063933	0.92535	0.997188	0.955579	0.664254	-0.52464	-0.580453	0.4171	0.938632	0.936399	0.927641	-0.0135559	-0.0151159	0.9811	0.997802
NCU01322	transcription factor TFIIE complex alpha	supercont10.5:3654988-3661778	2.66331	3.1392	0.237176	0.143661	0.8221	0.997188	2.4276	2.94725	0.279842	0.144391	0.8027	0.997188	1.78253	3.0668	0.782802	0.614731	0.3704	0.91482
NCU01323	cohesin complex subunit	supercont10.5:3654988-3661778	4.22073	4.73345	0.165398	0.203785	0.7753	0.997188	4.33517	4.36784	0.0108315	0.0129492	0.98785	0.998284	1.83264	3.56758	0.961018	1.10898	0.1169	0.634548
NCU01324	hypothetical protein	supercont10.5:3662528-3665379	7.35244	6.97811	-0.0753872	-0.110573	0.87715	0.997188	8.88008	6.70058	-0.406287	-0.587542	0.40015	0.929459	10.0959	8.34058	-0.275556	-0.405941	0.56565	0.985457
NCU01325	hypothetical protein	supercont10.5:3666147-3666942	0.103799	0.370721	1.83654	0	1	1	0.168025	0.200511	0.255004	0	1	1	0.105816	0.137215	0.374874	0	1	1
NCU01326	hypothetical protein	supercont10.5:3668004-3668876	0.0949095	0.0302626	-1.64902	0	1	1	0.274896	0.147202	-0.901087	0	1	1	0	0.0263027	0	0	1	1
NCU01327	hypothetical protein	supercont10.5:3670033-3672264	18.2723	19.8135	0.116825	0.175227	0.8006	0.997188	14.0129	13.6151	-0.041557	-0.0624323	0.93065	0.997188	10.4324	15.513	0.572412	0.860778	0.2239	0.798891
NCU01328	transketolase	supercont10.5:3672513-3675677	174.439	260.687	0.579594	0.680648	0.308	0.87594	112.704	265.959	1.23867	1.51112	0.03365	0.353842	110.695	189.299	0.774077	0.935059	0.1647	0.723714
NCU01329	hypothetical protein	supercont10.5:3677530-3678970	2.08115	1.83905	-0.17842	-0.199218	0.7764	0.997188	0.66637	0.931282	0.482894	0.467724	0.5079	0.971658	0.227714	0.491496	1.10996	0.861584	0.2423	0.818112
NCU01330	SacI domain-containing protein	supercont10.5:3679000-3682803	7.99733	10.8273	0.437078	0.621857	0.37665	0.917242	13.6621	14.2181	0.0575414	0.0806337	0.9088	0.997188	14.1077	15.2295	0.110391	0.155006	0.8205	0.997188
NCU01331	snRNP and snoRNP protein	supercont10.5:3683058-3683978	287.044	174.744	-0.716032	-0.901524	0.1879	0.754219	226.615	132.744	-0.771594	-1.02688	0.1433	0.686518	179.11	99.1658	-0.852932	-1.20739	0.08615	0.559477
NCU01332	vacuolar ATP synthase proteolipid subunit	supercont10.5:3684274-3689857	151.46	161.966	0.0967571	0.107675	0.8794	0.997188	166.553	149.583	-0.155028	-0.171361	0.80265	0.997188	176.671	144.759	-0.287416	-0.315454	0.65685	0.997188
NCU01333	Delta(24(24(1)))-sterol reductase	supercont10.5:3684274-3689857	25.4413	23.2335	-0.130969	-0.0791574	0.9154	0.997188	33.3429	23.4901	-0.505327	-0.321137	0.6439	0.996022	21.7736	23.2112	0.0922429	0.0497567	0.94465	0.997188
NCU01334	hypothetical protein	supercont10.5:3690219-3692089	0.452963	0.161777	-1.48538	-1.00544	0.1797	0.744885	0.256386	0.141293	-0.859622	0	1	1	0.292939	0.251872	-0.217913	0	1	1
NCU01335	cell division control protein 15	supercont10.5:3692752-3700051	4.51591	4.67375	0.0495642	0.0700103	0.92125	0.997188	3.76234	3.80174	0.0150329	0.0210718	0.97715	0.997702	3.64653	3.9855	0.12824	0.186448	0.7904	0.997188
NCU01336	hypothetical protein	supercont10.5:3700550-3703216	9.49641	7.64838	-0.312229	-0.462686	0.4983	0.97015	9.21238	6.27877	-0.553091	-0.814212	0.23405	0.810228	7.05823	6.55752	-0.106157	-0.156159	0.8172	0.997188
NCU01337	dihydrofolate synthetase Fol3	supercont10.5:3703538-3705009	8.34527	11.4451	0.455698	0.655572	0.34895	0.902922	7.51493	10.4077	0.469821	0.661519	0.34785	0.902536	7.52713	7.89064	0.0680406	0.0936826	0.8882	0.997188
NCU01338	DUF218 domain-containing protein	supercont10.5:3705159-3708109	15.2458	11.5677	-0.398315	-0.411332	0.5569	0.983459	19.0647	7.57826	-1.33096	-1.47504	0.04545	0.412017	12.7191	6.86559	-0.889539	-0.940835	0.1871	0.753253
NCU01339	hypothetical protein	supercont10.5:3705159-3708109	3.28463	5.22109	0.668621	0.571125	0.4225	0.941026	1.77453	4.44386	1.32438	0.910989	0.1851	0.751138	1.56428	3.30399	1.07871	0.79012	0.2617	0.835182
NCU01340	hypothetical protein	supercont10.5:3708774-3711454	17.6924	13.3365	-0.407751	-0.320194	0.64155	0.995935	11.9238	11.7246	-0.0243081	-0.0188325	0.9769	0.997702	7.55933	5.75703	-0.392935	-0.214016	0.7707	0.997188
NCU01341	U1 small nuclear ribonucleoprotein C	supercont10.5:3708774-3711454	17.2696	12.3834	-0.479831	-0.534463	0.45855	0.956174	14.1804	10.3256	-0.457681	-0.520671	0.4589	0.956394	16.4201	10.3856	-0.66087	-0.862746	0.21735	0.791641
NCU01342	endoplasmic reticulum vesicle protein 25 (erv-1)	supercont10.5:3711730-3713332	57.12	102.882	0.848919	1.19346	0.08935	0.567697	93.1811	86.8332	-0.101792	-0.145119	0.83395	0.997188	69.6387	86.8736	0.319027	0.455846	0.50585	0.971448
NCU01343	TPR repeat protein	supercont10.5:3713342-3714747	34.1704	25.2185	-0.438267	-0.631649	0.35365	0.905567	20.8713	20.8286	-0.00295272	-0.00410826	0.9954	0.999078	22.4851	19.9244	-0.174434	-0.255484	0.7208	0.997188
NCU01344	hypothetical protein	supercont10.5:3714757-3717572	7.61674	4.22031	-0.851825	-1.22	0.0776	0.53405	4.81482	2.60794	-0.884572	-1.2026	0.0968	0.587326	3.15115	2.34627	-0.425508	-0.554752	0.43875	0.948251
NCU01345	hypothetical protein	supercont10.5:3718338-3722198	14.5356	16.1036	0.147795	0.209403	0.7576	0.997188	30.9227	28.1555	-0.135252	-0.188247	0.7923	0.997188	25.8214	28.5545	0.145152	0.209621	0.7642	0.997188
NCU01346	hypothetical protein	supercont10.5:3718338-3722198	1.14959	0.225852	-2.34767	-0.165946	0.50685	0.971484	1.11333	0.439327	-1.34152	-0.0786372	0.57365	0.986599	4.06052	0.751098	-2.43459	-0.13279	0.3471	0.901908
NCU01347	hypothetical protein	supercont10.5:3727251-3729052	7.02521	7.23627	0.0427053	0.0580388	0.9317	0.997188	8.11904	7.78661	-0.0603149	-0.084931	0.90165	0.997188	9.97223	6.31401	-0.659361	-0.950931	0.1726	0.73537
NCU01348	agmatinase	supercont10.5:3730156-3732570	34.0097	46.2485	0.443463	0.648115	0.35235	0.904786	75.1264	96.7819	0.365417	0.481033	0.48125	0.964688	423.187	106.082	-1.99612	-2.45496	0.00095	0.0374626
NCU01349	hypothetical protein	supercont10.5:3735909-3741109	2.3114	1.91918	-0.268279	-0.375969	0.58915	0.98942	2.9398	3.51532	0.25794	0.38329	0.58405	0.988428	3.90397	3.61695	-0.11017	-0.160226	0.826	0.997188
NCU01350	hypothetical protein	supercont10.5:3741906-3742734	0	0	0	0	1	1	0	0	0	0	1	1	0	0	0	0	1	1
NCU01351	hypothetical protein	supercont10.5:3743446-3744618	0.929903	0.692385	-0.425506	-0.388548	0.5943	0.990418	0.361881	0.364908	0.01202	0	1	1	0.302547	0.522855	0.789251	0.615922	0.36775	0.913651
NCU01353	mixed-linked glucanase	supercont10.5:3747191-3750386	75.2513	97.8975	0.379556	0.506309	0.4646	0.958365	85.6524	67.3909	-0.345939	-0.457541	0.5012	0.970836	44.0537	67.9501	0.625212	0.860966	0.2206	0.794833
NCU01355	hypothetical protein	supercont10.5:3759324-3760819	3.85987	2.5526	-0.596588	-0.744287	0.2859	0.857849	4.78292	3.99538	-0.259559	-0.30537	0.6608	0.997188	6.2831	3.20364	-0.971767	-1.20486	0.0976	0.589583
NCU01356	hypothetical protein	supercont10.5:3760840-3762881	2.84496	2.45506	-0.212648	-0.275472	0.68465	0.997188	1.67674	2.38704	0.509559	0.612252	0.39365	0.926513	2.40448	1.79727	-0.419918	-0.516436	0.45825	0.956174
NCU01357	hypothetical protein	supercont10.5:3763094-3764336	0.701031	0.818257	0.223077	0.203903	0.777	0.997188	1.09733	0.829681	-0.403363	-0.409266	0.55945	0.983826	0.804731	0.4819	-0.739774	-0.661507	0.34535	0.900637
NCU01358	hypothetical protein	supercont10.5:3767239-3769039	0.47695	0.316997	-0.589369	-0.523148	0.4504	0.95311	0.900759	0.405245	-1.15235	-1.12555	0.1258	0.651832	1.04052	0.431734	-1.26909	-1.24416	0.09525	0.583559
NCU01360	NADH:ubiquinone oxidoreductase 11.5kD subunit	supercont10.5:3769058-3770375	236.382	269.332	0.188264	0.249332	0.71645	0.997188	212.609	230.67	0.117632	0.153868	0.81585	0.997188	252.292	163.652	-0.624466	-0.838973	0.2452	0.820748
NCU01361	hypothetical protein	supercont10.5:3770666-3778900	4.98107	4.58744	-0.118765	-0.102645	0.88275	0.997188	5.58114	3.83351	-0.541895	-0.452707	0.51475	0.973478	3.45251	3.94623	0.192827	0.151491	0.82285	0.997188
NCU01362	INO80 chromatin remodeling complex	supercont10.5:3770666-3778900	7.74945	8.11728	0.0669022	0.0771395	0.91215	0.997188	10.5535	8.71549	-0.276066	-0.328872	0.6324	0.995522	6.76566	9.76892	0.529969	0.649498	0.34715	0.901961
NCU01364	oxidoreductase	supercont10.5:3779431-3785173	18.9726	17.1054	-0.14947	-0.189361	0.78695	0.997188	11.251	13.0108	0.209662	0.261312	0.7142	0.997188	11.6013	9.49134	-0.289597	-0.358237	0.60925	0.993235
NCU01365	ATP dependent DNA ligase domain-containing	supercont10.5:3779431-3785173	2.08269	1.45099	-0.521404	-0.365859	0.583	0.988194	1.57701	1.06238	-0.569887	-0.363088	0.58755	0.989063	1.16659	1.05838	-0.14044	-0.0904923	0.89575	0.997188
NCU01366	hypothetical protein	supercont10.5:3786268-3791458	4.58885	3.35678	-0.451054	-0.657189	0.35725	0.908097	4.55988	3.06182	-0.574605	-0.81128	0.2541	0.828574	2.96865	3.09354	0.0594541	0.0862522	0.9023	0.997188
NCU01367	small nucleolar ribonucleoprotein complex	supercont10.5:3791526-3793919	12.3314	11.4691	-0.104583	-0.153193	0.83135	0.997188	8.92245	8.17267	-0.126633	-0.183529	0.79565	0.997188	5.48742	11.1749	1.02606	1.44961	0.04415	0.405509
NCU01368	proteasome component C11, variant	supercont10.5:3794263-3795757	257.851	354.309	0.458474	0.596245	0.40035	0.929549	215.81	351.882	0.705332	0.94188	0.18085	0.746131	265.838	262.144	-0.0201928	-0.027669	0.9696	0.997319
NCU01369	ATP-dependent RNA helicase ded-1	supercont10.5:3797943-3801663	111.722	103.952	-0.103989	-0.130417	0.85385	0.997188	143.05	104.843	-0.448283	-0.519197	0.45245	0.954143	88.4044	171.694	0.957649	1.15087	0.0851	0.556414
NCU01370	hypothetical protein	supercont10.5:3801778-3804024	2.27021	1.62858	-0.479207	-0.594486	0.3956	0.927115	1.32502	1.03827	-0.351837	-0.398005	0.57	0.986168	0.725339	0.923266	0.348091	0.369666	0.6056	0.992878
NCU01371	UPF0660 protein	supercont10.5:3804241-3806057	12.5415	11.1071	-0.175225	-0.228417	0.75075	0.997188	9.52154	8.27972	-0.201614	-0.260299	0.71655	0.997188	10.6105	5.94478	-0.835797	-1.06909	0.1311	0.662943
NCU01373	hypothetical protein	supercont10.5:3807059-3808632	0.109415	0.174478	0.673238	0	1	1	0.1742	0.233321	0.421571	0	1	1	0.137992	0.161234	0.224574	0	1	1
NCU01374	CutC family protein	supercont10.5:3810162-3811666	1.88986	1.78762	-0.0802409	-0.0930885	0.8907	0.997188	1.00934	2.00018	0.986715	1.02234	0.1378	0.67634	0.736777	1.46071	0.987371	0.989831	0.1716	0.733869
NCU01375	hypothetical protein	supercont10.5:3812067-3812684	0.398144	0.369933	-0.106025	-0.0433414	0.8692	0.997188	0.178905	0.706656	1.98182	0.92086	0.337	0.895394	0.195943	0.288115	0.556207	0	1	1
NCU01376	alkaline phosphatase	supercont10.5:3812750-3815365	8.88335	1.2245	-2.85891	-3.59692	5e-05	0.0039383	1.47585	0.258299	-2.51443	-2.53057	0.0024	0.0706142	1.79756	0.245703	-2.87106	-2.72953	0.00245	0.0715815
NCU01377	anaphase-promoting complex subunit Cut9	supercont10.5:3816481-3822301	2.47484	2.23415	-0.147605	-0.103889	0.88565	0.997188	1.89094	1.21279	-0.640778	-0.459081	0.4883	0.967039	0.953599	1.46785	0.622248	0.374932	0.6093	0.993235
NCU01378	acetoacetyl-CoA synthase	supercont10.5:3816481-3822301	4.15876	6.35386	0.611479	0.745052	0.292	0.863035	2.91726	5.01203	0.780782	0.932126	0.1865	0.752487	2.46104	4.31156	0.80894	0.964971	0.17525	0.739178
NCU01379	histone acetylase complex subunit Paf400	supercont10.5:3822705-3835614	6.08113	4.89737	-0.312332	-0.443799	0.5253	0.976422	5.68357	3.49673	-0.700792	-0.962381	0.18075	0.745972	2.07949	3.43382	0.723583	1.06831	0.1127	0.624988
NCU01380	hypothetical protein	supercont10.5:3836115-3837924	21.5548	5.61178	-1.94147	-2.69924	0.0001	0.00699083	2.22492	2.53824	0.190073	0.217273	0.76115	0.997188	4.25127	2.01992	-1.07359	-1.33117	0.062	0.481221
NCU01381	hypothetical protein	supercont10.5:3840743-3841939	462.109	466.742	0.0143895	0.0180974	0.9791	0.997802	409.341	605.827	0.565601	0.638882	0.34915	0.902957	1060.57	503.956	-1.07347	-1.21578	0.08625	0.559766
NCU01382	hypothetical protein	supercont10.5:3842094-3846441	2.81461	1.045	-1.42943	-1.91111	0.00735	0.146977	1.47307	1.33598	-0.140926	-0.178088	0.8011	0.997188	2.50283	1.28205	-0.9651	-1.2042	0.09605	0.585648
NCU01383	hypothetical protein	supercont10.5:3847645-3848048	7.06463	1.36233	-2.37454	-1.03159	0.19265	0.761038	5.99005	2.07732	-1.52785	-1.15873	0.37525	0.916565	9.71739	1.1167	-3.12132	-1.15994	0.1934	0.761693
NCU01385	hypothetical protein	supercont10.5:3860289-3860776	0	0	0	0	1	1	0	0.517916	0	0	1	1	1.17642	0.124778	-3.23697	-1.31331	0.28055	0.853157
NCU01386	hypothetical protein	supercont10.5:3863118-3866383	18.0518	15.9496	-0.178628	-0.261632	0.7054	0.997188	17.2631	11.1418	-0.631706	-0.921427	0.1844	0.750232	9.66001	15.1418	0.648437	0.941785	0.1721	0.73453
NCU01387	hypothetical protein	supercont10.5:3870026-3873386	2.52823	2.16508	-0.223704	-0.296278	0.6626	0.997188	2.01951	1.18362	-0.770804	-0.986252	0.1619	0.720076	1.18759	1.39361	0.230789	0.285387	0.6782	0.997188
NCU01388	alpha-1,2-mannosyltransferase	supercont10.5:3873575-3876112	26.2708	29.6428	0.174224	0.260603	0.70175	0.997188	27.4579	20.978	-0.388342	-0.586265	0.39995	0.929332	16.8826	23.9908	0.506941	0.76647	0.2719	0.844608
NCU01389	mitogen-activated protein kinase organizer 1	supercont10.5:3876203-3877856	13.7469	7.29683	-0.913764	-1.2672	0.0689	0.50619	9.99651	5.84397	-0.774476	-1.07151	0.12145	0.643316	8.47955	5.544	-0.613061	-0.835706	0.24385	0.819533
NCU01390	cell cycle control protein cwf16	supercont10.5:3878066-3881158	11.8288	12.4472	0.0735134	0.0266597	0.97375	0.99749	10.5989	10.2663	-0.0460093	-0.019801	0.98225	0.997866	13.4346	13.7637	0.0349111	0.011857	0.987	0.998253
NCU01391	hypothetical protein	supercont10.5:3878066-3881158	222.366	259.429	0.2224	0.271164	0.70825	0.997188	148.173	169.282	0.192145	0.246186	0.7242	0.997188	321.759	261.987	-0.296484	-0.355988	0.6048	0.992878
NCU01392	hypothetical protein	supercont10.5:3881974-3882848	0.0692295	0	0	0	1	1	0.0805124	0.220884	1.45601	0	1	1	0.26452	0.0799856	-1.72557	0	1	1
NCU01393	class III chitinase	supercont10.5:3886219-3887806	11.9415	11.0589	-0.110775	-0.159286	0.82165	0.997188	11.3389	6.85416	-0.726234	-1.01672	0.14065	0.681523	10.1192	7.09925	-0.511362	-0.720353	0.30665	0.874789
NCU01394	hypothetical protein	supercont10.5:3888213-3892249	0.345113	0.249903	-0.465702	0	1	1	0.363284	0.19782	-0.876905	0	1	1	0.311776	0.20364	-0.614484	0	1	1
NCU01395	WSC domain-containing protein	supercont10.5:3892917-3896127	40.9748	47.7044	0.219387	0.310431	0.64555	0.996022	31.1727	42.016	0.430657	0.615419	0.37325	0.915814	20.8609	47.7861	1.19579	1.73124	0.01175	0.196191
NCU01396	hypothetical protein	supercont10.5:3897357-3898069	1.28204	0.826048	-0.634147	-0.361873	0.6309	0.995522	0.307703	0.529032	0.781815	0.387676	0.6554	0.997188	0.847738	0.787504	-0.10633	-0.0579496	0.91725	0.997188
NCU01397	hypothetical protein	supercont10.5:3899072-3901949	6.98246	4.85379	-0.524626	-0.683734	0.3274	0.888654	3.28944	3.14342	-0.0655058	-0.0784391	0.9133	0.997188	2.3027	3.42458	0.572605	0.565615	0.41595	0.938012
NCU01398	thiol methyltransferase	supercont10.5:3899072-3901949	0.957123	0.785459	-0.285167	-0.15152	0.8525	0.997188	0.597574	0.78664	0.396587	0.23107	0.75905	0.997188	1.39173	0.609707	-1.19069	-0.732588	0.3079	0.87582
NCU01399	short chain dehydrogenase/reductase family	supercont10.5:3902253-3905059	16.6738	23.2767	0.481306	0.703071	0.3144	0.880462	13.4557	26.697	0.988463	1.4244	0.04485	0.408902	19.1592	17.7441	-0.110703	-0.164958	0.8148	0.997188
NCU01400	hypothetical protein	supercont10.5:3902253-3905059	0.905126	2.2437	1.30969	0.395338	0.67035	0.997188	0.892313	1.90099	1.09113	0.331325	0.72365	0.997188	0.564306	1.00834	0.837435	0.191358	0.73445	0.997188
NCU01401	mitochondrial outer membrane protein	supercont10.5:3932944-3934869	10.9842	9.47253	-0.213614	-0.310622	0.64915	0.99669	7.53804	7.96867	0.0801496	0.113424	0.87245	0.997188	7.46753	7.11104	-0.0705715	-0.0982314	0.8869	0.997188
NCU01402	indoleamine 2,3-dioxygenase	supercont10.5:3935438-3937165	0.242875	0.232854	-0.0607901	0	1	1	0.304931	0.138974	-1.13367	0	1	1	0.163214	0.259348	0.668126	0	1	1
NCU01403	GPI anchored protein	supercont10.5:3937220-3939355	2.67814	2.5564	-0.0671193	-0.0854189	0.89875	0.997188	2.34336	1.99394	-0.232956	-0.285436	0.6876	0.997188	2.0733	1.87782	-0.142868	-0.16979	0.81125	0.997188
NCU01404	RNA methyltransferase	supercont10.5:3939664-3942060	3.68821	4.32575	0.230032	0.320242	0.6411	0.995935	2.39618	2.82856	0.23933	0.312725	0.6585	0.997188	1.1053	2.77091	1.32593	1.64733	0.02285	0.287036
NCU01407	hypothetical protein	supercont10.5:3953061-3955561	0.282335	0.0904841	-1.64167	0	1	1	0.375595	0.188942	-0.991231	0	1	1	0.3451	0.167052	-1.04672	0	1	1
NCU01408	COP9 signalosome subunit 3	supercont10.5:3955905-3958521	8.12626	8.70116	0.0986153	0.147951	0.83525	0.997188	5.84285	6.21882	0.0899676	0.131574	0.8444	0.997188	3.99237	5.44789	0.448455	0.630676	0.36985	0.914542
NCU01409	ran-binding protein	supercont10.5:3958606-3962691	9.37363	8.04029	-0.221359	-0.323157	0.65085	0.996991	9.5352	8.10971	-0.233612	-0.342013	0.62805	0.995448	9.0233	9.20625	0.028958	0.0435783	0.95025	0.997237
NCU01410	DUF1711 domain-containing protein	supercont10.5:3963554-3965600	8.59868	7.39517	-0.217531	-0.311714	0.6535	0.997188	7.70072	8.23866	0.0974165	0.142332	0.8326	0.997188	10.7266	9.28778	-0.207786	-0.307585	0.6562	0.997188
NCU01411	MFS multidrug resistance transporter	supercont10.5:3967909-3970439	1.02044	0.872525	-0.225928	-0.262379	0.6994	0.997188	1.01205	1.23419	0.286285	0.337155	0.6328	0.995522	1.66905	1.36489	-0.290243	-0.354759	0.60095	0.992071
NCU01412	gamma-glutamyl phosphate reductase	supercont10.5:3970911-3976684	19.6906	29.2425	0.570558	0.783404	0.26055	0.833993	19.4117	29.3085	0.594391	0.801342	0.24235	0.818167	20.8365	36.486	0.808234	1.08663	0.1218	0.643932
NCU01413	hypothetical protein	supercont10.5:3970911-3976684	0.451375	0.871433	0.949063	0.169892	0.65145	0.997073	0.620865	0.599436	-0.0506719	-0.00880817	0.98005	0.997802	0.929249	0.621589	-0.580105	-0.0982073	0.7844	0.997188
NCU01414	ascospore maturation 1 protein	supercont10.5:3977114-3980680	25.09	29.5373	0.235429	0.330966	0.62315	0.994834	16.8833	24.6997	0.548892	0.739507	0.27785	0.850279	11.503	28.2875	1.29816	1.76446	0.0138	0.215158
NCU01415	hypothetical protein	supercont10.5:3987693-3989161	0.201375	0.118059	-0.770374	0	1	1	0.179321	0.0620728	-1.53051	0	1	1	0.148867	0.0900573	-0.725112	0	1	1
NCU01416	hypothetical protein	supercont10.5:3993243-3994171	1.22063	1.54338	0.338469	0.307812	0.66135	0.997188	1.91172	1.69603	-0.172715	-0.160229	0.8169	0.997188	1.97935	1.09937	-0.848358	-0.750889	0.27705	0.849396
NCU01417	propionate-CoA ligase	supercont10.5:4002178-4005467	1.86644	2.20653	0.241494	0.29885	0.66095	0.997188	0.942065	1.2513	0.409527	0.495931	0.4688	0.960069	0.982578	0.757938	-0.374491	-0.415094	0.554	0.983374
NCU01418	hypothetical protein	supercont10.5:4007433-4009736	2890.89	4472.65	0.629617	0.377326	0.5708	0.986275	3655.39	4274.32	0.225669	0.159905	0.78895	0.997188	4058.43	4660.62	0.1996	0.115133	0.85305	0.997188
NCU01419	quinone oxidoreductase	supercont10.5:4012301-4015369	14.6388	26.4821	0.855225	0.567505	0.43055	0.945176	11.1401	32.5801	1.54823	0.988475	0.1681	0.729139	38.5925	35.9319	-0.103055	-0.092802	0.89645	0.997188
NCU01420	hypothetical protein	supercont10.5:4012301-4015369	42.2715	50.0554	0.243839	0.295418	0.6706	0.997188	37.6627	45.9186	0.285945	0.34785	0.62135	0.994503	36.5274	40.5839	0.151929	0.163883	0.8119	0.997188
NCU01421	hypothetical protein	supercont10.5:4015754-4019324	4.1356	4.62631	0.161766	0.0404897	0.93545	0.997188	2.29815	3.09121	0.427697	0.0440703	0.80895	0.997188	1.39171	3.61268	1.37621	0.138337	0.4764	0.963522
NCU01422	multiprotein-bridging factor 1	supercont10.5:4015754-4019324	143.068	180.577	0.335918	0.440637	0.52495	0.976296	456.458	470.095	0.0424709	0.0472669	0.94705	0.997188	365.614	424.261	0.214634	0.247031	0.71965	0.997188
NCU01423	hypothetical protein	supercont10.5:4020358-4022197	0.74415	0.50772	-0.55156	-0.557193	0.42125	0.940619	3.75018	3.04403	-0.300976	-0.388384	0.57455	0.986862	2.26672	3.16388	0.48109	0.574631	0.4232	0.941401
NCU01424	DUF636 domain-containing protein	supercont10.5:4024028-4026962	171.286	329.812	0.945239	0.63621	0.36345	0.911106	143.929	404.15	1.48954	0.915343	0.2138	0.78768	247.463	169.811	-0.543282	-0.288011	0.6811	0.997188
NCU01425	hypothetical protein	supercont10.5:4024028-4026962	230.968	282.314	0.289611	0.270268	0.68825	0.997188	310.815	298.348	-0.059063	-0.0474706	0.94345	0.997188	374.083	325.944	-0.198733	-0.192309	0.7767	0.997188
NCU01426	hypothetical protein	supercont10.5:4027781-4032913	19.1981	31.1882	0.700036	0.938735	0.17105	0.733095	25.433	28.0148	0.139488	0.0789646	0.90245	0.997188	25.8827	32.4133	0.324602	0.304492	0.67105	0.997188
NCU01427	geranylgeranyl pyrophosphate synthetase	supercont10.5:4027781-4032913	4.93157	4.42744	-0.155574	-0.088984	0.89475	0.997188	97.4352	58.1619	-0.74437	-0.830057	0.2494	0.824966	27.5383	31.9725	0.215388	0.201029	0.7814	0.997188
NCU01428	hydroxyisourate hydrolase	supercont10.5:4781436-4783164	161.32	151.25	-0.0929862	-0.104313	0.8775	0.997188	199.863	196.1	-0.0274177	-0.0294295	0.96815	0.997319	280.334	114.28	-1.29458	-1.46595	0.0537	0.44804
NCU01429	phosphoserine aminotransferase	supercont10.5:4776448-4781182	136.341	152.944	0.165776	0.194226	0.7795	0.997188	175.275	148.024	-0.243787	-0.279589	0.6792	0.997188	211.39	168.48	-0.327329	-0.366429	0.6086	0.993235
NCU01430	hypothetical protein	supercont10.5:4776448-4781182	0.598101	0.50077	-0.256241	-0.0166076	0.87525	0.997188	0.898861	0.46963	-0.936574	-0.0618791	0.58205	0.988194	1.79926	0.459186	-1.97025	-0.133571	0.24535	0.821046
NCU01431	cytokinesis protein sepA	supercont10.5:4768951-4776086	12.4921	11.2184	-0.155152	-0.225155	0.7379	0.997188	12.2296	9.31365	-0.392963	-0.556608	0.41815	0.93906	6.19713	8.90586	0.523154	0.775747	0.25355	0.82837
NCU01432	hypothetical protein	supercont10.5:4766632-4767995	35.7227	23.4038	-0.610098	-0.890896	0.20765	0.781191	41.4782	25.4854	-0.702685	-1.04617	0.13055	0.661901	30.0502	20.0756	-0.581931	-0.878181	0.2166	0.790667
NCU01433	serine/threonine-protein phosphatase 5	supercont10.5:4763437-4765965	13.8893	15.9634	0.200792	0.303327	0.6698	0.997188	12.4505	14.0303	0.17234	0.258038	0.71395	0.997188	9.39508	14.9014	0.665472	0.962929	0.17265	0.735376
NCU01434	hypothetical protein	supercont10.5:4762198-4763389	5.92943	5.01973	-0.240283	-0.309466	0.65325	0.997176	4.99694	3.80382	-0.393594	-0.489481	0.4793	0.964233	3.71315	2.67144	-0.47503	-0.580429	0.39555	0.927052
NCU01435	serine/threonine-protein kinase bur-1	supercont10.5:4758898-4761774	8.68789	7.77414	-0.160324	-0.240513	0.7381	0.997188	7.07527	7.19982	0.025176	0.036388	0.9574	0.997237	5.69186	6.15632	0.113169	0.164951	0.80205	0.997188
NCU01436	questionable protein, variant	supercont10.5:4755822-4758629	407.445	769.029	0.916433	1.13694	0.0975	0.589302	491.1	807.986	0.718312	0.775789	0.2595	0.833117	743.865	544.484	-0.450151	-0.570832	0.4135	0.936764
NCU01438	nucleosome assembly protein	supercont10.5:4746170-4748649	365.09	360.606	-0.0178264	-0.0204738	0.97635	0.997633	352.83	364.05	0.0451638	0.0516016	0.9395	0.997188	286	375.246	0.391822	0.416956	0.5641	0.985172
NCU01439	D-3-phosphoglycerate dehydrogenase 1	supercont10.5:4742526-4745460	211.394	276.286	0.38623	0.43337	0.52525	0.976422	270.42	332.879	0.299792	0.326779	0.64005	0.995592	486.397	520.719	0.0983693	0.099252	0.87805	0.997188
NCU01440	myosin-2	supercont10.5:4734285-4741305	20.5151	22.3395	0.122908	0.164025	0.8212	0.997188	19.4351	14.1902	-0.453765	-0.610034	0.3953	0.927052	7.26698	11.9251	0.714578	1.04207	0.13165	0.664311
NCU01441	inosine triphosphate pyrophosphatase	supercont10.5:4728514-4732373	195.205	221	0.179054	0.231405	0.7281	0.997188	278.059	282.538	0.0230582	0.0270516	0.9699	0.997319	488.799	268.165	-0.866123	-1.01995	0.1534	0.705452
NCU01442	DUF1671 domain-containing protein	supercont10.5:4728514-4732373	1.23338	1.09193	-0.175731	-0.0314129	0.9314	0.997188	1.56641	1.36391	-0.199712	-0.0325383	0.92205	0.997188	2.02799	1.68883	-0.264031	-0.0404523	0.8875	0.997188
NCU01443	seryl-tRNA synthetase	supercont10.5:4718351-4723464	157.314	143.242	-0.135191	-0.152864	0.8282	0.997188	118.942	155.753	0.389007	0.410945	0.57075	0.986275	120.344	110.022	-0.129374	-0.129487	0.848	0.997188
NCU01444	rheb small monomeric GTPase RhbA	supercont10.5:4718351-4723464	37.6859	39.5128	0.0682976	0.0366402	0.95705	0.997237	37.5045	66.5478	0.827327	0.507928	0.48545	0.966253	35.7836	63.4275	0.825809	0.491815	0.4637	0.95803
NCU01445	hypothetical protein	supercont10.5:4713858-4717467	4.9759	3.86314	-0.365184	-0.529547	0.45165	0.953829	4.85511	4.23701	-0.196459	-0.28309	0.6841	0.997188	4.47926	4.81393	0.103954	0.154312	0.82365	0.997188
NCU01446	uracil phosphoribosyltransferase	supercont10.5:4710027-4713631	74.8829	51.1165	-0.550846	-0.523433	0.4936	0.968559	58.4875	55.5597	-0.074091	-0.0645119	0.93875	0.997188	52.2254	38.6345	-0.434863	-0.378635	0.62395	0.994834
NCU01447	hypothetical protein	supercont10.5:4710027-4713631	26.9287	29.0869	0.111224	0.0912902	0.896	0.997188	24.0849	30.8122	0.355368	0.299662	0.6508	0.996991	31.0918	26.9057	-0.208621	-0.20057	0.77195	0.997188
NCU01448	hypothetical protein	supercont10.5:4705717-4709789	0.0659619	0.154275	1.2258	0	1	1	0	0.250472	0	0	1	1	0.36368	0.170776	-1.09056	0	1	1
NCU01449	GTP cyclohydrolase II, variant	supercont10.5:4705717-4709789	11.4846	32.1868	1.48677	2.05851	0.0042	0.102771	10.0659	38.9388	1.95173	2.86583	5e-05	0.0039383	21.2532	29.8485	0.489973	0.714794	0.30085	0.870224
NCU01450	hypothetical protein	supercont10.5:4701478-4702347	0	0.346839	0	0	1	1	1.95551	0	0	#NAME?	0.0234	0.29096	4.21928	0	0	#NAME?	0.0012	0.0441473
NCU01451	hypothetical protein	supercont10.5:4697051-4699062	65.0575	68.2462	0.069033	0.0976699	0.88675	0.997188	164.543	217.873	0.405022	0.520292	0.44965	0.952849	233.664	233.323	-0.00210878	-0.00263774	0.997	0.99927
NCU01452	40S ribosomal protein S1	supercont10.5:4694537-4696530	2966.14	2288.38	-0.37426	-0.277815	0.70515	0.997188	2699.07	2416.16	-0.159748	-0.126863	0.844	0.997188	3448.31	1879.79	-0.875317	-0.63905	0.3843	0.921877
NCU01453	Rab18/RabC-family small GTPase	supercont10.5:4690431-4694477	21.8439	31.4364	0.525206	0.315132	0.66265	0.997188	20.3835	38.7123	0.925393	0.552606	0.52695	0.976819	40.0086	37.2691	-0.102328	-0.055879	0.9413	0.997188
NCU01454	mitochondrial hydrolase	supercont10.5:4690431-4694477	53.1841	85.555	0.685856	0.799785	0.26435	0.837925	103.674	107.596	0.0535729	0.0638212	0.9239	0.997188	209.438	128.632	-0.703276	-0.822314	0.2466	0.82255
NCU01455	signal recognition particle protein	supercont10.5:4687107-4689654	12.2811	16.7122	0.444462	0.671371	0.34975	0.903314	10.2787	12.8924	0.32686	0.492858	0.48965	0.967196	5.48588	10.7512	0.970699	1.43622	0.0391	0.38233
NCU01456	DUF250 domain membrane protein	supercont10.5:4683245-4686957	17.9923	12.3535	-0.54246	-0.810683	0.2477	0.823584	13.6772	13.3803	-0.0316566	-0.0473858	0.94525	0.997188	12.3116	15.9416	0.372772	0.55742	0.4326	0.946267
NCU01457	ubiquitin C-terminal hydrolase	supercont10.5:4678869-4681856	3.40599	3.1073	-0.132413	-0.186146	0.78975	0.997188	2.85625	2.99442	0.0681559	0.087512	0.8974	0.997188	2.09081	3.93378	0.911852	1.19784	0.09295	0.577583
NCU01458	hypothetical protein	supercont10.5:4677500-4678617	14.5065	9.55667	-0.602115	-0.839953	0.22705	0.802286	6.70288	8.78622	0.390461	0.507051	0.4574	0.956174	4.54401	10.3493	1.1875	1.47363	0.03405	0.356255
NCU01459	hypothetical protein	supercont10.5:4673280-4676687	12.7432	15.4552	0.278359	0.395537	0.5731	0.986587	11.0718	18.6685	0.753719	1.10967	0.12	0.640505	16.4032	25.3804	0.629737	0.886723	0.20355	0.775514
NCU01460	hypothetical protein	supercont10.5:4663953-4670292	42.3193	68.8356	0.701838	0.780132	0.26645	0.839511	43.1534	71.2121	0.722646	0.905598	0.19655	0.765393	47.1918	53.8507	0.190429	0.238346	0.7281	0.997188
NCU01461	hypothetical protein	supercont10.5:4663953-4670292	4.77481	3.92173	-0.283951	-0.225738	0.74035	0.997188	3.03769	2.61875	-0.214094	-0.144625	0.8257	0.997188	2.00892	2.32177	0.208803	0.148376	0.8258	0.997188
NCU01462	hypothetical protein	supercont10.5:4660143-4661351	0.039493	0.0416273	0.0759329	0	1	1	0.0613115	0.126461	1.04446	0	1	1	0.109564	0.0797593	-0.458055	0	1	1
NCU01463	hypothetical protein	supercont10.5:4657309-4659298	0.595456	0.226876	-1.39209	-1.26433	0.0743	0.52386	0.273614	0.14374	-0.928687	0	1	1	0.0779979	0.200349	1.36101	0	1	1
NCU01464	zinc carboxypeptidase	supercont10.5:4654690-4656861	16.7554	13.3475	-0.328052	-0.495347	0.4882	0.967039	16.0423	13.5512	-0.243455	-0.366348	0.60015	0.991885	18.5011	15.8245	-0.225456	-0.340066	0.63275	0.995522
NCU01465	hypothetical protein	supercont10.5:4647462-4653590	8.57144	8.40111	-0.0289569	-0.0418393	0.95185	0.997237	9.22664	7.58019	-0.283573	-0.394288	0.5797	0.988117	7.41452	10.1764	0.456797	0.676159	0.35985	0.909101
NCU01466	hypothetical protein	supercont10.5:4643293-4646967	2.7616	2.29503	-0.266991	-0.367229	0.5852	0.988484	1.48088	1.54771	0.0636826	0.0825598	0.90825	0.997188	0.814282	1.59883	0.97342	1.20793	0.08875	0.566051
NCU01467	NADH:ubiquinone oxidoreductase 10.4kD subunit	supercont10.5:4639971-4642950	338.941	375.964	0.149563	0.142804	0.84845	0.997188	229.756	352.905	0.619177	0.590852	0.41295	0.936438	326.74	258.825	-0.336167	-0.306303	0.6708	0.997188
NCU01468	translation initiation factor eIF-2B subunit	supercont10.5:4639971-4642950	51.5041	50.5906	-0.0258158	-0.0147308	0.9818	0.997854	59.6497	48.3232	-0.3038	-0.198987	0.7627	0.997188	68.2747	60.3764	-0.177366	-0.136469	0.847	0.997188
NCU01469	hypothetical protein	supercont10.5:4638477-4639681	11.7885	11.6908	-0.0120032	-0.0171301	0.97955	0.997802	7.20924	9.62699	0.417238	0.556662	0.42425	0.941546	11.8951	8.27495	-0.523549	-0.73116	0.3006	0.870164
NCU01470	vacuolar protein 8	supercont10.5:4633348-4638278	13.2909	16.5859	0.319524	0.42779	0.5429	0.980413	18.5045	19.3261	0.0626794	0.0861449	0.9044	0.997188	18.9415	24.0969	0.347299	0.482774	0.4931	0.968472
NCU01471	nuclear protein SNF4	supercont10.5:4628533-4631799	12.5044	10.6917	-0.225951	-0.341086	0.63325	0.995522	14.3901	12.1933	-0.238985	-0.361593	0.61125	0.993621	12.3247	11.3737	-0.115848	-0.171877	0.80425	0.997188
NCU01472	hypothetical protein	supercont10.5:4623492-4628245	0.359837	0.349792	-0.040845	0	1	1	0.39866	0.475116	0.253119	0.257279	0.7161	0.997188	0.275732	0.377255	0.452271	0	1	1
NCU01473	mitochondrial large ribosomal subunit YmL35	supercont10.5:4621322-4623251	38.4696	38.9712	0.0186897	0.0260147	0.9703	0.997319	30.1787	29.3395	-0.0406832	-0.0586743	0.9312	0.997188	26.9186	28.5016	0.0824386	0.117093	0.8681	0.997188
NCU01474	60S ribosomal protein L4	supercont10.5:4619402-4621258	41.9968	35.6666	-0.235705	-0.335512	0.6385	0.995522	34.5771	31.0522	-0.155122	-0.224045	0.74995	0.997188	31.2763	26.1702	-0.25714	-0.366948	0.60005	0.991882
NCU01475	hypothetical protein	supercont10.5:4614827-4617253	4.32155	5.42628	0.328415	0.442815	0.5223	0.975463	8.85695	13.0644	0.560755	0.781468	0.2541	0.828574	9.4313	12.379	0.392367	0.573674	0.41645	0.938371
NCU01476	hypothetical protein	supercont10.5:4610428-4613810	15.4109	6.60906	-1.22143	-1.82586	0.00995	0.177062	13.6646	6.76445	-1.0144	-1.53451	0.0354	0.363725	14.0616	6.83156	-1.04148	-1.56578	0.0269	0.314845
NCU01477	hypothetical protein	supercont10.5:4605705-4609263	34.226	31.6314	-0.113735	-0.161365	0.8159	0.997188	37.0319	35.5949	-0.0570981	-0.0816316	0.90265	0.997188	68.8751	48.2791	-0.512583	-0.683848	0.32175	0.885118
NCU01478	fungal specific transcription factor	supercont10.5:4598515-4603188	8.77977	8.07399	-0.120901	-0.175649	0.7968	0.997188	11.5971	7.89303	-0.555111	-0.817861	0.25025	0.825577	10.6048	10.6583	0.00726229	0.0105033	0.98755	0.998283
NCU01479	matrix AAA protease MAP-1	supercont10.5:4594145-4598010	28.721	39.0623	0.443671	0.602711	0.3725	0.915485	36.6985	32.9909	-0.153655	-0.210098	0.759	0.997188	37.42	36.885	-0.0207764	-0.0283734	0.966	0.997237
NCU01480	anion exchange family protein	supercont10.5:4590985-4593750	2.3534	2.42584	0.0437385	0.0572223	0.93425	0.997188	2.27886	2.15104	-0.0832767	-0.10913	0.87585	0.997188	1.98743	1.80182	-0.141451	-0.182732	0.7925	0.997188
NCU01481	amino acid transporter	supercont10.2:3347848-3350878	4.70651	4.3867	-0.10152	-0.143479	0.8355	0.997188	2.93046	2.50967	-0.223631	-0.30635	0.65375	0.997188	2.12961	2.57465	0.273788	0.357154	0.6162	0.994016
NCU01483	hypothetical protein	supercont10.2:3345022-3346189	161.683	124.051	-0.382238	-0.491411	0.47545	0.962886	150.895	147.166	-0.0360974	-0.0429732	0.95155	0.997237	218.648	112.927	-0.953216	-1.21668	0.0824	0.548764
NCU01484	rho-type GTPase	supercont10.2:3342199-3344700	232.179	332.578	0.51845	0.612067	0.3792	0.918598	282.238	278.565	-0.0188959	-0.0229545	0.97215	0.997319	223.421	286.205	0.357289	0.438511	0.5152	0.973647
NCU01485	hypothetical protein	supercont10.2:3338078-3340096	29.9808	24.2827	-0.304112	-0.421034	0.5249	0.976278	20.4174	16.1136	-0.341517	-0.477579	0.49355	0.968559	13.3526	13.3613	0.000933903	0.00135126	0.9992	0.999596
NCU01486	IKI3 family protein	supercont10.2:3332318-3337925	11.7632	9.18998	-0.356149	-0.526029	0.4518	0.953908	9.81314	7.22442	-0.441834	-0.651359	0.3611	0.909825	5.52315	6.58311	0.253277	0.370792	0.59145	0.989745
NCU01487	hypothetical protein	supercont10.2:3328816-3331553	138.016	104.257	-0.404689	-0.520326	0.4528	0.954143	156.432	96.3503	-0.699171	-0.894988	0.19435	0.763005	101.488	105.569	0.0568727	0.0753091	0.91275	0.997188
NCU01488	hypothetical protein	supercont10.2:3299469-3302594	5.88125	5.4417	-0.112065	-0.0287729	0.95485	0.997237	16.7801	9.65838	-0.796897	-0.275173	0.7801	0.997188	8.41874	6.16534	-0.449423	-0.143321	0.855	0.997188
NCU01489	histidine phosphotransferase-1	supercont10.2:3299469-3302594	127.426	78.443	-0.699945	-0.92549	0.20835	0.781714	144.503	90.1163	-0.681237	-0.909165	0.2124	0.785955	100.656	61.2657	-0.716279	-0.9081	0.21465	0.78832
NCU01490	hypothetical protein	supercont10.2:3297630-3299466	2.9718	2.33267	-0.349353	-0.448072	0.5118	0.972508	5.4117	2.5082	-1.10943	-1.42268	0.0428	0.399927	4.19003	2.06879	-1.01818	-1.27265	0.07695	0.532266
NCU01491	hypothetical protein	supercont10.2:3293281-3297039	0.816775	0.678291	-0.268034	-0.317923	0.65245	0.997141	1.46036	0.602824	-1.27652	-1.56867	0.0272	0.316583	0.617679	0.813996	0.398164	0.47146	0.5031	0.97117
NCU01493	hypothetical protein	supercont10.2:3290115-3292237	0.516726	0.717679	0.47394	0.432637	0.55025	0.982615	0.721461	0.686856	-0.0709134	-0.0654223	0.9263	0.997188	0.860208	0.611161	-0.493134	-0.47634	0.4993	0.970475
NCU01494	MFS sugar transporter	supercont10.2:3285487-3288363	0.529173	0.417951	-0.340406	-0.353202	0.61275	0.99376	0.364553	0.276295	-0.399921	0	1	1	0.27651	0.219184	-0.335192	0	1	1
NCU01495	hypothetical protein	supercont10.2:3281840-3284759	0.192608	0.0383892	-2.32689	0	1	1	0.0960937	0.058609	-0.71332	0	1	1	0.159728	0.0547437	-1.54485	0	1	1
NCU01496	hypothetical protein	supercont10.2:3277455-3280490	1.30841	0.463416	-1.49744	-1.49358	0.0327	0.348263	1.61046	0.386412	-2.05926	-2.14069	0.00355	0.0918929	2.97699	0.315723	-3.23712	-3.33469	5e-05	0.0039383
NCU01498	serine/threonine-protein kinase MAK	supercont10.2:3264426-3269512	31.5741	36.738	0.21853	0.29158	0.67435	0.997188	31.4709	37.2439	0.242985	0.310087	0.6532	0.997176	29.9927	44.9053	0.582272	0.782385	0.2681	0.841102
NCU01499	hypothetical protein	supercont10.2:3257705-3263375	12.4614	11.1514	-0.160243	-0.168362	0.81485	0.997188	8.11537	10.8481	0.418712	0.457906	0.5083	0.971856	10.4715	9.07965	-0.205762	-0.20317	0.77275	0.997188
NCU01500	nicotinamide riboside kinase 1	supercont10.2:3257705-3263375	30.2706	18.6665	-0.697464	-0.590579	0.3943	0.926774	20.331	21.289	0.0664262	0.058553	0.9302	0.997188	38.5036	19.1275	-1.00934	-1.04068	0.1469	0.693642
NCU01501	mitochondrial peptidyl-tRNA hydrolase Pth2	supercont10.2:3254130-3257492	43.0254	54.2437	0.334269	0.404749	0.5553	0.983459	46.6997	50.337	0.108205	0.137541	0.84495	0.997188	87.6126	60.8157	-0.526694	-0.617964	0.36545	0.912203
NCU01502	small nucleolar ribonucleoprotein complex	supercont10.2:3254130-3257492	10.5974	8.76969	-0.273108	-0.185799	0.78685	0.997188	7.03682	8.55139	0.281236	0.16004	0.81405	0.997188	4.26115	12.4034	1.54141	0.733839	0.4386	0.948167
NCU01503	pre-rRNA processing protein Tsr1	supercont10.2:3250812-3253964	13.4486	13.5018	0.00569513	0.00859596	0.99105	0.99859	9.92919	13.9627	0.491826	0.736419	0.28775	0.859316	10.2862	18.9951	0.884916	1.28693	0.06805	0.503331
NCU01504	calcineurin binding protein	supercont10.2:3243753-3245613	181.112	236.466	0.384749	0.473498	0.4834	0.965549	247.387	481.019	0.959326	1.06779	0.10665	0.611552	283.336	480.605	0.762338	0.825452	0.2484	0.824109
NCU01505	hypothetical protein	supercont10.2:3241958-3243540	0.628879	0.304535	-1.04617	-0.873868	0.2327	0.808557	0.252717	0.262193	0.0531064	0	1	1	0.487303	0.338761	-0.524552	-0.418721	0.54935	0.982194
NCU01506	hypothetical protein	supercont10.2:3239641-3241009	7.36052	5.14598	-0.516361	-0.696641	0.32275	0.885821	5.60241	5.85825	0.0644218	0.0842139	0.90615	0.997188	3.45578	7.0196	1.02237	1.32573	0.0571	0.462744
NCU01509	hypothetical protein	supercont10.2:3233925-3237493	39.7041	29.6668	-0.420438	-0.571284	0.39305	0.926134	62.2665	50.3182	-0.307377	-0.409219	0.552	0.983104	83.33	58.9179	-0.500129	-0.642751	0.3592	0.908797
NCU01510	meiotically up-regulated 190 protein	supercont10.2:3227827-3233310	22.0884	25.5937	0.212501	0.287797	0.6635	0.997188	41.9238	67.9491	0.696686	0.886099	0.19535	0.76411	67.3154	75.8164	0.171573	0.212156	0.75425	0.997188
NCU01511	urease accessory protein ureG	supercont10.2:3224382-3227772	39.3665	52.0445	0.402776	0.392379	0.57135	0.986412	11.6815	71.7819	2.6194	2.24317	0.00455	0.108467	53.9164	43.0682	-0.324101	-0.356712	0.6098	0.993321
NCU01512	phenylalanyl-tRNA synthetase	supercont10.2:3224382-3227772	27.8325	19.1439	-0.539889	-0.456007	0.5333	0.978183	16.3871	16.0438	-0.0305498	-0.0235089	0.97165	0.997319	22.9065	14.818	-0.628411	-0.490382	0.51335	0.973027
NCU01514	mitochondrial dicarboxylate carrier	supercont10.2:3219811-3224154	5.93202	4.87383	-0.283469	-0.1989	0.7732	0.997188	4.62861	4.6341	0.00171072	0.00111041	0.99845	0.999492	3.79614	4.06703	0.0994426	0.057388	0.93425	0.997188
NCU01515	DNA-directed RNA polymerase II polypeptide	supercont10.2:3219811-3224154	13.0185	19.585	0.589187	0.751561	0.2904	0.861309	10.0267	17.8787	0.834397	1.00359	0.16955	0.731424	8.27222	18.6638	1.17389	1.42425	0.0558	0.457098
NCU01516	mitochondrial co-chaperone GrpE	supercont10.2:3217821-3219397	33.0556	45.1073	0.448468	0.624753	0.3502	0.90372	25.2715	35.1575	0.476321	0.674176	0.33825	0.896314	21.8919	30.7089	0.488254	0.724534	0.2881	0.85962
NCU01517	glucoamylase precursor	supercont10.2:3214127-3217500	5.71451	8.12469	0.507685	0.76068	0.28115	0.853633	4.36563	6.82173	0.643946	0.957406	0.16725	0.727587	6.13872	8.44413	0.46001	0.690407	0.3274	0.888654
NCU01519	hypothetical protein	supercont10.2:3211344-3211688	9.03665	12.1566	0.427881	0.424421	0.5485	0.981785	7.68202	8.62864	0.167649	0.158123	0.8284	0.997188	15.389	5.96817	-1.36654	-1.31736	0.0651	0.492356
NCU01520	hypothetical protein	supercont10.2:3206431-3207264	3.54112	1.56509	-1.17796	-1.14496	0.1244	0.648747	3.71064	2.5593	-0.535918	-0.560301	0.4176	0.938711	4.23699	3.07371	-0.463055	-0.468263	0.50905	0.972005
NCU01521	ThiJ/PfpI family protein	supercont10.2:3199246-3205712	1.36415	2.38435	0.805587	0.44791	0.5279	0.976819	1.35841	2.01834	0.571251	0.360854	0.59245	0.989995	1.42727	1.58885	0.154719	0.0936895	0.8943	0.997188
NCU01522	hypothetical protein	supercont10.2:3199246-3205712	1.40548	1.26249	-0.154783	-0.177968	0.8033	0.997188	0.939102	0.900184	-0.0610626	-0.0692448	0.92005	0.997188	0.453845	0.88023	0.95568	0.978323	0.17275	0.735518
NCU01523	GTP-binding protein ypt3	supercont10.2:3195788-3197744	82.007	146.302	0.835125	1.15526	0.1056	0.608959	100.248	128.557	0.358843	0.500905	0.4541	0.954524	70.2811	107.336	0.610922	0.861487	0.2065	0.779599
NCU01524	ribosome biogenesis protein BRX1	supercont10.2:3193423-3195243	24.4084	17.7916	-0.456182	-0.688522	0.32675	0.888133	14.17	12.4773	-0.183524	-0.273741	0.69915	0.997188	6.94858	15.2625	1.1352	1.54893	0.0302	0.334174
NCU01525	histone deacetylase hda1	supercont10.2:3183972-3192710	11.1234	12.6346	0.183786	0.19446	0.78135	0.997188	9.69404	9.55539	-0.0207834	-0.023349	0.971	0.997319	6.90055	9.6421	0.482637	0.495145	0.4911	0.967562
NCU01526	hypothetical protein	supercont10.2:3183972-3192710	7.91925	1.7709	-2.16088	-0.642635	0.4156	0.937763	6.88725	1.53562	-2.16511	-0.70539	0.43555	0.947437	7.84849	1.06389	-2.88306	-0.808853	0.3149	0.880702
NCU01527	hypothetical protein	supercont10.2:3183972-3192710	8.49356	7.99507	-0.0872572	-0.0728374	0.91705	0.997188	5.74906	5.6086	-0.0356847	-0.0296171	0.96415	0.997237	6.33673	7.63942	0.269724	0.241985	0.72765	0.997188
NCU01528	glyceraldehyde 3-phosphate-dehydrogenase	supercont10.2:3180103-3182245	15336	14231.6	-0.107819	-0.0610163	0.92945	0.997188	0	0	0	0	1	1	0	0	0	0	1	1
NCU01529	hypothetical protein	supercont10.2:3178072-3178518	4.35261	10.1758	1.22519	1.19328	0.1055	0.608643	6.75406	9.85637	0.545302	0.543634	0.43825	0.948134	12.2197	14.5206	0.248896	0.280979	0.67975	0.997188
NCU01530	hypothetical protein	supercont10.2:3176117-3176801	0.473001	0.245878	-0.943902	-0.581685	0.4396	0.948755	0.355657	0.234449	-0.601215	0	1	1	1.12907	0.125289	-3.1718	-1.75548	0.08725	0.562282
NCU01531	hypothetical protein	supercont10.2:3171145-3174247	0.0232661	0	0	0	1	1	0.0466726	0.0143402	-1.70251	0	1	1	0.0519992	0.0285276	-0.866129	0	1	1
NCU01532	hypothetical protein	supercont10.2:3168329-3170610	0	0.0377562	0	0	1	1	0.0382322	0	0	0	1	1	0.0211879	0	0	0	1	1
NCU01534	hypothetical protein	supercont10.2:3159767-3162945	14.4985	13.6345	-0.0886319	-0.132874	0.8551	0.997188	14.0144	12.1929	-0.200876	-0.297205	0.66975	0.997188	17.8222	16.0883	-0.14766	-0.221492	0.74365	0.997188
NCU01535	hypothetical protein	supercont10.2:3157051-3159112	34.4486	36.2769	0.0746073	0.111745	0.87145	0.997188	51.6364	36.7498	-0.490653	-0.716586	0.303	0.871866	47.4134	48.711	0.0389526	0.0572753	0.9324	0.997188
NCU01536	hypothetical protein	supercont10.2:3155963-3156568	0.821923	0.298707	-1.46027	-0.98731	0.48005	0.964434	1.70408	0.2758	-2.6273	-1.01578	0.21245	0.785955	1.95894	0.254791	-2.94269	-1.07413	0.20995	0.783377
NCU01539	vacuolar morphogenesis protein AvaB	supercont10.2:3147264-3151235	4.28312	5.62184	0.39238	0.585484	0.40835	0.933639	4.44701	4.59288	0.0465644	0.0692067	0.9195	0.997188	4.5095	4.4725	-0.0118832	-0.017713	0.97985	0.997802
NCU01540	SPX domain-containing protein	supercont10.2:3141481-3145950	11.6493	13.0225	0.16076	0.174056	0.8069	0.997188	15.8961	14.4886	-0.133752	-0.153785	0.82895	0.997188	10.9865	14.9065	0.440218	0.501189	0.48	0.964434
NCU01541	hypothetical protein	supercont10.2:3141481-3145950	44.5417	27.9392	-0.672867	-0.499115	0.48035	0.964434	39.0132	25.6608	-0.6044	-0.398895	0.56845	0.986128	46.1542	20.5706	-1.16588	-0.831501	0.24445	0.820253
NCU01542	hypothetical protein	supercont10.2:3136102-3140862	7.79388	6.17331	-0.336297	-0.508433	0.4744	0.962271	14.3919	9.05022	-0.669234	-0.977011	0.166	0.725796	5.85566	7.93202	0.437857	0.66287	0.3458	0.901021
NCU01543	PTAB	supercont10.2:3127768-3133622	9.69643	9.74661	0.00744718	0.0109003	0.9861	0.99808	13.6248	11.0756	-0.298844	-0.414456	0.5499	0.982424	8.90994	13.5367	0.603388	0.863794	0.2155	0.789719
NCU01545	autophagy protein 8	supercont10.2:3124674-3126054	232.137	347.1	0.580372	0.717513	0.3129	0.879553	284.641	342.006	0.264878	0.334321	0.62665	0.995268	358.395	291.71	-0.297018	-0.380346	0.5893	0.989455
NCU01546	coproporphyrinogen III oxidase	supercont10.2:3121498-3123486	1622.03	1955.84	0.269987	0.214879	0.73785	0.997188	2451.48	2094.94	-0.226748	-0.167369	0.8154	0.997188	3462.4	2532.11	-0.451429	-0.275559	0.68675	0.997188
NCU01547	26S proteasome regulatory subunit rpn-8	supercont10.2:3118041-3121465	69.5456	77.5165	0.156544	0.218757	0.7568	0.997188	54.9464	74.3926	0.437136	0.619189	0.3662	0.912778	62.5145	58.4747	-0.0963782	-0.137917	0.84625	0.997188
NCU01548	hypothetical protein, variant	supercont10.2:3116757-3117656	265.39	292.302	0.139343	0.177046	0.80335	0.997188	403.487	333.239	-0.275968	-0.334615	0.6354	0.995522	537.687	264.364	-1.02424	-1.32688	0.05775	0.464811
NCU01549	hypothetical protein	supercont10.2:3109505-3116090	11.8338	9.28993	-0.349174	-0.149569	0.8737	0.997188	11.9632	7.78641	-0.619567	-0.271412	0.77165	0.997188	6.30901	7.97756	0.338533	0.145234	0.8424	0.997188
NCU01550	adenylate kinase cytosolic	supercont10.2:3109505-3116090	123.439	118.648	-0.0571127	-0.0659191	0.92575	0.997188	108.86	92.0447	-0.242063	-0.280275	0.6985	0.997188	79.9025	83.1704	0.0578283	0.0718341	0.9179	0.997188
NCU01551	hypothetical protein	supercont10.2:3107180-3108510	19.0805	43.8722	1.20121	1.75812	0.01365	0.214113	20.6506	48.5957	1.23464	1.78042	0.0108	0.186043	42.6862	48.2167	0.175764	0.249415	0.7181	0.997188
NCU01552	ribosomal protein S28, variant	supercont10.2:3104081-3107067	4485.57	3489.72	-0.36218	-0.273558	0.68485	0.997188	4383.38	3812.1	-0.201459	-0.126127	0.8523	0.997188	6172.41	2522.58	-1.29093	-0.966066	0.14485	0.690044
NCU01553	para-hydroxybenzoate-polyprenyltransferase Coq2	supercont10.2:3104081-3107067	4.29117	2.21604	-0.95339	-0.0299896	0.54535	0.981225	3.95645	2.16827	-0.867662	-0.024525	0.5827	0.988194	4.95574	1.93015	-1.36039	-0.0435006	0.41565	0.937806
NCU01554	JmjC domain-containing protein	supercont10.2:3098687-3103787	5.64259	4.80282	-0.232475	-0.345833	0.61365	0.993818	4.3015	3.58715	-0.262002	-0.382756	0.5905	0.989663	3.24367	3.70764	0.192876	0.282934	0.67825	0.997188
NCU01555	hypothetical protein	supercont10.2:3097438-3098667	121.336	78.6914	-0.624727	-0.846884	0.21685	0.790984	213.07	176.706	-0.269978	-0.325504	0.643	0.995952	721.328	176.118	-2.03412	-2.34573	0.00315	0.0854242
NCU01559	hypothetical protein	supercont10.2:3085086-3087702	49.3986	61.5084	0.316316	0.298545	0.68015	0.997188	71.3139	109.055	0.612808	0.608331	0.3976	0.92807	119.42	128.403	0.104641	0.10834	0.8737	0.997188
NCU01560	hypothetical protein	supercont10.2:3085086-3087702	52.2466	30.6918	-0.767481	-0.604178	0.34765	0.902403	58.6199	44.9303	-0.383701	-0.307244	0.64465	0.996022	68.2456	50.3946	-0.437469	-0.295813	0.66755	0.997188
NCU01561	hypothetical protein	supercont10.2:3081155-3083396	0.0258526	0.0196235	-0.397726	0	1	1	0	0.0272523	0	0	1	1	0.0358253	0.0249474	-0.522092	0	1	1
NCU01562	2,4-dichlorophenoxyacetate alpha-ketoglutarate	supercont10.2:3079220-3080410	0.0424538	0.511122	3.5897	1.63126	0.1823	0.747938	0.146676	0.272626	0.89429	0	1	1	0.0180341	0.240846	3.73931	0	1	1
NCU01563	RNA polymerase II holoenzyme cyclin-like	supercont10.2:3077064-3079201	3.85695	5.74395	0.574583	0.764911	0.27645	0.848716	3.54306	6.24302	0.817249	1.14334	0.1036	0.603687	5.11201	5.72472	0.163313	0.226097	0.7528	0.997188
NCU01564	calcium dependent mitochondrial carrier protein	supercont10.2:3072628-3076914	8.52754	6.95054	-0.295006	-0.442164	0.53175	0.977867	6.9008	6.59015	-0.0664513	-0.0993819	0.8854	0.997188	7.43202	6.19921	-0.26167	-0.387051	0.572	0.98649
NCU01565	hypothetical protein	supercont10.2:3068628-3072190	41.7388	23.8052	-0.810113	-1.10254	0.10735	0.613361	27.0752	20.5904	-0.395006	-0.56342	0.4225	0.941026	41.8016	23.9634	-0.802725	-1.09819	0.1205	0.641339
NCU01566	hypothetical protein	supercont10.2:3066926-3068568	0.079623	0.0140611	-2.50148	0	1	1	0.0491782	0.0309032	-0.670261	0	1	1	0.0601312	0.0342996	-0.809919	0	1	1
NCU01567	hypothetical protein	supercont10.2:3062523-3064442	0.484805	0.424999	-0.189945	-0.167696	0.81485	0.997188	0.879972	0.441935	-0.993623	-0.891961	0.21955	0.793903	1.25151	0.490059	-1.35265	-1.23098	0.08575	0.558135
NCU01568	hypothetical protein	supercont10.2:3056090-3062031	9.54256	7.89988	-0.272545	-0.251148	0.7215	0.997188	12.3403	10.3755	-0.250205	-0.206462	0.77305	0.997188	15.6466	10.5001	-0.575445	-0.552861	0.4353	0.947423
NCU01569	WD repeat containing protein 48	supercont10.2:3056090-3062031	4.15566	4.93998	0.249429	0.250506	0.71415	0.997188	6.75325	4.73192	-0.513157	-0.486741	0.5003	0.970726	4.77985	6.85701	0.520613	0.513113	0.46175	0.957455
NCU01570	hypothetical protein	supercont10.2:3052852-3055261	2.91801	3.99643	0.453727	0.598112	0.4008	0.930077	4.42697	3.49285	-0.341918	-0.471698	0.4848	0.965958	5.25547	5.28774	0.0088326	0.0120596	0.9851	0.99807
NCU01571	hypothetical protein	supercont10.2:3050672-3052306	28.4924	25.0146	-0.187807	-0.271269	0.6901	0.997188	38.0998	26.0246	-0.549907	-0.793845	0.2493	0.82486	47.71	29.163	-0.710152	-1.02142	0.1307	0.662191
NCU01572	WD domain-containing protein	supercont10.2:3046250-3049342	0.179738	0.143918	-0.320646	0	1	1	0.125344	0.154662	0.303219	0	1	1	0.126348	0.144792	0.196571	0	1	1
NCU01573	hypothetical protein	supercont10.2:3044746-3046162	0.337247	0.101032	-1.739	0	1	1	0.159984	0.182996	0.193879	0	1	1	0.449558	0.134305	-1.74299	-1.17023	0.10665	0.611552
NCU01575	SNARE complex subunit	supercont10.2:3038372-3040781	19.0611	18.4125	-0.0499514	-0.0757425	0.9161	0.997188	21.7909	18.169	-0.262246	-0.396048	0.5733	0.986587	20.0193	20.9371	0.064673	0.0963395	0.88935	0.997188
NCU01577	hypothetical protein	supercont10.2:3036384-3038166	6.26245	8.16253	0.38229	0.538632	0.44725	0.952028	7.13011	7.60676	0.0933568	0.131839	0.85415	0.997188	7.059	7.05515	-0.000787665	-0.00111011	0.9976	0.999381
NCU01579	hypothetical protein	supercont10.2:3034927-3035918	5.76858	2.27405	-1.34295	-1.43131	0.05025	0.433178	12.4053	3.30363	-1.90883	-2.42122	0.0015	0.0516127	9.41824	3.20094	-1.55696	-1.8391	0.0143	0.219509
NCU01580	transcription factor TFIIH subunit Tfb4	supercont10.2:3027928-3032493	3.48433	4.10451	0.236329	0.256523	0.71275	0.997188	3.26523	3.58512	0.134835	0.0896228	0.90075	0.997188	2.26053	3.7146	0.716549	0.546138	0.45185	0.953963
NCU01581	hypothetical protein	supercont10.2:3027928-3032493	2.53846	2.07049	-0.293984	-0.265394	0.7095	0.997188	8.45489	6.35873	-0.411048	-0.529451	0.4464	0.95174	4.62807	4.80707	0.054747	0.0622052	0.92815	0.997188
NCU01584	hypothetical protein	supercont10.2:3021362-3026505	5.74224	4.45977	-0.364644	-0.548307	0.44315	0.950192	11.9573	9.49742	-0.33228	-0.485969	0.48665	0.966784	8.85873	9.41023	0.0871302	0.132005	0.8514	0.997188
NCU01585	hypothetical protein	supercont10.2:3019576-3021077	34.2756	31.2903	-0.131467	-0.193941	0.76755	0.997188	30.9721	30.3711	-0.0282675	-0.0406853	0.9524	0.997237	53.2188	30.5853	-0.799101	-1.11833	0.109	0.616368
NCU01587	cofilin, variant	supercont10.2:3016729-3019011	504.06	557.128	0.144411	0.168858	0.8168	0.997188	503.659	583.542	0.212388	0.236396	0.7446	0.997188	544.557	375.385	-0.536714	-0.633625	0.3674	0.913646
NCU01589	heat shock protein 60	supercont10.2:3012905-3015387	51.6933	55.193	0.0945095	0.126204	0.86335	0.997188	26.2345	39.1417	0.577239	0.815077	0.2361	0.812568	26.6453	42.8471	0.685314	1.00267	0.147	0.693743
NCU01591	hypothetical protein	supercont10.2:3008571-3010466	0.0915153	0.0383246	-1.25574	0	1	1	0.0758712	0.107976	0.509093	0	1	1	0.0995422	0.0658953	-0.595133	0	1	1
NCU01592	hypothetical protein	supercont10.2:3005854-3007117	0.0115856	0.0350859	1.59856	0	1	1	0.0134902	0.0737895	2.45151	0	1	1	0.0147649	0	0	0	1	1
NCU01593	hypothetical protein	supercont10.2:3002794-3004549	0.0464354	0	0	0	1	1	0	0.0251627	0	0	1	1	0	0.0361342	0	0	1	1
NCU01595	SOF1	supercont10.2:2999266-3001255	5.37222	5.12192	-0.0688351	-0.095459	0.8852	0.997188	2.82741	3.99477	0.498631	0.619559	0.3625	0.910369	1.15301	5.36905	2.21927	2.38357	0.00155	0.0526752
NCU01596	26S proteasome non-ATPase regulatory subunit 11	supercont10.2:2997034-2999005	41.0173	62.2143	0.601014	0.878085	0.2037	0.775647	32.132	48.3513	0.589541	0.86352	0.22275	0.797648	29.8869	42.8259	0.518971	0.7792	0.26235	0.83576
NCU01597	hypothetical protein	supercont10.2:2988135-2996985	2.40153	1.47749	-0.700805	-1.02924	0.1324	0.665878	1.84254	1.07266	-0.780507	-1.10589	0.10195	0.599548	0.849124	0.954988	0.169508	0.232071	0.7297	0.997188
NCU01598	methyltransferase	supercont10.2:2986126-2987867	2.30144	6.52289	1.50298	1.73812	0.01915	0.260742	2.91447	6.18117	1.08465	1.3549	0.0518	0.439508	4.12228	6.26503	0.603877	0.763753	0.27515	0.847601
NCU01599	hypothetical protein	supercont10.2:2983075-2985994	6.22582	7.64378	0.296023	0.44131	0.5221	0.975443	9.12483	8.67577	-0.0728059	-0.105447	0.8868	0.997188	6.8753	9.97779	0.537298	0.799034	0.2518	0.826768
NCU01601	hypothetical protein	supercont10.2:2981483-2982817	32.2194	49.0574	0.606542	0.877205	0.20435	0.776463	24.5853	34.9459	0.507323	0.690588	0.3333	0.892863	35.5298	35.4948	-0.00141943	-0.00207582	0.9982	0.999478
NCU01605	protein kinase regulator	supercont10.2:2978148-2979759	24.7013	17.6211	-0.487287	-0.711797	0.28295	0.855263	28.0902	22.0548	-0.348972	-0.521832	0.45595	0.955453	28.9102	19.6126	-0.559796	-0.832293	0.22785	0.803146
NCU01606	ATP synthase subunit 5	supercont10.2:2975928-2977917	712.585	619.945	-0.20092	-0.204871	0.7579	0.997188	773.272	613.579	-0.333728	-0.308462	0.6485	0.996633	924.945	419.216	-1.14167	-1.1197	0.1179	0.636471
NCU01607	hypothetical protein	supercont10.2:2973263-2975898	3.00172	2.71292	-0.145945	-0.194259	0.77625	0.997188	2.04642	1.92034	-0.0917392	-0.118653	0.86145	0.997188	2.69224	2.05337	-0.390813	-0.513702	0.4659	0.958746
NCU01608	hypothetical protein	supercont10.2:2969603-2971561	0.0290053	0.0468301	0.691119	0	1	1	0.0586827	0.0405981	-0.531523	0	1	1	0.120689	0.0375389	-1.68483	0	1	1
NCU01610	hypothetical protein	supercont10.2:2965836-2966499	2.79403	5.07526	0.861135	0.963768	0.18265	0.748361	2.38713	4.56207	0.934409	0.922045	0.20645	0.77958	4.81835	2.9355	-0.714933	-0.789763	0.25885	0.832647
NCU01611	carnitine acetyl transferase	supercont10.2:2961573-2965753	3.80694	5.30584	0.47895	0.679011	0.3381	0.896274	2.52938	3.65744	0.532051	0.716366	0.30785	0.875781	1.84273	3.34192	0.858836	1.12833	0.11295	0.625401
NCU01612	pre-mRNA splicing factor ATP-dependent RNA	supercont10.2:2958191-2961293	7.99165	9.22167	0.206536	0.299041	0.6682	0.997188	7.1169	4.79842	-0.56869	-0.837552	0.21785	0.791946	1.57721	5.03432	1.67443	2.1446	0.00445	0.106776
NCU01613	protein arginine N-methyltransferase HSL7	supercont10.2:2952971-2957700	6.95625	6.19048	-0.168259	-0.107565	0.87935	0.997188	3.34029	3.39562	0.0237	0.0145661	0.9819	0.997854	1.37131	2.32975	0.764623	0.377334	0.701	0.997188
NCU01614	hypothetical protein	supercont10.2:2952971-2957700	50.1671	35.28	-0.50789	-0.631483	0.365	0.911898	36.1059	28.6311	-0.334654	-0.447865	0.5206	0.975057	24.2764	23.1047	-0.0713699	-0.0995061	0.88745	0.997188
NCU01615	hypothetical protein	supercont10.2:2949195-2952604	3.40878	2.74705	-0.311374	-0.424259	0.5539	0.983374	3.57805	1.97616	-0.856477	-1.16169	0.1041	0.604856	2.50247	2.47148	-0.0179793	-0.0246477	0.97115	0.997319
NCU01620	hypothetical protein	supercont10.2:2943013-2944108	5.75959	4.08395	-0.496002	-0.615045	0.3918	0.92533	4.7584	5.07951	0.0942115	0.11978	0.8553	0.997188	5.66137	10.2016	0.849568	1.1085	0.11585	0.631933
NCU01623	hypothetical protein	supercont10.2:2937667-2940423	2.78085	1.09519	-1.34435	-1.7136	0.017	0.243444	1.60105	0.976575	-0.713211	-0.871788	0.20575	0.778586	1.18941	0.961967	-0.306193	-0.363058	0.61255	0.99376
NCU01625	DNA repair helicase RAD3	supercont10.2:2933603-2936878	6.41123	5.49403	-0.222736	-0.332256	0.6316	0.995522	5.60466	3.89911	-0.523483	-0.755842	0.28105	0.853628	3.78167	3.67226	-0.0423552	-0.0599256	0.93225	0.997188
NCU01629	hypothetical protein	supercont10.2:2924323-2926753	6.23702	4.06399	-0.61796	-0.857634	0.2173	0.791625	6.86164	4.37568	-0.649047	-0.9033	0.1956	0.764175	7.47397	5.12244	-0.545044	-0.786227	0.2636	0.837365
NCU01631	hypothetical protein	supercont10.2:2921974-2923098	0.788723	0.393278	-1.00397	-0.66792	0.34505	0.900523	0.380065	0.547202	0.525825	0.367505	0.61255	0.99376	0.128937	0.451445	1.80789	1.01192	0.23765	0.814135
NCU01632	pentafunctional AROM polypeptide	supercont10.2:2892404-2897679	34.2213	41.8854	0.291552	0.389828	0.5703	0.986168	26.407	32.8158	0.313471	0.422975	0.5499	0.982424	24.0129	40.2123	0.743825	1.00435	0.13085	0.662397
NCU01633	hexose transporter HXT13	supercont10.2:2887725-2890393	454.958	281.818	-0.69097	-0.710981	0.30995	0.877285	759.128	294.128	-1.3679	-1.34807	0.06615	0.496487	680.596	508.959	-0.41925	-0.391458	0.5577	0.983459
NCU01634	histone h4	supercont10.2:2877349-2878740	394.036	452.03	0.198091	0.236195	0.7311	0.997188	443.417	451.46	0.0259344	0.0306329	0.9652	0.997237	555.643	433.518	-0.358066	-0.403706	0.5755	0.987189
NCU01635	histone H3	supercont10.2:2874240-2875647	1303.69	1599.5	0.295014	0.281685	0.6787	0.997188	1282.08	1415.54	0.142864	0.135383	0.84305	0.997188	1740.73	1686.99	-0.0452453	-0.0395325	0.9521	0.997237
NCU01636	2-hydroxychromene-2-carboxylate isomerase	supercont10.2:2872772-2874072	40.9349	25.6041	-0.676957	-1.01754	0.15335	0.705394	24.9339	27.3857	0.135316	0.196544	0.78275	0.997188	34.0204	18.9205	-0.846446	-1.27344	0.0759	0.528774
NCU01637	U4/U6 small nuclear ribonucleoprotein	supercont10.2:2870525-2872765	9.27415	9.8503	0.0869523	0.130833	0.8567	0.997188	8.06978	9.28579	0.202495	0.301046	0.6556	0.997188	6.97368	10.5073	0.591404	0.877529	0.2055	0.778242
NCU01638	DNA-directed RNA polymerase I subunit RPA1	supercont10.2:2864457-2870350	11.971	8.38648	-0.513408	-0.70002	0.30215	0.87124	11.1838	4.42198	-1.33864	-1.96445	0.0058	0.126431	2.21814	4.52674	1.02912	1.4641	0.0423	0.397523
NCU01640	C2H2 transcription factor	supercont10.2:2859549-2861694	30.548	44.9441	0.557056	0.799974	0.23285	0.808754	71.9858	127.35	0.823014	1.04	0.12495	0.649816	70.2121	132.272	0.913718	1.22316	0.08105	0.54453
NCU01642	hypothetical protein	supercont10.2:2837041-2846461	9.15716	11.0927	0.276642	0.379108	0.5746	0.986862	10.1333	9.38058	-0.111358	-0.153638	0.82105	0.997188	5.09969	8.50761	0.738346	1.05122	0.13865	0.677905
NCU01643	5'-3' exoribonuclease 2	supercont10.2:2831268-2835334	6.19067	9.07781	0.552248	0.804718	0.2651	0.838313	6.25143	7.49875	0.262466	0.390868	0.5692	0.986133	3.94145	10.8166	1.45645	2.13331	0.0007	0.029784
NCU01644	intracellular protein transporter UsoA	supercont10.2:2824589-2830695	10.5078	10.5849	0.0105439	0.00761937	0.99105	0.99859	9.23333	7.77942	-0.247187	-0.150306	0.8264	0.997188	5.25634	8.60604	0.711292	0.328334	0.67895	0.997188
NCU01645	hypothetical protein	supercont10.2:2824589-2830695	35.1318	56.4027	0.682987	0.77471	0.2674	0.840625	32.3399	66.0203	1.0296	1.20133	0.0968	0.587326	62.2101	68.5147	0.139266	0.173998	0.809	0.997188
NCU01646	hypothetical protein	supercont10.2:2820782-2824240	5.86873	6.53986	0.156212	0.234833	0.743	0.997188	7.34017	7.358	0.00349887	0.00522954	0.9938	0.998928	8.27829	8.13862	-0.0245495	-0.0369059	0.9591	0.997237
NCU01647	GTP-binding protein ypt4	supercont10.2:2814398-2819894	7.55551	1.93332	-1.96645	-0.401379	0.4736	0.961968	20.8315	12.8817	-0.693447	-0.227825	0.77435	0.997188	57.1376	25.1574	-1.18346	-0.589793	0.38085	0.919409
NCU01648	dolichyl-phosphate-mannose-protein	supercont10.2:2814398-2819894	50.4259	51.8832	0.0411013	0.0530619	0.93925	0.997188	57.8551	46.4917	-0.315472	-0.37084	0.6071	0.993054	38.6202	49.9631	0.371507	0.384899	0.59275	0.989995
NCU01649	hypothetical protein	supercont10.2:2812325-2814018	1.69905	5.38713	1.66479	2.10101	0.0043	0.104167	1.10752	7.63115	2.78457	3.14074	0.0002	0.0119136	1.36343	3.03729	1.15555	1.29766	0.07265	0.518682
NCU01650	hypothetical protein	supercont10.2:2810521-2811566	77.271	85.5092	0.146153	0.201894	0.7781	0.997188	70.8155	79.8059	0.17243	0.233762	0.73	0.997188	60.0656	66.3606	0.14379	0.202936	0.77155	0.997188
NCU01651	hypothetical protein	supercont10.2:2807411-2810215	2.15552	1.28646	-0.744631	-0.921022	0.18555	0.751531	1.44268	0.656797	-1.13523	-1.31053	0.06475	0.491642	0.744699	1.40151	0.912254	1.06296	0.1153	0.630778
NCU01652	O-acetylhomoserine	supercont10.2:2805110-2807226	52.1218	208.524	2.00025	2.47368	0.0003	0.0160913	63.0972	164.852	1.38552	1.73624	0.0221	0.281495	42.3571	135.017	1.67247	2.26098	0.00215	0.0657149
NCU01653	hypothetical protein	supercont10.2:2803209-2803890	2.60181	9.02973	1.79516	1.89408	0.01065	0.184667	1.4367	9.26943	2.68972	2.69814	0.00115	0.042762	4.2334	6.2591	0.564138	0.599371	0.37875	0.918323
NCU01654	long-chain-fatty-acid-CoA ligase 1	supercont10.2:2797973-2801265	15.3559	17.6498	0.20086	0.30193	0.66575	0.997188	18.5418	14.9366	-0.311926	-0.4675	0.4961	0.969471	10.1619	11.7949	0.214993	0.324592	0.64195	0.995935
NCU01655	hypothetical protein	supercont10.2:2796484-2797757	30.1949	40.0668	0.408102	0.600664	0.39405	0.926707	23.5302	27.8302	0.242137	0.359823	0.60545	0.992878	34.6683	29.121	-0.251557	-0.368659	0.60285	0.992625
NCU01656	hypothetical protein	supercont10.2:2791336-2795556	2.14953	2.10947	-0.0271396	-0.0355218	0.958	0.997237	1.82248	1.71495	-0.0877395	-0.112177	0.86495	0.997188	0.761669	1.22262	0.682739	0.764419	0.2662	0.839094
NCU01657	cytochrome-c oxidase assembly protein	supercont10.2:2789456-2790935	22.4145	27.6884	0.304851	0.428354	0.54955	0.982279	22.5292	34.5025	0.614904	0.853817	0.2093	0.782541	24.4493	28.4759	0.219947	0.308025	0.6677	0.997188
NCU01658	WD repeat protein	supercont10.2:2784091-2788975	6.02579	7.56138	0.327497	0.477468	0.5006	0.970726	5.55628	6.35979	0.19486	0.281407	0.68155	0.997188	4.44707	5.99588	0.431114	0.639657	0.35465	0.906461
NCU01659	dDENN domain-containing protein	supercont10.2:2774662-2780701	11.2593	9.97965	-0.174054	-0.242432	0.7366	0.997188	15.9271	11.1986	-0.508162	-0.708725	0.32905	0.889875	4.22078	9.06707	1.10313	1.55448	0.0322	0.345732
NCU01660	hypothetical protein	supercont10.2:2770304-2771885	5.82426	3.6381	-0.678891	-0.896855	0.1885	0.754828	16.1277	7.50325	-1.10395	-1.49124	0.03795	0.376398	4.95197	5.0978	0.0418703	0.0547692	0.9365	0.997188
NCU01664	DUF974 domain-containing protein	supercont10.2:2766837-2768625	14.398	11.3075	-0.348593	-0.517948	0.46075	0.957084	14.1512	9.01051	-0.651243	-0.96303	0.1592	0.715444	10.421	9.19967	-0.179843	-0.2658	0.69715	0.997188
NCU01665	KH domain-containing protein	supercont10.2:2763389-2766543	17.1807	13.2186	-0.378223	-0.548515	0.4314	0.945501	13.5441	14.6482	0.113053	0.168309	0.8166	0.997188	12.2355	14.2104	0.215867	0.319392	0.6516	0.997073
NCU01666	acetolactate synthase small subunit	supercont10.2:2759148-2762745	246.8	287.412	0.219777	0.228283	0.7515	0.997188	282.436	310.949	0.138754	0.145671	0.83665	0.997188	322.568	394.995	0.29223	0.253352	0.70765	0.997188
NCU01667	ornithine carbamoyltransferase	supercont10.2:2759148-2762745	34.4396	76.4228	1.14994	0.558922	0.4725	0.961716	42.031	79.8716	0.926229	0.452296	0.53915	0.980018	167.908	90.4241	-0.89289	-0.488154	0.42905	0.944312
NCU01668	hypothetical protein	supercont10.2:2754559-2758350	7.22719	6.02146	-0.263321	-0.379607	0.5915	0.989749	6.03211	5.71652	-0.0775252	-0.111474	0.8722	0.997188	5.56624	5.41495	-0.0397562	-0.0568237	0.93685	0.997188
NCU01669	protein arginine methyltransferase RmtB	supercont10.2:2750614-2754392	11.4721	14.5481	0.342697	0.320473	0.6417	0.995935	5.3011	7.88493	0.572804	0.410415	0.5464	0.981552	2.29544	6.21328	1.43658	0.659413	0.44555	0.951178
NCU01670	type 1 phosphatase regulator ypi-1	supercont10.2:2750614-2754392	27.5602	19.6739	-0.486308	-0.516532	0.45385	0.95433	30.0972	17.9322	-0.747075	-0.942476	0.1592	0.715444	47.6716	28.1703	-0.758954	-1.01663	0.15125	0.701779
NCU01672	DUF726 domain-containing protein	supercont10.2:2744774-2748761	0.107973	0.0844737	-0.354094	0	1	1	0.161829	0.131193	-0.302781	0	1	1	0.0475926	0.0597725	0.328744	0	1	1
NCU01673	hypothetical protein	supercont10.2:2744774-2748761	14.6607	10.3279	-0.505411	-0.722111	0.29775	0.867759	12.6932	8.40431	-0.59485	-0.861815	0.1968	0.76568	11.1428	10.0594	-0.147568	-0.211033	0.7639	0.997188
NCU01674	alpha-soluble NSF attachment protein	supercont10.2:2742515-2744335	59.4216	67.814	0.190596	0.276898	0.68265	0.997188	51.8794	60.615	0.224512	0.326037	0.63935	0.995552	47.6886	50.7339	0.0893063	0.13026	0.8563	0.997188
NCU01675	ribosomal RNA-processing protein 12	supercont10.2:2738184-2742430	14.0178	8.86351	-0.661307	-0.937983	0.18175	0.747199	9.80805	4.79406	-1.03272	-1.50332	0.03725	0.373273	2.55795	6.38745	1.32025	1.80132	0.01095	0.1878
NCU01678	amine oxidase	supercont10.2:2730004-2736971	3.99471	1.8961	-1.07505	-0.92972	0.23955	0.81595	8.94124	2.31933	-1.94677	-1.85256	0.0169	0.242413	6.57488	1.87098	-1.81317	-1.6054	0.0447	0.408148
NCU01679	hypothetical protein	supercont10.2:2730004-2736971	4.47073	2.85551	-0.646761	-0.662847	0.3741	0.915901	3.6107	2.75231	-0.391634	-0.371215	0.6113	0.993624	4.00574	3.06626	-0.385586	-0.387253	0.5887	0.989419
NCU01680	plasma membrane ATPase	supercont10.2:2725589-2729848	1107.48	1077.2	-0.0399873	-0.0310949	0.9637	0.997237	1394.84	850.131	-0.714345	-0.571069	0.3994	0.928998	810.795	1015.81	0.325225	0.282423	0.66095	0.997188
NCU01681	hypothetical protein	supercont10.2:2725589-2729848	0	0.518775	0	#NAME?	0.0758	0.528473	0	0.353938	0	0	1	1	0	0	0	0	1	1
NCU01684	hypothetical protein	supercont10.2:2720794-2721929	0.415104	0.281372	-0.560997	-0.365811	0.63415	0.995522	0.773311	0.355744	-1.12021	-0.847064	0.2287	0.804132	1.63367	0.633417	-1.36689	-1.15198	0.116	0.632382
NCU01686	hypothetical protein	supercont10.2:2719087-2719492	0.122043	0.27765	1.18588	0	1	1	0.633281	0.147346	-2.10364	-0.948333	0.2879	0.859361	1.48932	0.245536	-2.60065	-1.16366	0.1418	0.68409
NCU01688	hypothetical protein	supercont10.2:2710998-2711762	0.480659	0	0	0	1	1	0	0	0	0	1	1	0	0	0	0	1	1
NCU01689	mitochondrial DNA replication protein YHM2	supercont10.2:2708180-2710811	20.016	44.4789	1.15197	1.68679	0.0171	0.24427	18.2682	32.4568	0.829189	1.19564	0.08985	0.568847	11.9239	18.698	0.649028	0.972442	0.16695	0.727195
NCU01692	mitochondrial citrate synthase	supercont10.2:2704176-2706814	403.923	362.43	-0.15638	-0.168386	0.8054	0.997188	301.589	298.764	-0.0135797	-0.0145584	0.98345	0.998023	305.451	246.783	-0.307701	-0.352463	0.62175	0.994503
NCU01695	RNA binding protein Nrd1	supercont10.2:2699056-2703155	7.03826	6.43644	-0.128957	-0.193775	0.79025	0.997188	7.80523	5.95721	-0.389806	-0.57923	0.407	0.93291	5.67406	5.73579	0.0156103	0.0232326	0.9737	0.997481
NCU01696	mRNA cleavage factor complex component Pcf11	supercont10.2:2695053-2699041	6.95566	5.95954	-0.222987	-0.336367	0.6398	0.995587	6.42725	5.62207	-0.193099	-0.290172	0.68315	0.997188	7.07706	6.70374	-0.0781835	-0.117748	0.867	0.997188
NCU01697	hypothetical protein	supercont10.2:2692635-2694630	2.76643	1.17454	-1.23593	-1.41902	0.05195	0.44038	1.97348	3.57519	0.85728	1.06099	0.13255	0.666135	9.49458	4.13965	-1.1976	-1.57631	0.02305	0.288205
NCU01698	4F5 family protein	supercont10.2:2688022-2691225	51.5249	49.5832	-0.0554197	-0.0795242	0.9066	0.997188	81.842	105.542	0.366906	0.495239	0.48155	0.964991	112.891	73.4317	-0.620453	-0.861698	0.21705	0.791285
NCU01699	hypothetical protein	supercont10.2:2688022-2691225	0.830843	0.353388	-1.23332	-0.197686	0.5386	0.979813	1.39261	1.27964	-0.122056	-0.0225319	0.9488	0.997237	1.74911	1.53046	-0.192653	-0.0396282	0.9224	0.997188
NCU01700	hypothetical protein	supercont10.2:2684696-2686715	19.5646	14.4189	-0.440282	-0.661862	0.3482	0.902676	16.0928	18.9559	0.236229	0.343377	0.6291	0.995511	23.2614	10.9972	-1.0808	-1.6191	0.0208	0.272025
NCU01701	ribitol kinase	supercont10.2:2681846-2684269	9.43951	17.6167	0.900157	1.32962	0.05555	0.45619	9.81037	26.4443	1.43058	2.11273	0.00235	0.0696672	12.1522	21.5125	0.823955	1.21899	0.0772	0.5329
NCU01702	nuclear pore protein	supercont10.2:2677434-2681558	16.3707	23.1215	0.498124	0.725909	0.2899	0.860837	14.2847	16.5112	0.208975	0.312734	0.64625	0.996237	10.0742	15.2988	0.602757	0.908274	0.1959	0.764657
NCU01703	aldo-keto reductase	supercont10.2:2675099-2677131	32.1188	32.2638	0.00649782	0.0097146	0.98945	0.998488	30.1743	37.6791	0.320444	0.481081	0.4888	0.967077	34.9973	44.1765	0.336037	0.497514	0.45865	0.956262
NCU01704	NADP:D-xylose dehydrogenase	supercont10.2:2671644-2674037	35.1696	39.295	0.160018	0.228248	0.73755	0.997188	15.0184	42.3995	1.49731	2.03084	0.00735	0.146977	32.6284	23.3654	-0.481755	-0.697177	0.3143	0.880462
NCU01705	tRNA methyltransferase	supercont10.2:2668234-2670887	6.47769	6.97589	0.106899	0.157812	0.8151	0.997188	6.33199	5.18254	-0.288999	-0.415932	0.55195	0.983104	7.26122	5.94244	-0.289156	-0.427472	0.5344	0.978705
NCU01706	MYB DNA-binding domain-containing protein	supercont10.2:2664298-2665978	0.700418	0.561975	-0.317709	-0.299432	0.6639	0.997188	0.343915	0.585127	0.766698	0.641846	0.3864	0.922554	1.18497	0.583679	-1.0216	-0.926237	0.20085	0.771459
NCU01713	tubulin-folding cofactor B	supercont10.2:2655535-2658059	12.3384	14.0052	0.182797	0.266086	0.70785	0.997188	9.55518	11.571	0.276163	0.404118	0.56505	0.985363	10.3709	8.87435	-0.224829	-0.333882	0.63115	0.995522
NCU01715	hypothetical protein	supercont10.2:2652438-2654749	0.857471	1.43197	0.739838	0.792192	0.2681	0.841102	1.00383	1.40346	0.483469	0.536567	0.4405	0.949065	0.758022	1.30054	0.778796	0.836025	0.2346	0.810512
NCU01717	hypothetical protein	supercont10.2:2647592-2649669	0.14411	0.0176934	-3.02589	0	1	1	0.0952403	0.0468206	-1.02443	0	1	1	0.0297829	0.0135167	-1.13974	0	1	1
NCU01720	hypothetical protein	supercont10.2:2644626-2646922	208.364	160.168	-0.379523	-0.470277	0.5056	0.971448	224.771	137.466	-0.70938	-0.856048	0.21705	0.791285	162.778	171.255	0.0732417	0.0914896	0.90045	0.997188
NCU01722	hypothetical protein	supercont10.2:2634937-2640617	9.27231	10.526	0.182957	0.252792	0.7102	0.997188	8.30826	8.58963	0.0480497	0.0662905	0.92875	0.997188	5.22868	10.0224	0.938716	1.33516	0.05615	0.458756
NCU01724	Na/H antiporter	supercont10.2:2629951-2633540	12.4002	12.1778	-0.0261046	-0.0396172	0.95405	0.997237	9.86994	9.51819	-0.0523536	-0.0793471	0.90995	0.997188	8.00769	8.13454	0.0226759	0.0340761	0.96415	0.997237
NCU01725	hypothetical protein	supercont10.2:2626360-2629086	3.40715	2.80941	-0.278299	-0.384249	0.56985	0.986168	1.86417	2.91984	0.647357	0.84333	0.2357	0.811814	1.22668	2.61447	1.09175	1.32608	0.05	0.43216
NCU01728	6-phosphofructo-2-kinase, variant	supercont10.2:2620007-2624154	32.1549	34.4087	0.0977329	0.137772	0.84615	0.997188	37.8841	49.0156	0.37165	0.50501	0.46675	0.959079	50.3214	50.4542	0.0038008	0.00526597	0.99425	0.998928
NCU01729	hypothetical protein	supercont10.2:2614005-2617692	8.75947	7.74836	-0.176953	-0.261922	0.7091	0.997188	10.0588	6.99298	-0.524473	-0.785959	0.26005	0.833653	8.65735	9.18934	0.0860363	0.13465	0.85915	0.997188
NCU01731	VeA-like protein	supercont10.2:2607928-2611456	25.2015	31.9601	0.34276	0.499653	0.47205	0.961527	39.0752	46.8928	0.263112	0.372884	0.58825	0.989252	40.0964	58.1997	0.537539	0.745204	0.2849	0.856863
NCU01734	hypothetical protein	supercont10.2:2604052-2604507	1.46164	1.20685	-0.276343	-0.183724	0.8071	0.997188	11.6104	9.10477	-0.350729	-0.366068	0.58235	0.988194	9.81558	7.81243	-0.329302	-0.329497	0.62655	0.995268
NCU01735	hypothetical protein	supercont10.2:2598793-2601814	11.6549	8.24557	-0.499243	-0.757932	0.2846	0.856556	18.1936	8.35158	-1.12331	-1.68855	0.0193	0.261872	64.2041	26.8052	-1.26016	-1.75398	0.0165	0.239281
NCU01737	hypothetical protein	supercont10.2:2592728-2597160	6.63363	8.52733	0.362295	0.538383	0.43165	0.945701	7.07141	8.25948	0.224054	0.333168	0.62075	0.994371	8.24368	9.14785	0.150144	0.226121	0.74475	0.997188
NCU01738	regulatory protein	supercont10.2:2588904-2591166	18.7053	18.9702	0.0202926	0.0307616	0.96535	0.997237	15.2109	16.3743	0.106324	0.160344	0.8228	0.997188	22.3539	16.8054	-0.411602	-0.610594	0.37065	0.914917
NCU01739	hypothetical protein	supercont10.2:2587194-2588791	73.7552	59.7096	-0.304782	-0.429672	0.52425	0.976012	72.7964	58.6983	-0.310547	-0.436804	0.52475	0.976238	114.906	59.3771	-0.952474	-1.34024	0.05045	0.433823
NCU01740	histone H2A.Z-specific chaperone chz-1	supercont10.2:2585926-2587191	396.145	285.778	-0.471136	-0.604524	0.37885	0.918337	381.6	295.374	-0.369517	-0.461374	0.515	0.973594	524.839	286.93	-0.871175	-1.10817	0.10565	0.608987
NCU01741	SNARE complex subunit	supercont10.2:2583105-2585070	30.8853	25.5116	-0.275765	-0.403942	0.5685	0.986128	33.4646	22.6775	-0.561376	-0.823429	0.2484	0.824109	20.8866	24.063	0.204242	0.304971	0.6608	0.997188
NCU01742	hypothetical protein	supercont10.2:2580628-2583073	5.41405	4.59366	-0.237064	-0.336147	0.63845	0.995522	4.78162	5.74276	0.264244	0.378689	0.57915	0.98797	4.933	4.86834	-0.0190378	-0.0268665	0.97015	0.997319
NCU01744	glutamate synthase	supercont10.2:2567181-2576313	33.666	39.1526	0.217814	0.28202	0.684	0.997188	18.6234	25.523	0.454682	0.612461	0.39205	0.925505	20.0496	25.7329	0.360042	0.49069	0.49065	0.967437
NCU01745	SPX domain-containing protein (vtc-2)	supercont10.2:2563823-2566935	26.1082	24.4672	-0.0936562	-0.138496	0.8332	0.997188	29.1679	25.3248	-0.203833	-0.294588	0.6604	0.997188	27.0498	29.7281	0.13621	0.200843	0.76285	0.997188
NCU01746	hypothetical protein	supercont10.2:2562643-2563823	19.2291	12.0595	-0.673116	-0.982165	0.14275	0.685482	17.9953	11.2755	-0.674427	-0.965508	0.1554	0.708346	27.2735	11.2548	-1.27695	-1.7979	0.0144	0.220346
NCU01747	glycerophosphocholine phosphodiesterase Gde1	supercont10.2:2557014-2561720	21.1218	14.0115	-0.59212	-0.863893	0.21615	0.790262	18.1374	9.84575	-0.88139	-1.31766	0.05715	0.462901	14.6485	10.7424	-0.447438	-0.670845	0.33035	0.89101
NCU01748	hypothetical protein	supercont10.2:2552370-2556801	102.684	127.47	0.311945	0.362403	0.6122	0.993715	164.768	142.392	-0.210567	-0.25639	0.71005	0.997188	155.754	158.153	0.0220496	0.0267573	0.96915	0.997319
NCU01750	hypothetical protein	supercont10.2:2552370-2556801	5.09327	5.41169	0.0874871	0.0129941	0.96305	0.997237	2.8589	5.89624	1.04434	0.105804	0.54235	0.980306	7.4032	4.19761	-0.81858	-0.0994083	0.6344	0.995522
NCU01751	ATP-binding cassette protein	supercont10.2:2546456-2552179	8.29933	5.65293	-0.553995	-0.106799	0.7851	0.997188	5.94068	5.0798	-0.225855	-0.045519	0.91045	0.997188	7.70129	6.44886	-0.256055	-0.0608241	0.9097	0.997188
NCU01752	non-anchored cell wall protein 2	supercont10.2:2546456-2552179	337.442	225.792	-0.579646	-0.639396	0.3473	0.902138	270.984	151.262	-0.841158	-0.977939	0.15685	0.711211	201.54	206.454	0.0347547	0.0389205	0.9556	0.997237
NCU01753	gamma-glutamyltranspeptidase	supercont10.2:2539540-2544442	11.7997	28.9691	1.29577	0.0665334	0.53105	0.977639	8.21884	19.9854	1.28194	0.0406427	0.4929	0.96844	11.0131	18.3637	0.737627	0.0240124	0.6894	0.997188
NCU01754	alcohol dehydrogenase I, variant	supercont10.2:2539540-2544442	5217.72	4978.41	-0.0677356	-0.0433154	0.95365	0.997237	7516.88	5883.51	-0.353456	-0.208109	0.8167	0.997188	8057.85	7863.76	-0.0351751	-0.0204959	0.94925	0.997237
NCU01756	actin	supercont10.2:2536026-2538074	91.7227	166.39	0.859218	1.17767	0.09165	0.574155	120.167	139.321	0.213366	0.28538	0.6822	0.997188	96.8595	117.614	0.2801	0.384454	0.57595	0.987388
NCU01757	asparaginase	supercont10.2:2530321-2535917	0.774966	0.883454	0.189022	0.087501	0.7402	0.997188	0.664487	0.78122	0.233488	0.120674	0.85965	0.997188	0.714211	0.710421	-0.0076754	-0.0032284	0.6399	0.995592
NCU01758	YdiU domain-containing protein	supercont10.2:2530321-2535917	7.30222	11.7463	0.685803	0.953519	0.1747	0.738348	4.59119	8.72079	0.925591	1.22316	0.08415	0.554057	10.2595	11.1368	0.118365	0.1727	0.7996	0.997188
NCU01759	aldo-keto reductase family 1 member C13	supercont10.2:2527978-2529405	94.2562	144.953	0.620922	0.827048	0.23215	0.808036	88.0763	124.072	0.494353	0.701944	0.3073	0.875243	136.218	90.4793	-0.590262	-0.835161	0.22165	0.796226
NCU01760	pumilio-family RNA binding repeat protein	supercont10.2:2524293-2527522	0.250253	0.242221	-0.0470655	0	1	1	0.27778	0.28847	0.0544816	0	1	1	0.293186	0.274532	-0.094839	0	1	1
NCU01761	hypothetical protein	supercont10.2:2521753-2523872	83.5891	75.4281	-0.148213	-0.198702	0.7761	0.997188	82.7145	84.1969	0.0256281	0.0330596	0.96375	0.997237	145.428	57.9061	-1.32852	-1.75824	0.01225	0.200887
NCU01762	nucleolar RNAse III	supercont10.2:2519738-2521550	4.97046	5.08297	0.032293	0.0430753	0.95005	0.997237	3.6493	3.96518	0.119766	0.154289	0.82395	0.997188	1.99939	3.19112	0.674503	0.813846	0.2499	0.825464
NCU01763	hypothetical protein	supercont10.2:2517841-2519432	5.39742	5.11566	-0.0773505	-0.101381	0.88345	0.997188	6.46661	4.5734	-0.499744	-0.670292	0.32705	0.888411	5.06162	5.69859	0.171006	0.229949	0.74355	0.997188
NCU01764	hypothetical protein	supercont10.2:2516469-2517665	13.7538	9.91934	-0.471516	-0.664139	0.34615	0.901313	9.26175	7.09759	-0.383955	-0.511705	0.4443	0.950774	7.20776	3.75126	-0.942176	-1.17149	0.10495	0.607262
NCU01765	NADH:ubiquinone oxidoreductase 78	supercont10.2:2512544-2516036	96.2302	128.409	0.416186	0.53481	0.43445	0.947134	111.645	118.126	0.0814006	0.101304	0.88845	0.997188	97.0553	94.0221	-0.0458063	-0.0599589	0.93035	0.997188
NCU01766	hypothetical protein	supercont10.2:2510229-2512365	33.4756	35.46	0.0830825	0.122906	0.86015	0.997188	32.9499	38.46	0.223085	0.322154	0.64665	0.996397	34.1402	32.9564	-0.0509106	-0.075565	0.91115	0.997188
NCU01767	phophatase 2C family protein	supercont10.2:2507381-2510118	25.904	35.7847	0.466168	0.690241	0.303	0.871866	24.1542	34.9349	0.532396	0.791166	0.2472	0.823412	27.3466	31.6697	0.211745	0.31435	0.64145	0.995935
NCU01768	hypothetical protein	supercont10.2:2500845-2505844	52.4309	50.6757	-0.0491225	-0.0634072	0.92595	0.997188	28.7985	57.7602	1.00408	1.35747	0.04655	0.417339	48.141	53.0558	0.140243	0.180725	0.79845	0.997188
NCU01769	hypothetical protein	supercont10.2:2498296-2500702	8.84608	6.74618	-0.390968	-0.574142	0.3912	0.92503	7.16433	5.32484	-0.428094	-0.618583	0.3826	0.92036	3.58794	3.33698	-0.104611	-0.143539	0.831	0.997188
NCU01771	DNA repair protein rhp57	supercont10.2:2495550-2497599	2.69077	4.28667	0.67184	0.904253	0.19355	0.761962	1.87199	3.79855	1.02088	1.29364	0.0682	0.503825	1.76139	3.65794	1.05432	1.31673	0.07275	0.518907
NCU01772	DNA-directed RNA polymerase III polypeptide	supercont10.2:2491274-2495347	4.13777	4.08039	-0.0201464	-0.0296669	0.9639	0.997237	2.80724	3.42705	0.287815	0.40346	0.56145	0.984615	2.11228	4.56998	1.11338	1.51437	0.03195	0.344513
NCU01776	60S ribosomal protein L15	supercont10.2:2481214-2489012	2070.57	1471.32	-0.492912	-0.373837	0.5393	0.980018	1940.17	1596.85	-0.28095	-0.204811	0.76055	0.997188	3272.72	1113.83	-1.55495	-0.935301	0.17805	0.743088
NCU01777	PSP1 domain-containing protein	supercont10.2:2474065-2479165	9.8402	12.0956	0.297718	0.429463	0.52235	0.975463	9.73543	10.9611	0.171074	0.248038	0.7192	0.997188	7.8868	12.7283	0.690529	1.01433	0.1526	0.704242
NCU01779	HIRA-interacting protein 5	supercont10.2:2468052-2470046	35.896	33.2407	-0.110875	-0.158691	0.82175	0.997188	29.5978	34.2008	0.208539	0.299855	0.65565	0.997188	55.1856	37.0379	-0.57529	-0.817136	0.24695	0.823038
NCU01780	hypothetical protein	supercont10.2:2465407-2467690	3.21521	2.14542	-0.583652	-0.764641	0.25215	0.827051	2.02166	1.20733	-0.74372	-0.866258	0.20855	0.781878	0.809757	1.25333	0.630207	0.671406	0.3556	0.907232
NCU01781	hypothetical protein	supercont10.2:2462601-2465176	11.7954	9.57727	-0.300532	-0.447779	0.511	0.972219	13.1989	11.5179	-0.196536	-0.28367	0.6815	0.997188	14.2403	16.0607	0.173553	0.261086	0.7068	0.997188
NCU01782	Ras guanyl-nucleotide exchange factor RasGEF	supercont10.2:2455888-2460586	10.706	13.2576	0.308408	0.433747	0.5247	0.976235	11.7646	13.1815	0.164065	0.232245	0.736	0.997188	11.9352	14.4907	0.279902	0.416781	0.54335	0.98052
NCU01783	phosphatidylinositol	supercont10.2:2452452-2454251	8.37619	7.52105	-0.155361	-0.222647	0.7492	0.997188	7.02481	5.83597	-0.267487	-0.374311	0.59425	0.990418	9.88008	6.50296	-0.603426	-0.856614	0.23365	0.809792
NCU01784	pseudouridylate synthase 3	supercont10.2:2450067-2452358	3.26488	3.47642	0.0905725	0.112513	0.87285	0.997188	1.73108	1.60863	-0.105843	-0.1238	0.859	0.997188	0.427889	0.970959	1.18217	1.19453	0.09625	0.58616
NCU01785	hypothetical protein	supercont10.2:2448095-2449901	6.89801	5.53644	-0.31722	-0.415584	0.548	0.981767	3.78475	4.77732	0.336004	0.434221	0.53785	0.979727	3.00045	4.63273	0.626685	0.77465	0.2697	0.842459
NCU01786	ribose-phosphate pyrophosphokinase II	supercont10.2:2444571-2447414	20.838	11.7171	-0.830601	-1.21442	0.0875	0.562906	12.0878	8.4365	-0.51884	-0.775971	0.2723	0.845114	7.07738	10.2559	0.535168	0.772813	0.2626	0.836073
NCU01788	hypothetical protein	supercont10.2:2439816-2443073	3.25388	2.87019	-0.181016	-0.245894	0.73125	0.997188	4.26791	3.83263	-0.155197	-0.209338	0.76505	0.997188	4.12077	4.10306	-0.00621494	-0.00861314	0.9897	0.998503
NCU01789	IDC1 protein	supercont10.2:2433074-2439647	3.81771	2.43929	-0.646248	-0.960873	0.16885	0.730302	4.31944	1.60746	-1.42606	-2.03712	0.00405	0.100336	3.30822	2.48223	-0.41442	-0.605713	0.37645	0.917204
NCU01790	hypothetical protein	supercont10.2:2422190-2423089	2.16879	3.88391	0.840619	0.89937	0.205	0.777495	0.768963	2.565	1.73797	1.58769	0.03275	0.348367	2.15908	4.18354	0.954306	1.02387	0.1433	0.686518
NCU01791	SNF7 family protein	supercont10.2:2403311-2405593	16.9427	14.7943	-0.195625	-0.290327	0.66605	0.997188	18.3709	16.3716	-0.166223	-0.24807	0.7178	0.997188	27.3412	17.6461	-0.631728	-0.938506	0.17215	0.734563
NCU01792	hypothetical protein	supercont10.2:2400756-2402857	137.165	145.102	0.0811605	0.108902	0.87625	0.997188	100.038	161.654	0.692366	0.944562	0.16535	0.724731	135.184	129.771	-0.0589579	-0.0793172	0.9135	0.997188
NCU01793	RNA binding domain-containing protein	supercont10.2:2394042-2397835	41.2092	49.3456	0.259956	0.364232	0.60595	0.99289	35.6137	39.7311	0.157839	0.22092	0.7509	0.997188	31.8649	43.1246	0.436545	0.600733	0.38035	0.919278
NCU01794	hypothetical protein	supercont10.2:2392642-2393531	50.845	57.3255	0.173072	0.25307	0.7182	0.997188	51.8069	46.6827	-0.150257	-0.224206	0.74215	0.997188	55.0341	40.1836	-0.453716	-0.679813	0.32585	0.887677
NCU01795	zinc finger containing protein	supercont10.2:2389941-2392444	18.658	14.9859	-0.316194	-0.478557	0.49905	0.970472	13.4269	14.0257	0.0629532	0.0948257	0.89315	0.997188	13.0157	14.9631	0.201159	0.305133	0.67105	0.997188
NCU01796	hypothetical protein	supercont10.2:2387560-2389731	6.0795	4.11039	-0.564677	-0.787473	0.26725	0.840502	4.64275	2.7813	-0.739219	-1.00141	0.1589	0.715103	3.11848	2.88867	-0.110434	-0.145236	0.838	0.997188
NCU01797	serine/threonine-protein kinase nrc-2	supercont10.2:2382698-2385687	24.6799	32.5691	0.400165	0.575687	0.39075	0.924834	28.261	37.3549	0.402486	0.568478	0.41245	0.936074	25.4075	39.5552	0.63861	0.917456	0.1809	0.746236
NCU01798	hypothetical protein	supercont10.2:2379104-2381977	0.513274	0.368496	-0.478081	-0.500084	0.4793	0.964233	0.660273	0.200829	-1.71709	-1.63212	0.0314	0.340673	0.575875	0.334421	-0.784088	-0.801275	0.2553	0.829386
NCU01799	hypothetical protein	supercont10.2:2375704-2378772	8.70993	7.08825	-0.297231	-0.112609	0.87455	0.997188	3.31842	4.89013	0.559379	0.211813	0.7535	0.997188	2.34671	2.50802	0.0959076	0.0307408	0.9344	0.997188
NCU01800	37S ribosomal protein S5	supercont10.2:2375704-2378772	30.9119	30.776	-0.00635597	-0.0084518	0.99025	0.998505	24.3083	25.018	0.0415145	0.0574097	0.93545	0.997188	19.6357	26.286	0.42082	0.592802	0.39795	0.928154
NCU01801	hypothetical protein	supercont10.2:2374494-2374967	35.0503	32.7031	-0.0999995	-0.126229	0.85065	0.997188	32.9875	29.4418	-0.164052	-0.206097	0.76595	0.997188	22.2407	37.2318	0.74333	0.924595	0.181	0.746435
NCU01802	hypothetical protein	supercont10.2:2372258-2374067	1.06627	0.36612	-1.54219	-1.44484	0.05585	0.457291	1.49153	0.442176	-1.7541	-1.63411	0.03115	0.339114	1.15664	0.380118	-1.60542	-1.48319	0.0467	0.417973
NCU01803	arginine-tRNA-protein transferase 1	supercont10.2:2369061-2371818	18.371	14.441	-0.347267	-0.524898	0.4613	0.957226	18.1746	16.3286	-0.154518	-0.233568	0.7414	0.997188	24.312	17.9481	-0.437843	-0.66347	0.35005	0.903646
NCU01804	nudix/MutT family protein	supercont10.2:2362094-2366684	19.6739	13.2497	-0.570329	-0.710802	0.3239	0.886389	20.9153	12.2351	-0.773534	-1.01674	0.1527	0.704355	25.8679	15.3651	-0.75151	-1.01405	0.1582	0.713914
NCU01805	hypothetical protein	supercont10.2:2362094-2366684	6.1343	6.44898	0.0721722	0.0408116	0.94775	0.997216	5.20365	4.11082	-0.340098	-0.201058	0.77305	0.997188	2.9839	4.18377	0.487603	0.214187	0.74045	0.997188
NCU01806	3' exoribonuclease	supercont10.2:2358183-2361526	11.0275	13.3578	0.276576	0.239534	0.7299	0.997188	6.44997	9.42375	0.54701	0.405224	0.5667	0.985724	5.28761	9.25482	0.807591	0.606756	0.3952	0.927052
NCU01807	hypothetical protein	supercont10.2:2358183-2361526	31.2769	22.9399	-0.447235	-0.528957	0.44155	0.949539	23.402	23.7482	0.0211843	0.0264742	0.97235	0.997319	21.0656	17.9402	-0.231699	-0.282716	0.6803	0.997188
NCU01808	cytochrome c	supercont10.2:2356041-2357819	1125.87	530.208	-1.08641	-1.07412	0.11635	0.633293	960.611	635.637	-0.595748	-0.556846	0.41055	0.934983	935.696	319.331	-1.55099	-1.75282	0.0163	0.237602
NCU01809	AAA family ATPase/60S ribosome export protein	supercont10.2:2353074-2355977	4.32784	5.52521	0.352382	0.513073	0.43585	0.947613	2.69741	3.51921	0.383677	0.535322	0.44465	0.950868	1.39421	3.01602	1.1132	1.40321	0.0508	0.43535
NCU01810	hypothetical protein	supercont10.2:2349488-2352769	5.8735	4.97751	-0.238797	-0.353011	0.60685	0.993023	25.2751	21.0738	-0.262266	-0.389593	0.5658	0.985457	14.5894	13.0919	-0.156243	-0.228756	0.7487	0.997188
NCU01811	hypothetical protein	supercont10.2:2347671-2348901	4.74797	9.74667	1.0376	1.39677	0.04745	0.421079	7.65915	12.4742	0.70369	0.976562	0.15525	0.708248	10.5115	9.20469	-0.191528	-0.268507	0.70035	0.997188
NCU01812	hypothetical protein	supercont10.2:2345108-2347030	0.515559	0.934046	0.857355	0.841172	0.25075	0.826073	1.85473	1.35758	-0.450176	-0.531026	0.45395	0.954408	2.24904	1.88228	-0.256827	-0.306726	0.6731	0.997188
NCU01813	high affinity glucose transporter	supercont10.2:2341939-2344977	14.5481	14.3619	-0.0185843	-0.0280409	0.96775	0.997319	14.5987	13.1587	-0.149816	-0.226952	0.75145	0.997188	16.2572	13.1686	-0.303981	-0.461128	0.5194	0.974737
NCU01814	hypothetical protein	supercont10.2:2333187-2337690	13.8259	10.3361	-0.419682	-0.256468	0.6356	0.995522	13.4627	9.78553	-0.460244	-0.397711	0.53815	0.979807	12.1925	11.7881	-0.048656	-0.0372357	0.95565	0.997237
NCU01815	hypothetical protein	supercont10.2:2333187-2337690	19.8531	37.4693	0.916342	0.858682	0.28285	0.855089	14.4395	30.8362	1.0946	1.06649	0.13785	0.676367	32.7393	29.15	-0.167528	-0.178041	0.8021	0.997188
NCU01816	allantoicase	supercont10.2:2330583-2332466	53.6747	93.1699	0.795621	1.14145	0.08405	0.55373	32.9135	95.1707	1.53184	2.1619	0.0027	0.0767761	52.5754	58.4577	0.153005	0.220453	0.76235	0.997188
NCU01817	DIL and Ankyrin domain-containing protein	supercont10.2:2326796-2330321	11.5732	14.5613	0.331354	0.492958	0.47305	0.961818	11.7551	9.64102	-0.286026	-0.417482	0.55325	0.983341	5.57399	9.10675	0.708228	1.03775	0.1479	0.695688
NCU01818	hypothetical protein	supercont10.2:2310835-2313031	5.7811	4.89072	-0.241295	-0.329292	0.64575	0.996036	4.15858	3.33327	-0.319153	-0.435628	0.5141	0.973183	3.69885	3.62279	-0.0299755	-0.0408924	0.9513	0.997237
NCU01820	exportin-1	supercont10.2:2296677-2301281	33.4282	40.2125	0.266576	0.36256	0.58925	0.989424	22.8725	29.4662	0.365446	0.502693	0.47225	0.961692	14.6492	28.607	0.965543	1.34329	0.04725	0.420381
NCU01821	alanine-glyoxylate aminotransferase	supercont10.2:2293202-2295462	91.4183	115.865	0.341886	0.458186	0.5077	0.971613	55.092	118.397	1.10372	1.4579	0.0386	0.379954	89.5309	91.404	0.0298717	0.0407152	0.952	0.997237
NCU01822	retrograde transporter	supercont10.2:2282056-2293076	29.2204	31.5455	0.11046	0.0970686	0.89035	0.997188	27.8496	25.3346	-0.136547	-0.114818	0.86995	0.997188	24.3859	23.748	-0.0382425	-0.0368546	0.95835	0.997237
NCU01823	two-component sensor protein histidine protein	supercont10.2:2282056-2293076	5.35811	3.72982	-0.522617	-0.471735	0.5097	0.972005	4.1513	3.25759	-0.349757	-0.297659	0.6892	0.997188	2.53145	3.55944	0.491687	0.43904	0.5331	0.978115
NCU01824	UDP-galactopyranose mutase	supercont10.2:2276043-2278472	80.2462	131.512	0.712693	0.970953	0.1487	0.697368	77.0174	84.9884	0.142081	0.198266	0.76225	0.997188	29.4086	48.3163	0.716274	1.05061	0.131	0.662742
NCU01826	DUF250 domain membrane protein	supercont10.2:2269601-2272237	31.8246	29.1836	-0.124985	-0.186751	0.7849	0.997188	31.6516	18.1553	-0.801889	-1.1631	0.0968	0.587326	14.9215	19.1026	0.356379	0.535678	0.44215	0.94966
NCU01827	60S ribosomal protein L27	supercont10.2:2266973-2268834	2979.59	2557.14	-0.22058	-0.165047	0.82845	0.997188	2881.02	3139.38	0.123898	0.0779812	0.89605	0.997188	5156.69	1896.5	-1.44311	-1.0779	0.13325	0.667632
NCU01828	hypothetical protein	supercont10.2:2264999-2266935	6.43447	5.66763	-0.183078	-0.251394	0.71655	0.997188	5.32729	6.42956	0.271318	0.37394	0.59075	0.989663	8.70965	4.70897	-0.887203	-1.22902	0.0849	0.556243
NCU01829	hypothetical protein	supercont10.2:2264999-2266935	4.37647e-05	0	0	0	1	1	0	0	0	0	1	1	0	0	0	0	1	1
NCU01830	4-hydroxyphenylpyruvate dioxygenase	supercont10.2:2262619-2264382	0.453778	0.317919	-0.513326	-0.435742	0.5471	0.981683	0.499889	0.325246	-0.620079	-0.519283	0.47775	0.963884	0.423049	0.296914	-0.510782	-0.452808	0.52025	0.975057
NCU01831	RNA polymerase TFIIH complex subunit Ssl1	supercont10.2:2259895-2262383	3.65123	4.09087	0.164025	0.229367	0.7379	0.997188	3.55816	3.43081	-0.0525812	-0.0723102	0.91465	0.997188	2.66156	2.88248	0.11504	0.149579	0.83145	0.997188
NCU01833	two-component histidine kinase CHK-1	supercont10.2:2248099-2256430	6.52447	5.73411	-0.186292	-0.262394	0.70525	0.997188	13.4286	9.61384	-0.482124	-0.672178	0.3382	0.896314	9.42742	9.0965	-0.0515508	-0.0738018	0.9177	0.997188
NCU01834	hypothetical protein	supercont10.2:2243828-2245071	0.382502	0.498635	0.382516	0.25651	0.7251	0.997188	0.362113	0.399303	0.141044	0.0961546	0.8914	0.997188	0.67584	0.372029	-0.861269	-0.64979	0.37495	0.916478
NCU01835	hypothetical protein	supercont10.2:2229854-2231363	189.881	266.204	0.487433	0.595308	0.3811	0.919496	238.104	314.289	0.400499	0.469741	0.49635	0.969471	264.492	358.603	0.439164	0.517375	0.4698	0.960548
NCU01837	hypothetical protein	supercont10.2:2213887-2214382	6.82175	3.76311	-0.858217	-0.794659	0.28115	0.853633	4.9375	4.02068	-0.296341	-0.275963	0.69365	0.997188	8.99353	3.81346	-1.23779	-1.20584	0.08	0.54177
NCU01838	nitrilase	supercont10.2:2206813-2209054	98.6856	127.753	0.372446	0.475971	0.5037	0.97117	96.3396	139.121	0.530143	0.679877	0.3297	0.890362	192.222	161.291	-0.253104	-0.320898	0.6417	0.995935
NCU01839	carboxylesterase	supercont10.2:2203151-2206327	7.78387	7.24022	-0.104454	-0.156379	0.82255	0.997188	6.06017	5.58768	-0.117107	-0.170321	0.8113	0.997188	4.48791	3.96008	-0.180516	-0.258817	0.70805	0.997188
NCU01840	hypothetical protein	supercont10.2:2198954-2202322	2.19674	1.26792	-0.792898	-1.04044	0.1268	0.654245	2.08026	1.02112	-1.02661	-1.27979	0.07705	0.53235	1.51139	1.54788	0.0344192	0.0445987	0.9476	0.997188
NCU01841	hypothetical protein	supercont10.2:2197662-2198243	5.07811	6.56888	0.371356	0.406569	0.5646	0.985256	4.64857	8.66343	0.898152	0.954728	0.1921	0.760228	7.61702	6.02854	-0.337417	-0.371984	0.5951	0.990561
NCU01842	hypothetical protein	supercont10.2:2194248-2197143	4.98374	3.61333	-0.463899	-0.654248	0.35815	0.908454	2.89506	2.05336	-0.495602	-0.662146	0.33735	0.895677	2.10967	2.35611	0.159385	0.209084	0.7685	0.997188
NCU01843	T-complex protein 1 subunit gamma	supercont10.2:2190089-2194051	43.6536	64.6746	0.567098	0.727601	0.30645	0.874775	43.6163	58.6847	0.428117	0.466927	0.50155	0.970836	34.9613	51.2967	0.553106	0.670571	0.34205	0.898454
NCU01844	hypothetical protein	supercont10.2:2190089-2194051	13.1073	0.680046	-4.2686	-0.588729	0.12905	0.659043	28.9994	1.72171	-4.07411	-0.885897	0.1405	0.681289	20.0499	1.61589	-3.63319	-0.832777	0.17615	0.740681
NCU01845	phosphoglycerate mutase family domain-containing	supercont10.2:2186149-2189358	81.8104	72.1178	-0.18193	-0.247049	0.72115	0.997188	86.6119	90.1346	0.0575153	0.0757988	0.9141	0.997188	109.093	104.452	-0.0627132	-0.081531	0.90525	0.997188
NCU01846	hypothetical protein, variant	supercont10.2:2181367-2185210	26.4515	22.5114	-0.232693	-0.332593	0.62945	0.995522	25.7844	26.8038	0.0559377	0.0807911	0.9085	0.997188	38.0799	33.0882	-0.202715	-0.282964	0.68245	0.997188
NCU01848	hypothetical protein	supercont10.1:2269949-2270613	0	0	0	0	1	1	0	0.181802	0	0	1	1	0	0	0	0	1	1
NCU01849	extracellular dioxygenase	supercont10.1:2265840-2267170	1.13389	0.479417	-1.24193	-1.09098	0.14125	0.68285	1.08355	0.447596	-1.2755	-1.13626	0.1153	0.630778	0.592046	0.451919	-0.389647	-0.340812	0.63275	0.995522
NCU01850	peroxisomal membrane protein pex16	supercont10.1:2263266-2265353	8.52112	10.6736	0.324926	0.485904	0.4904	0.967401	10.0005	10.2808	0.0398738	0.0595242	0.9291	0.997188	8.58408	10.1255	0.238257	0.355504	0.6149	0.993983
NCU01851	hypothetical protein	supercont10.1:2261931-2263002	0.499821	1.1783	1.23722	1.06919	0.14895	0.697973	0.352737	1.0029	1.50751	1.24387	0.0972	0.588487	0.223691	0.736113	1.71842	1.29262	0.0832	0.551517
NCU01852	arsenical-resistance protein	supercont10.1:2260482-2261849	0.423194	0.722577	0.771832	0.693556	0.33355	0.892981	0.401666	0.747443	0.895965	0.760464	0.30735	0.875282	0.323479	0.537135	0.731611	0.601939	0.41845	0.939177
NCU01853	choline dehydrogenase	supercont10.1:2256726-2259390	0.0862111	0.310147	1.84701	0	1	1	0.129845	0.229837	0.823815	0	1	1	0.138367	0.262241	0.922394	0	1	1
NCU01854	hypothetical protein	supercont10.1:2250829-2253705	31.6422	27.2315	-0.216577	-0.322556	0.6553	0.997188	34.7885	28.928	-0.266143	-0.390402	0.57625	0.987495	52.3814	29.7862	-0.81441	-1.19154	0.09255	0.576605
NCU01855	hypothetical protein	supercont10.1:2248779-2250631	38.4469	24.828	-0.630899	-0.871693	0.22125	0.795661	38.7524	20.7808	-0.899036	-1.30357	0.06	0.473396	31.1357	21.254	-0.550836	-0.8078	0.2613	0.83485
NCU01856	transcriptional activator hac1	supercont10.1:2241563-2244540	77.498	58.6372	-0.402343	-0.544939	0.44215	0.94966	150.346	82.9413	-0.858121	-1.11065	0.11815	0.636913	141.683	94.5301	-0.583823	-0.749428	0.27435	0.846779
NCU01857	DEAD/DEAH box RNA helicase	supercont10.1:2236948-2241214	7.15414	7.6566	0.0979254	0.145506	0.83265	0.997188	8.57322	9.43003	0.137425	0.202128	0.76415	0.997188	7.98416	8.45257	0.0822489	0.12315	0.85895	0.997188
NCU01858	chromosome segregation in meiosis protein 3	supercont10.1:2235194-2236878	5.92921	4.17979	-0.504408	-0.682647	0.3357	0.894858	3.26332	2.72963	-0.257633	-0.330388	0.6252	0.994899	1.63728	2.14756	0.391401	0.465964	0.50865	0.971988
NCU01859	NADH:ubiquinone oxidoreductase 20.9kD subunit	supercont10.1:2233082-2235079	299.628	315.47	0.0743306	0.0857121	0.90345	0.997188	278.487	296.928	0.0925044	0.10229	0.8774	0.997188	382.043	207.849	-0.878201	-1.00192	0.16845	0.7299
NCU01860	hypothetical protein	supercont10.1:2230996-2232628	0.400934	0.423982	0.0806374	0.0729141	0.92065	0.997188	0.547761	0.584325	0.0932255	0.0887761	0.8958	0.997188	0.751057	0.645943	-0.217516	-0.211825	0.76245	0.997188
NCU01861	short chain dehydrogenase/reductase family	supercont10.1:2226727-2228146	5.21881	27.7828	2.4124	2.87904	0.00015	0.00959533	26.2649	151.715	2.53016	3.6	5e-05	0.0039383	297.288	191.892	-0.631567	-0.808991	0.2468	0.822832
NCU01862	SWIRM domain-containing protein FUN19	supercont10.1:2223365-2226430	2.52905	3.68625	0.543558	0.747582	0.2735	0.846023	10.8186	11.5104	0.089422	0.130599	0.8489	0.997188	8.91063	10.9733	0.300399	0.454723	0.5181	0.974309
NCU01863	hypothetical protein	supercont10.1:2222204-2223003	0.54235	0.165823	-1.70958	-0.711939	0.3242	0.886509	0.968482	1.07128	0.145533	0.101322	0.8865	0.997188	1.17654	0.829166	-0.504814	-0.349069	0.60595	0.99289
NCU01865	hypothetical protein	supercont10.1:2212165-2214400	1.40723	1.9568	0.475635	0.57692	0.38305	0.920737	1.86478	2.45677	0.397762	0.472594	0.4975	0.969838	3.01465	3.59142	0.252562	0.338336	0.62105	0.994484
NCU01866	lactonohydrolase	supercont10.1:2209869-2211984	0.485983	0.395323	-0.297873	-0.258357	0.7063	0.997188	0.293781	0.838356	1.51282	1.41866	0.0525	0.442782	1.0676	0.762424	-0.485704	-0.509419	0.47615	0.963354
NCU01867	endoglucanase II	supercont10.1:2206689-2207912	0.273151	0.115732	-1.2389	0	1	1	0.324095	0.176718	-0.874971	0	1	1	0.245769	0.063423	-1.95423	0	1	1
NCU01868	MFS maltose permease MalP	supercont10.1:2203776-2206081	1.39584	0.767758	-0.862408	-0.952957	0.1929	0.761183	1.67073	0.985577	-0.761435	-0.844076	0.2438	0.819533	1.781	0.873504	-1.0278	-1.164	0.0999	0.594617
NCU01869	hypothetical protein	supercont10.1:2202125-2203398	1.78538	1.45329	-0.296909	-0.319823	0.62575	0.995017	3.0329	2.0437	-0.569515	-0.636842	0.36235	0.910307	8.52061	4.36719	-0.964252	-1.2457	0.0785	0.537103
NCU01870	Eno3 protein	supercont10.1:2199565-2201526	2.89863	3.1165	0.104553	0.121827	0.86295	0.997188	3.51233	6.70928	0.933728	1.24907	0.0711	0.513575	13.175	12.699	-0.0530852	-0.0737481	0.91295	0.997188
NCU01871	hypothetical protein	supercont10.1:2194872-2199383	310.748	199.299	-0.640811	-0.691298	0.32785	0.88905	330.38	238.07	-0.472738	-0.515507	0.469	0.960235	374.58	237.55	-0.65704	-0.676717	0.33735	0.895677
NCU01872	hypothetical protein	supercont10.1:2194872-2199383	0.0406668	0	0	0	1	1	0.0528244	0.275765	2.38416	0	1	1	0	0.0667301	0	0	1	1
NCU01873	hypothetical protein	supercont10.1:2190760-2194310	4.99139	1.57283	-1.66608	-2.28682	0.00125	0.0453807	15.2097	4.25276	-1.83852	-2.72869	5e-05	0.0039383	12.2728	3.75614	-1.70814	-2.49969	0.0009	0.0361374
NCU01874	hypothetical protein	supercont10.1:2186206-2187375	1.49818	1.37051	-0.128497	-0.136432	0.8475	0.997188	1.8719	1.53117	-0.289873	-0.299542	0.66525	0.997188	4.25035	2.1687	-0.97075	-1.11438	0.10195	0.599548
NCU01875	hypothetical protein	supercont10.1:2185113-2185510	0	0	0	0	1	1	0	0	0	0	1	1	0	0	0	0	1	1
NCU01876	hypothetical protein	supercont10.1:2182902-2183504	0	0	0	0	1	1	0.165148	0.0433114	-1.93094	0	1	1	0.298706	0.0514037	-2.53878	0	1	1
NCU01877	hypothetical protein	supercont10.1:2181254-2182178	0.358475	0.0581613	-2.62374	0	1	1	0.244814	0.130703	-0.905391	0	1	1	0.208756	0.149112	-0.485418	0	1	1
NCU01878	vesicle-mediated transporter	supercont10.1:2176911-2181105	13.6265	11.1344	-0.291396	-0.439071	0.5245	0.976133	15.1827	9.47838	-0.679717	-1.00936	0.1419	0.684246	7.26029	9.15753	0.334931	0.502516	0.4679	0.959588
NCU01879	hypothetical protein	supercont10.1:2173854-2176291	18.5957	16.8762	-0.139973	-0.209768	0.7589	0.997188	23.1713	19.4841	-0.250038	-0.377183	0.5871	0.988923	25.4214	20.2687	-0.326787	-0.476822	0.499	0.970472
NCU01880	hypothetical protein	supercont10.1:2172001-2173444	0.212891	0.174207	-0.289317	0	1	1	0.446248	0.110888	-2.00874	-1.34802	0.09055	0.57119	0.177443	0.145061	-0.290697	0	1	1
NCU01881	hypothetical protein, variant	supercont10.1:2167483-2171553	4.28361	6.16559	0.52541	0.728829	0.3047	0.873275	4.35384	7.38662	0.762627	1.0703	0.1313	0.663484	3.41847	5.14633	0.590193	0.82297	0.24355	0.819274
NCU01882	purine transporter	supercont10.1:2159809-2162905	79.2083	77.1627	-0.0377485	-0.0508886	0.94045	0.997188	56.2466	62.1683	0.144413	0.201783	0.7769	0.997188	59.7262	79.5514	0.413525	0.541749	0.43415	0.947042
NCU01883	SH3 domain signaling protein	supercont10.1:2156299-2159194	20.662	23.1319	0.162899	0.245264	0.72785	0.997188	23.1088	27.6891	0.26088	0.387761	0.5647	0.985256	39.9993	33.9527	-0.23645	-0.344111	0.61255	0.99376
NCU01884	hypothetical protein	supercont10.1:2152173-2155921	0.916146	0.96843	0.0800699	0.094947	0.89295	0.997188	0.738127	0.87498	0.245381	0.292438	0.6787	0.997188	0.49962	0.995262	0.994243	1.14929	0.1036	0.603687
NCU01886	hypothetical protein	supercont10.1:2138158-2146277	135.809	167.85	0.3056	0.316367	0.6589	0.997188	191.349	213.713	0.159465	0.176716	0.7972	0.997188	257.344	224.183	-0.199023	-0.218149	0.7402	0.997188
NCU01888	tRNA-specific adenosine deaminase	supercont10.1:2138158-2146277	4.48957	1.91977	-1.22564	-0.177326	0.53405	0.978493	2.39657	1.36858	-0.808295	-0.0751234	0.587	0.988837	1.1788	1.24997	0.0845796	0.00610259	0.9541	0.997237
NCU01889	hypothetical protein	supercont10.1:2135573-2138080	9.3334	9.27959	-0.00834243	-0.012047	0.9872	0.998253	8.59509	7.82936	-0.134618	-0.193585	0.77735	0.997188	7.70398	6.43458	-0.259759	-0.365756	0.60465	0.992878
NCU01891	hypothetical protein	supercont10.1:2128880-2130178	19.5604	18.9194	-0.0480671	-0.0696389	0.9204	0.997188	25.0116	22.0303	-0.183108	-0.265204	0.70305	0.997188	40.6894	22.3197	-0.866335	-1.19947	0.0866	0.560717
NCU01893	hypothetical protein	supercont10.1:2121861-2125669	4.97841	6.56957	0.400114	0.590603	0.3879	0.923496	5.54549	6.72687	0.27862	0.400636	0.5655	0.985457	3.68229	5.08579	0.46587	0.659939	0.3565	0.907693
NCU01894	hypothetical protein	supercont10.1:2119036-2120964	49.2217	58.1219	0.23979	0.336806	0.62435	0.994854	28.8735	39.1095	0.437774	0.641914	0.3592	0.908797	14.4891	27.2358	0.910541	1.35312	0.0532	0.445555
NCU01895	response regulator	supercont10.1:2113961-2118659	9.65253	9.80201	0.0221707	0.032943	0.95955	0.997237	12.2405	10.8126	-0.178955	-0.262849	0.7139	0.997188	10.4941	10.8009	0.0415708	0.0615329	0.93265	0.997188
NCU01896	hypothetical protein	supercont10.1:2108943-2112661	0.813448	1.19503	0.554927	0.673612	0.31785	0.88242	1.05523	1.09153	0.0487921	0.0614609	0.92735	0.997188	0.959592	0.890392	-0.107981	-0.128692	0.8543	0.997188
NCU01897	hypothetical protein	supercont10.1:2105453-2107502	32.5058	26.4908	-0.295204	-0.397121	0.5601	0.984069	35.834	20.4309	-0.810573	-1.12652	0.0918	0.574323	55.6594	25.7813	-1.1103	-1.45615	0.038	0.376709
NCU01898	hypothetical protein, variant	supercont10.1:2101999-2104394	76.2915	40.14	-0.926481	-1.10551	0.11625	0.633004	103.575	47.6926	-1.11884	-1.29277	0.0668	0.498618	170.314	61.3145	-1.4739	-1.54412	0.03425	0.35733
NCU01899	hypothetical protein	supercont10.1:2096685-2100083	1.02076	0.949886	-0.103815	-0.110162	0.87745	0.997188	1.3064	0.971696	-0.427017	-0.491647	0.45365	0.954301	2.41458	0.84892	-1.50807	-1.74834	0.01785	0.250671
NCU01900	xylosidase/arabinosidase	supercont10.1:2095225-2096471	1.34032	2.01844	0.590665	0.658379	0.35205	0.904552	0.449044	2.19645	2.29025	2.16257	0.0061	0.130368	0.595018	0.891702	0.583627	0.559681	0.4313	0.945501
NCU01901	hypothetical protein	supercont10.1:2089725-2094506	6.41892	6.0508	-0.0852038	-0.124902	0.8612	0.997188	7.79912	5.16614	-0.594225	-0.843403	0.23545	0.811529	7.93771	9.02795	0.185676	0.271972	0.69515	0.997188
NCU01902	glucosamine 6-phosphate N-acetyltransferase	supercont10.1:2087887-2089001	116.129	163.171	0.490656	0.651502	0.34895	0.902922	166.659	128.217	-0.378309	-0.498121	0.46685	0.959187	157.931	96.0204	-0.71788	-0.987223	0.15645	0.710327
NCU01903	pigment biosynthesis protein Ayg1	supercont10.1:2082505-2086399	1.74957	0.863407	-1.01889	-0.324152	0.7315	0.997188	5.10703	1.27404	-2.00307	-0.760727	0.51985	0.974827	4.06609	2.04623	-0.990672	-0.396234	0.6059	0.99289
NCU01904	2-deoxy-D-gluconate 3-dehydrogenase	supercont10.1:2082505-2086399	58.0415	23.4701	-1.30626	-1.4796	0.06075	0.476893	26.0067	32.0884	0.303167	0.210461	0.80905	0.997188	51.533	11.8274	-2.12336	-1.56635	0.0565	0.460158
NCU01905	sorbitol dehydrogenase	supercont10.1:2079812-2081745	6.95936	3.94327	-0.81956	-1.01621	0.15365	0.705836	3.1809	3.8032	0.257779	0.304581	0.6447	0.996022	4.36482	1.86798	-1.22445	-1.38306	0.0596	0.472084
NCU01906	GCY protein	supercont10.1:2077847-2079777	18.3939	12.8611	-0.51621	-0.74534	0.28525	0.857235	11.1164	10.4545	-0.0885735	-0.11732	0.8639	0.997188	22.4202	7.84199	-1.51551	-2.08935	0.003	0.0826507
NCU01907	syntaxin 5	supercont10.1:2075118-2077835	17.1462	21.0785	0.297884	0.44729	0.51885	0.97446	25.7948	26.1912	0.022001	0.0327808	0.96185	0.997237	28.3969	32.5351	0.196261	0.292997	0.66985	0.997188
NCU01908	hypothetical protein	supercont10.1:2069607-2073958	7.32015	8.07886	0.142278	0.21342	0.75885	0.997188	10.2759	9.30084	-0.143831	-0.208713	0.7681	0.997188	9.6675	10.9133	0.174875	0.262748	0.7021	0.997188
NCU01910	hypothetical protein	supercont10.1:2061551-2068715	9.09413	6.77886	-0.423893	-0.618051	0.3722	0.915386	8.00491	5.42553	-0.561121	-0.833143	0.2199	0.794025	5.05373	5.57548	0.141749	0.214288	0.7648	0.997188
NCU01911	GDP/GTP exchange factor Sec2p	supercont10.1:2057036-2061339	11.2966	12.2845	0.120949	0.183098	0.7957	0.997188	31.4048	35.7156	0.185571	0.262191	0.7006	0.997188	27.9853	34.1771	0.28836	0.411994	0.55325	0.983341
NCU01912	mannosyltransferase 1	supercont10.1:2050358-2055370	51.1604	41.7662	-0.29269	-0.40927	0.5744	0.986854	54.8018	32.5851	-0.750011	-1.0002	0.16355	0.7223	32.9843	37.5116	0.185556	0.249951	0.72275	0.997188
NCU01913	pre-mRNA splicing factor	supercont10.1:2047074-2049390	14.8392	14.9292	0.00872248	0.0132181	0.9851	0.99807	15.4108	14.2787	-0.110075	-0.166514	0.8129	0.997188	13.8441	15.2263	0.137295	0.207265	0.77645	0.997188
NCU01914	sorting nexin-3	supercont10.1:2042661-2047027	54.2849	61.9016	0.189424	0.244061	0.7265	0.997188	49.4027	61.8885	0.325081	0.407116	0.56075	0.984201	69.7519	64.1146	-0.121579	-0.155476	0.82165	0.997188
NCU01916	mitochondrial carrier protein RIM2	supercont10.1:2042661-2047027	7.98858	8.9565	0.164997	0.08698	0.903	0.997188	8.94141	8.1699	-0.130183	-0.0650373	0.9163	0.997188	6.23797	11.5998	0.89495	0.471022	0.56275	0.984802
NCU01917	hypothetical protein	supercont10.1:2038908-2042164	0.431493	0.292703	-0.559898	-0.56733	0.4012	0.930267	0.536741	0.403357	-0.412171	-0.433197	0.55115	0.982861	0.465597	0.242195	-0.942912	-0.918664	0.20385	0.775828
NCU01918	ARP2/3 complex 20 kDa subunit	supercont10.1:2035931-2038074	80.3812	106.139	0.40102	0.538499	0.4496	0.952849	109.393	91.1001	-0.263998	-0.356726	0.61425	0.993926	117.168	76.6699	-0.611853	-0.82274	0.2488	0.824308
NCU01919	ubiquitin C-terminal hydrolase	supercont10.1:2032052-2035692	31.7299	40.4078	0.348789	0.464784	0.49415	0.968917	21.4347	33.1432	0.628767	0.842026	0.2351	0.811176	19.2016	29.3027	0.609802	0.812615	0.2443	0.820113
NCU01920	hypothetical protein	supercont10.1:2032052-2035692	9.21932	7.69549	-0.260646	-0.135778	0.8565	0.997188	8.28361	8.11337	-0.0299585	-0.0165003	0.98285	0.997965	9.34602	7.9299	-0.23705	-0.142518	0.82825	0.997188
NCU01922	hypothetical protein	supercont10.1:2022854-2024545	26.9312	32.3674	0.265265	0.382425	0.574	0.986768	54.9784	48.1067	-0.192625	-0.280601	0.68535	0.997188	94.252	47.9152	-0.97604	-1.42651	0.0421	0.396905
NCU01923	hypothetical protein	supercont10.1:2010796-2011866	3.10134	2.41875	-0.358628	-0.238444	0.73725	0.997188	4.08933	1.86984	-1.12895	-0.734957	0.31895	0.883407	1.18049	1.42649	0.273085	0.147688	0.84215	0.997188
NCU01924	hypothetical protein	supercont10.1:2003873-2006615	38.1572	64.1025	0.748428	1.02741	0.1467	0.693407	90.87	166.921	0.877286	1.12433	0.10995	0.618452	79.2447	114.472	0.530612	0.696506	0.3193	0.883629
NCU01926	hypothetical protein	supercont10.1:1996874-1999171	2.38287	1.29146	-0.883696	-1.06576	0.1365	0.673642	7.64069	3.73257	-1.03353	-1.44299	0.04015	0.38744	7.96446	5.2515	-0.600848	-0.864128	0.22835	0.803764
NCU01927	hypothetical protein, variant	supercont10.1:1991093-1994771	10.0031	10.8419	0.116164	0.165341	0.8135	0.997188	11.5624	8.2553	-0.486051	-0.703996	0.3204	0.884173	5.60634	6.70395	0.257952	0.382018	0.5824	0.988194
NCU01928	UBX domain-containing protein	supercont10.1:1988208-1990563	12.2128	11.5156	-0.0848116	-0.127526	0.86085	0.997188	14.5731	10.9498	-0.412398	-0.622173	0.3778	0.917873	10.8339	10.318	-0.0703985	-0.10579	0.88055	0.997188
NCU01929	PAB-dependent poly(A)-specific ribonuclease	supercont10.1:1982934-1987890	11.3751	10.3608	-0.134749	-0.129695	0.8579	0.997188	13.449	9.18074	-0.550812	-0.496582	0.45465	0.954819	9.06571	8.2733	-0.131956	-0.12096	0.86355	0.997188
NCU01930	U6 snRNP-associated protein Lsm7	supercont10.1:1982934-1987890	31.1788	36.8336	0.240457	0.260547	0.71195	0.997188	21.3403	34.0899	0.675761	0.673824	0.3425	0.898754	25.213	29.217	0.21264	0.226698	0.74765	0.997188
NCU01931	hypothetical protein	supercont10.1:1979489-1981823	1.46657	1.11562	-0.394602	-0.464082	0.51315	0.973027	1.66078	1.22789	-0.435686	-0.493172	0.49235	0.968081	1.43433	0.917257	-0.644979	-0.726072	0.3144	0.880462
NCU01932	hypothetical protein	supercont10.1:1970617-1976166	7.70983	5.48187	-0.492031	-0.743359	0.29815	0.867965	6.35457	4.25921	-0.57721	-0.841007	0.2309	0.80658	4.03782	5.4019	0.419888	0.628417	0.3695	0.914423
NCU01935	palmitoyltransferase PFA5	supercont10.1:1958578-1961938	4.34346	7.14661	0.718413	0.954961	0.1826	0.748333	5.87214	8.25768	0.49185	0.695254	0.31425	0.880462	6.36516	7.37117	0.211697	0.301294	0.66405	0.997188
NCU01936	sister chromatid cohesion protein Eso1	supercont10.1:1954684-1958363	3.53682	3.23741	-0.127615	-0.182444	0.788	0.997188	2.97491	2.16595	-0.457847	-0.634526	0.3603	0.909309	2.12744	2.35356	0.145724	0.199776	0.7679	0.997188
NCU01938	hypothetical protein	supercont10.1:1948133-1952272	13.8791	11.5542	-0.264497	-0.390757	0.5837	0.988362	15.3943	10.8329	-0.506974	-0.76046	0.2875	0.859013	15.1597	13.6629	-0.149981	-0.220023	0.76275	0.997188
NCU01939	nonsense-mediated mRNA decay protein	supercont10.1:1939315-1944145	40.5933	39.2469	-0.0486614	-0.0668587	0.9231	0.997188	40.2481	29.7527	-0.435898	-0.600681	0.3842	0.921802	16.6522	32.9788	0.985829	1.36447	0.0601	0.473877
NCU01940	serine/threonine protein kinase	supercont10.1:1931910-1936267	46.5169	29.8989	-0.637661	-0.878622	0.21325	0.78714	50.3773	39.5658	-0.348522	-0.464122	0.50405	0.97117	56.8799	52.2718	-0.121887	-0.164644	0.81505	0.997188
NCU01942	hypothetical protein	supercont10.1:1922647-1924414	0.328107	0.774115	1.23838	1.00058	0.18125	0.746435	1.00321	0.791766	-0.341476	-0.306179	0.65735	0.997188	1.45669	0.658089	-1.14634	-1.06279	0.149	0.698046
NCU01943	hypothetical protein	supercont10.1:1917241-1918164	0	0	0	0	1	1	0	0	0	0	1	1	0.582745	0.116199	-2.32627	0	1	1
NCU01944	hypothetical protein	supercont10.1:1909872-1912967	9.99873	8.83672	-0.178233	-0.268498	0.70505	0.997188	9.84808	7.68654	-0.357508	-0.535028	0.4407	0.949102	15.1642	11.1083	-0.449034	-0.681228	0.33625	0.895045
NCU01945	IMP-specific 5'-nucleotidase 1	supercont10.1:1906389-1908815	22.2446	37.9659	0.77125	1.1453	0.09315	0.578085	17.2993	29.749	0.782127	1.15157	0.0867	0.560945	30.8271	28.4852	-0.113984	-0.168556	0.8051	0.997188
NCU01946	hypothetical protein	supercont10.1:1905365-1905756	3.7308	8.68642	1.21928	1.00621	0.18425	0.750201	6.55039	10.0972	0.624299	0.593042	0.4036	0.931236	8.50366	8.02394	-0.0837728	-0.0764472	0.9161	0.997188
NCU01947	hypothetical protein	supercont10.1:1900600-1905242	6.70784	5.30918	-0.337358	-0.503285	0.4717	0.961282	8.24922	5.14948	-0.679831	-1.01987	0.1473	0.694456	7.15719	5.33439	-0.424071	-0.640996	0.366	0.912655
NCU01948	ribosomal protein Srp1	supercont10.1:1898406-1900281	2125.14	1494.94	-0.50747	-0.413757	0.5374	0.979553	1927.22	1597.3	-0.270893	-0.202484	0.78015	0.997188	1998.4	1133.08	-0.818594	-0.723103	0.28185	0.85426
NCU01949	40S ribosomal protein S9	supercont10.1:1895465-1898329	2756.73	2428.57	-0.182847	-0.131117	0.85715	0.997188	2422.41	2445.42	0.0136399	0.0109478	0.98865	0.998294	3211.78	1633.76	-0.975179	-0.836962	0.1939	0.762423
NCU01950	pre-mRNA-splicing factor slu-7	supercont10.1:1895465-1898329	10.0412	11.3681	0.179054	0.0114278	0.92105	0.997188	9.91338	10.3922	0.0680535	0.0043633	0.9679	0.997319	8.47883	10.4782	0.305447	0.0186805	0.86185	0.997188
NCU01951	REV3	supercont10.1:1889061-1895162	0.66646	0.591682	-0.171697	-0.203957	0.7789	0.997188	0.543596	0.59693	0.135027	0.161562	0.8234	0.997188	0.605801	0.57283	-0.0807372	-0.0956822	0.8871	0.997188
NCU01953	AMI1 protein	supercont10.1:1877823-1886059	21.3411	20.3328	-0.0698288	-0.092671	0.88785	0.997188	22.7386	20.1514	-0.174267	-0.220973	0.7464	0.997188	16.9475	20.3095	0.261084	0.355274	0.6035	0.992821
NCU01954	pre-mRNA-splicing factor cwc-24	supercont10.1:1875571-1877343	10.8967	7.8614	-0.471032	-0.678776	0.3358	0.894893	11.5017	7.32191	-0.651551	-0.920459	0.2001	0.770378	16.9391	9.0903	-0.89796	-1.32003	0.05105	0.436351
NCU01955	autophagocytosis protein Aut1	supercont10.1:1873288-1875362	30.9258	42.0456	0.443145	0.649552	0.36485	0.911898	36.0844	44.2863	0.295484	0.437876	0.51855	0.974394	50.5275	50.8681	0.00969166	0.0142285	0.98265	0.997929
NCU01956	cytoskeleton assembly control protein Sla2	supercont10.1:1868551-1872864	20.021	31.558	0.656489	0.923491	0.1765	0.741304	24.7671	29.2284	0.238947	0.334939	0.6205	0.994311	18.9427	29.7159	0.649592	0.926809	0.1862	0.752303
NCU01957	AR2	supercont10.1:1865596-1867210	10.4841	12.2017	0.218876	0.284587	0.6786	0.997188	13.3342	19.8247	0.572172	0.852934	0.22265	0.797587	20.5669	16.6423	-0.305472	-0.451962	0.5168	0.973884
NCU01958	mating-type protein A-1, variant	supercont10.1:1860691-1862194	3.26602	9.49362	1.53942	1.75278	0.0143	0.219509	2.63858	9.90056	1.90775	2.3524	0.001	0.0389403	1.25027	6.13548	2.29493	2.50458	0.0008	0.0331205
NCU01959	mating-type protein A-2	supercont10.1:1859092-1860424	0.0271742	0.110132	2.01893	0	1	1	0.03164	0.0708478	1.16298	0	1	1	0.0173153	0.0314329	0.860231	0	1	1
NCU01960	mating-type protein A-3	supercont10.1:1857193-1858469	0.0832352	0.0649222	-0.358481	0	1	1	0.0314312	0.189648	2.59305	0	1	1	0.034402	0.140515	2.03016	0	1	1
NCU01961	DNA lyase Apn2	supercont10.1:1853042-1855879	1.07875	1.00462	-0.102724	-0.121861	0.8679	0.997188	1.40736	1.27916	-0.137794	-0.170491	0.80915	0.997188	1.72116	1.98322	0.204462	0.262724	0.70635	0.997188
NCU01962	hypothetical protein, variant	supercont10.1:1848060-1852772	1366.83	689.402	-0.987421	-0.863146	0.21595	0.790262	1563.5	629.537	-1.31242	-1.15741	0.11295	0.625401	2581.59	717.881	-1.84644	-1.245	0.1144	0.628293
NCU01963	anaphase-promoting complex subunit Apc5	supercont10.1:1848060-1852772	2.56823	2.97194	0.210631	0.024978	0.9315	0.997188	1.84053	2.30176	0.322619	0.0305444	0.8944	0.997188	1.22619	1.83103	0.578475	0.0354625	0.8227	0.997188
NCU01964	RING-9 protein	supercont10.1:1843661-1847697	13.833	12.2053	-0.180605	-0.271688	0.6926	0.997188	16.8718	10.4665	-0.688832	-1.01858	0.1506	0.70099	18.5057	13.9321	-0.409555	-0.594486	0.39005	0.924691
NCU01965	valyl-tRNA synthetase	supercont10.1:1838847-1842740	84.5329	88.8832	0.0723984	0.0920905	0.89285	0.997188	110.243	68.8433	-0.679302	-0.875047	0.20685	0.78007	97.6912	88.4743	-0.142969	-0.176932	0.80085	0.997188
NCU01966	60S ribosomal protein L37, variant	supercont10.1:1835439-1838488	3855.77	2910.02	-0.405994	-0.344595	0.6184	0.994121	3355.53	3196.08	-0.0702368	-0.0499631	0.943	0.997188	5459.47	2132.99	-1.35588	-1.02758	0.1527	0.704355
NCU01967	hypothetical protein	supercont10.1:1835439-1838488	17.2271	11.9	-0.533723	-0.0408795	0.7587	0.997188	9.9269	9.28765	-0.0960293	-0.0057285	0.95635	0.997237	13.0176	10.611	-0.294905	-0.0190768	0.85875	0.997188
NCU01968	MFS transporter	supercont10.1:1832019-1835161	1.35921	2.27752	0.74469	0.958799	0.1662	0.726042	0.750279	0.623284	-0.267538	-0.306199	0.6468	0.996451	0.49739	0.645282	0.375553	0.409318	0.55605	0.983459
NCU01969	hypothetical protein	supercont10.1:1827413-1830214	10.0511	8.72939	-0.203404	-0.281278	0.68945	0.997188	6.41894	8.14164	0.342985	0.4506	0.5115	0.972254	7.97476	4.56331	-0.805359	-1.08459	0.1277	0.656485
NCU01970	DUF718 domain-containing protein	supercont10.1:1827413-1830214	2.28478	1.17424	-0.960336	-0.424843	0.65875	0.997188	2.65413	0.919905	-1.52868	-0.666395	0.4234	0.941546	1.45411	0.693728	-1.06769	-0.461416	0.6813	0.997188
NCU01971	hypothetical protein	supercont10.1:1823636-1825949	4.79788	3.84905	-0.317896	-0.429878	0.55115	0.982861	2.8383	1.76575	-0.684749	-0.879554	0.2014	0.772372	1.84182	1.91511	0.0562899	0.0710066	0.91445	0.997188
NCU01972	hypothetical protein	supercont10.1:1818996-1821069	1.02727	1.56349	0.605948	0.639909	0.37695	0.91743	1.81716	2.35403	0.373443	0.44689	0.53385	0.978461	3.22385	2.60842	-0.30561	-0.393922	0.56845	0.986128
NCU01973	hypothetical protein	supercont10.1:1813939-1818960	1.7246	2.19617	0.348727	0.43696	0.5392	0.980018	1.70973	1.62281	-0.0752782	-0.0987704	0.8902	0.997188	1.29596	1.42237	0.134272	0.172611	0.80235	0.997188
NCU01974	hypothetical protein	supercont10.1:1811261-1813057	6.68007	4.80871	-0.474214	-0.661877	0.34595	0.901083	8.76275	6.41435	-0.450081	-0.649598	0.35125	0.904139	8.43987	6.62235	-0.349877	-0.493941	0.48705	0.966961
NCU01975	complex I intermediate-associated protein CIA30	supercont10.1:1809321-1811029	30.1202	29.2097	-0.0442853	-0.0662924	0.92035	0.997188	15.5747	27.9142	0.841798	1.22393	0.07865	0.537462	16.1626	17.6311	0.125468	0.188779	0.79395	0.997188
NCU01976	hypothetical protein	supercont10.1:1803332-1807834	4.84532	2.92044	-0.730409	-0.997897	0.1666	0.726663	6.92896	2.97513	-1.21968	-1.73251	0.0156	0.231689	9.79919	3.7558	-1.38354	-1.85647	0.0135	0.213001
NCU01977	urea transporter	supercont10.1:1799278-1802672	319.435	279.678	-0.191756	-0.209978	0.75975	0.997188	270.253	223.311	-0.27526	-0.325441	0.6511	0.997024	264.678	269.335	0.0251641	0.0283085	0.96965	0.997319
NCU01978	hypothetical protein	supercont10.1:1793788-1796991	0.527483	0.487743	-0.113003	-0.117955	0.8715	0.997188	0.529826	0.456012	-0.216446	-0.226125	0.7396	0.997188	0.533247	0.41041	-0.377736	-0.397769	0.58345	0.988323
NCU01979	catechol dioxygenase	supercont10.1:1789558-1792492	1.17821	1.86876	0.665483	0.393017	0.61035	0.99336	1.4076	1.08397	-0.376915	-0.175076	0.82085	0.997188	1.28001	0.809952	-0.660247	-0.327428	0.71235	0.997188
NCU01980	hypothetical protein	supercont10.1:1789558-1792492	0.981273	1.62559	0.728235	0.758878	0.28215	0.854443	1.53204	2.01814	0.397571	0.457688	0.51885	0.97446	1.67794	1.73637	0.0493788	0.0587391	0.9353	0.997188
NCU01981	translation factor sui1	supercont10.1:1785290-1788723	234.898	347.403	0.564579	0.71113	0.30455	0.873155	302.071	323.971	0.100975	0.12604	0.8546	0.997188	413.394	337.348	-0.293279	-0.355227	0.6178	0.994071
NCU01982	hypothetical protein	supercont10.1:1785290-1788723	4.6532	7.24179	0.638123	0.164333	0.78165	0.997188	5.1494	8.40434	0.70673	0.182796	0.77035	0.997188	4.94701	9.00887	0.864789	0.196789	0.7077	0.997188
NCU01983	hypothetical protein	supercont10.1:1779122-1785061	45.1128	37.8839	-0.251952	-0.279307	0.68675	0.997188	25.6024	35.7554	0.481885	0.521786	0.4777	0.963884	21.6318	24.868	0.201136	0.230394	0.751	0.997188
NCU01984	hypothetical protein	supercont10.1:1779122-1785061	9.05325	6.3551	-0.510521	-0.333069	0.62745	0.995448	6.57567	4.86604	-0.43439	-0.278204	0.64755	0.996633	4.91112	5.83732	0.249253	0.200526	0.7758	0.997188
NCU01985	sulfate adenylyltransferase	supercont10.1:1774671-1778095	237.174	228.497	-0.0537689	-0.0605325	0.93455	0.997188	264.685	281.044	0.0865222	0.0853404	0.90455	0.997188	152.871	260.201	0.767317	0.854286	0.20915	0.782318
NCU01987	hypothetical protein	supercont10.1:1769211-1770942	0.0122815	0.0607151	2.30557	0	1	1	0.0707946	0.0936943	0.404322	0	1	1	0.086563	0.0744107	-0.218241	0	1	1
NCU01988	hypothetical protein	supercont10.1:1768125-1768719	0.318773	0.0629487	-2.34028	0	1	1	0	0.0461448	0	0	1	1	0	0.0989584	0	0	1	1
NCU01989	hypothetical protein	supercont10.1:1763458-1765542	14.527	16.6912	0.20035	0.272805	0.696	0.997188	16.9674	28.2497	0.735469	1.11093	0.1218	0.643932	41.1328	28.5917	-0.524689	-0.791833	0.25915	0.832744
NCU01990	UPF0016 domain-containing protein	supercont10.1:1760352-1762956	12.3047	15.859	0.366088	0.546379	0.43155	0.9457	13.4485	13.7354	0.0304553	0.045405	0.9485	0.997237	7.41567	13.8263	0.89877	1.27075	0.0754	0.527352
NCU01991	hypothetical protein	supercont10.1:1755856-1759115	9.63683	9.01791	-0.0957664	-0.142996	0.839	0.997188	7.89247	6.10579	-0.3703	-0.552186	0.4241	0.941546	3.85109	5.3415	0.471976	0.682994	0.32725	0.888576
NCU01992	coatomer subunit gamma	supercont10.1:1751805-1755449	55.8954	79.5998	0.510034	0.681639	0.32345	0.886094	73.536	58.577	-0.328117	-0.432584	0.526	0.976645	40.7092	54.46	0.41984	0.572551	0.4017	0.930589
NCU01993	ethanolaminephosphotransferase	supercont10.1:1746593-1751419	9.14152	5.90576	-0.63031	-0.600381	0.3979	0.928145	4.73833	3.38409	-0.485609	-0.356911	0.6063	0.993002	3.81306	3.82598	0.00488346	0.00316787	0.9971	0.99927
NCU01994	bZIP transcription factor	supercont10.1:1746593-1751419	14.4301	12.9912	-0.151539	-0.170926	0.80525	0.997188	13.6872	14.9746	0.129692	0.165136	0.81235	0.997188	12.4422	17.0874	0.457691	0.58693	0.4129	0.936412
NCU01995	hypothetical protein	supercont10.1:1741306-1743453	0	0.0736622	0	0	1	1	0.0173496	0.0118599	-0.548814	0	1	1	0.0524993	0.0299466	-0.809907	0	1	1
NCU01996	pH-response regulator protein palI/rim-9	supercont10.1:1736762-1740530	7.48635	8.62097	0.203587	0.304374	0.6629	0.997188	6.83021	8.08928	0.244081	0.355225	0.61765	0.994016	5.26095	7.22302	0.457278	0.664159	0.3431	0.8992
NCU01997	ABC transporter	supercont10.1:1730344-1733261	6.90223	8.70479	0.334747	0.50387	0.47785	0.963884	21.5654	26.6932	0.30775	0.458148	0.4993	0.970475	19.495	16.7978	-0.214834	-0.323486	0.645	0.996022
NCU01998	septin	supercont10.1:1721689-1728311	9.39738	11.4749	0.288157	0.360892	0.6078	0.993208	7.34191	8.40057	0.194331	0.244389	0.72695	0.997188	4.79529	9.07955	0.921002	1.18913	0.0874	0.562681
NCU01999	hypothetical protein	supercont10.1:1721689-1728311	4.13782	4.50013	0.121097	0.072886	0.91975	0.997188	3.46659	2.97747	-0.21943	-0.148814	0.8329	0.997188	1.63194	3.21989	0.980423	0.631626	0.39245	0.925656
NCU02000	splicing factor 3B subunit 10	supercont10.1:1719007-1721335	20.5178	43.6736	1.08988	0.762738	0.25495	0.82916	23.7036	36.8023	0.634688	0.473338	0.46505	0.958498	20.5239	28.9447	0.495992	0.395426	0.5527	0.983334
NCU02001	hypothetical protein	supercont10.1:1719007-1721335	16.2847	10.2519	-0.66763	-0.758563	0.28065	0.853311	14.7281	8.68404	-0.762128	-0.876434	0.2066	0.779685	11.1873	8.12539	-0.461347	-0.49124	0.4889	0.967165
NCU02002	hypothetical protein	supercont10.1:1715204-1718857	3.42162	2.65236	-0.367398	-0.509506	0.45765	0.956174	2.1273	2.07228	-0.0378007	-0.0500441	0.9418	0.997188	0.599816	2.07927	1.79349	2.19643	0.0025	0.0726745
NCU02003	elongation factor 1 alpha	supercont10.1:1711538-1714654	0	6875.02	0	0	1	1	7949.39	0	0	0	1	1	8369.7	6041.42	-0.470289	-0.266295	0.6871	0.997188
NCU02004	phosphoserine phosphatase	supercont10.1:1706233-1708298	59.1478	51.1097	-0.21073	-0.303369	0.66665	0.997188	61.1021	48.8626	-0.322491	-0.464659	0.5146	0.973445	69.4064	58.3947	-0.249231	-0.357175	0.61225	0.993715
NCU02005	phosphoadenosine phosphosulfate reductase	supercont10.1:1699140-1704727	45.4007	79.6529	0.811013	0.981914	0.1581	0.713808	28.2993	61.2891	1.11486	1.26459	0.0986	0.591703	26.7426	62.8914	1.23372	1.45142	0.04375	0.403762
NCU02006	hypothetical protein	supercont10.1:1699140-1704727	5.74706	5.32976	-0.108754	-0.0456648	0.9417	0.997188	4.28398	3.50214	-0.290718	-0.0939292	0.85215	0.997188	3.30875	3.518	0.0884686	0.0314983	0.9538	0.997237
NCU02007	iron-sulfur cluster biosynthesis protein Isd11	supercont10.1:1697783-1698862	130.851	113.367	-0.206918	-0.306264	0.6486	0.996633	101.631	120.075	0.240592	0.350011	0.61095	0.993414	120.285	90.3826	-0.412337	-0.603764	0.38925	0.924132
NCU02008	hypothetical protein	supercont10.1:1696441-1697182	13.0571	10.6062	-0.299922	-0.341239	0.62815	0.995463	8.42446	10.1764	0.27257	0.309418	0.6369	0.995522	8.53815	8.31954	-0.0374199	-0.0405936	0.9523	0.997237
NCU02009	FreB	supercont10.1:1690522-1694696	15.3376	17.8912	0.222177	0.320051	0.65865	0.997188	12.6398	15.8686	0.328196	0.489464	0.4653	0.958498	11.8622	18.7855	0.663249	0.993508	0.15105	0.70162
NCU02010	2-isopropylmalate synthase	supercont10.1:1685684-1689164	65.3073	72.185	0.144456	0.194882	0.779	0.997188	74.9894	86.3304	0.203181	0.26989	0.6903	0.997188	109.91	111.256	0.0175653	0.0219536	0.9778	0.997795
NCU02011	importin subunit beta-1	supercont10.1:1679854-1684385	27.7645	36.5589	0.39698	0.551946	0.4313	0.945501	21.5347	29.7438	0.465923	0.643546	0.3697	0.914488	18.2742	29.753	0.703224	0.99008	0.1497	0.699271
NCU02012	hypothetical protein	supercont10.1:1675353-1679439	8.81196	7.31752	-0.268108	-0.402775	0.57145	0.986412	6.03097	5.80299	-0.0555924	-0.083263	0.9049	0.997188	4.75197	5.39607	0.183382	0.272662	0.69405	0.997188
NCU02013	hypothetical protein	supercont10.1:1671706-1675076	123.779	106.724	-0.213877	-0.267579	0.69045	0.997188	108.235	103.657	-0.0623561	-0.0785818	0.90715	0.997188	132.836	94.6483	-0.488998	-0.636704	0.37375	0.915814
NCU02014	hypothetical protein	supercont10.1:1671706-1675076	9.90056	6.03782	-0.713483	-0.266103	0.7135	0.997188	8.02023	4.53147	-0.823663	-0.288802	0.72665	0.997188	8.59425	5.21717	-0.720106	-0.266565	0.7778	0.997188
NCU02015	palmitoyltransferase ERF2	supercont10.1:1667608-1671392	4.28831	5.71664	0.41476	0.600583	0.3813	0.919649	5.54026	6.09987	0.138823	0.200947	0.7676	0.997188	6.09468	7.11336	0.222982	0.333223	0.6314	0.995522
NCU02016	hypothetical protein	supercont10.1:1663001-1666966	719.139	665.467	-0.111904	-0.124772	0.8462	0.997188	870.297	668.424	-0.380743	-0.412993	0.5457	0.981328	1517	538.358	-1.49458	-1.61203	0.0218	0.279731
NCU02017	CBF/NF-Y family transcription factor	supercont10.1:1663001-1666966	24.6007	16.6671	-0.561695	-0.156919	0.81635	0.997188	17.4191	17.5804	0.0132991	0.00318851	0.9914	0.998634	14.485	14.5032	0.00180897	0.000325979	0.9928	0.998775
NCU02018	short chain dehydrogenase	supercont10.1:1660521-1661793	30.9677	59.7041	0.947065	1.33103	0.0552	0.454671	22.8443	65.0293	1.50926	2.25985	0.0018	0.0584198	23.5218	37.5656	0.675417	0.974416	0.1593	0.715628
NCU02019	FAD dependent oxidoreductase	supercont10.1:1657833-1659835	12.8019	2.66143	-2.26608	-2.84741	0.0002	0.0119136	6.9218	2.51624	-1.45988	-1.89631	0.00815	0.156445	16.2163	1.96751	-3.04301	-3.92713	5e-05	0.0039383
NCU02020	metalloreductase transmembrane component	supercont10.1:1651490-1655292	20.4332	21.9698	0.104604	0.141982	0.8372	0.997188	17.7552	14.1293	-0.329555	-0.474778	0.4808	0.964536	26.5173	16.6395	-0.67232	-0.932443	0.1952	0.764062
NCU02021	hypothetical protein	supercont10.1:1650819-1651386	0.546508	0.162557	-1.7493	-0.865117	0.2663	0.839256	0.38984	0.189324	-1.04203	-0.514687	0.44085	0.949189	0.519765	0.21409	-1.27964	-0.684818	0.3859	0.922554
NCU02022	hypothetical protein	supercont10.1:1647683-1650672	3.42823	2.68944	-0.350158	-0.485537	0.4831	0.965364	2.909	2.07301	-0.488798	-0.654404	0.34665	0.901724	2.76052	2.15055	-0.360237	-0.475131	0.50355	0.97117
NCU02023	MFS drug efflux pump	supercont10.1:1642516-1645081	0.0502444	0.0389123	-0.368736	0	1	1	0.0569599	0.0246531	-1.20818	0	1	1	0.204816	0.0389717	-2.39383	0	1	1
NCU02024	hypothetical protein	supercont10.1:1640001-1642222	12.8775	14.9231	0.2127	0.320232	0.6534	0.997188	17.1479	14.3477	-0.257206	-0.387591	0.5848	0.988484	27.0912	20.5487	-0.398777	-0.600448	0.3901	0.924707
NCU02025	hypothetical protein	supercont10.1:1634630-1639748	18.4107	16.0195	-0.200717	-0.242822	0.72375	0.997188	12.9281	11.1181	-0.217597	-0.230271	0.7426	0.997188	12.8468	12.6318	-0.0243443	-0.0265557	0.9684	0.997319
NCU02026	hypothetical protein	supercont10.1:1634630-1639748	5.36965	6.64203	0.306796	0.250711	0.7254	0.997188	6.72789	6.67019	-0.012426	-0.0125198	0.98655	0.998152	5.18409	9.06242	0.805806	0.792808	0.26245	0.835925
NCU02027	acyl-protein thioesterase 1	supercont10.1:1632188-1633702	69.0203	108.755	0.655995	0.862916	0.21025	0.783773	49.3178	113.838	1.2068	1.56853	0.0282	0.323134	69.4709	72.9787	0.0710663	0.101622	0.8789	0.997188
NCU02028	aromatic ring-opening dioxygenase LigB subunit	supercont10.1:1630457-1632188	28.4208	35.0373	0.301943	0.453727	0.51095	0.972219	24.6417	38.0557	0.627012	0.92508	0.19135	0.758994	52.2863	34.5885	-0.59614	-0.879608	0.1883	0.75475
NCU02029	hypothetical protein	supercont10.1:1629031-1630347	0.222951	0.198573	-0.16706	0	1	1	0.177264	0.302921	0.773038	0	1	1	0.216749	0.172749	-0.327346	0	1	1
NCU02030	hypothetical protein	supercont10.1:1627024-1628920	0.0813095	0.0737284	-0.141205	0	1	1	0.230968	0.0544367	-2.08504	0	1	1	0.486919	0.103514	-2.23386	-1.5844	0.0429	0.400029
NCU02031	hypothetical protein	supercont10.1:1623362-1626629	3.21568	2.60027	-0.306462	-0.41273	0.556	0.983459	1.38921	2.31104	0.734278	0.941736	0.1749	0.738859	2.46341	2.1299	-0.20987	-0.279558	0.68455	0.997188
NCU02032	glycosyl hydrolase family 76 protein	supercont10.1:1619716-1622826	0.0183973	0.0418956	1.18731	0	1	1	0.0102868	0.0210921	1.03591	0	1	1	0.0989983	0.00632194	-3.96897	0	1	1
NCU02033	hypothetical protein	supercont10.1:1615157-1618412	7.83237	9.3238	0.251469	0.373664	0.58415	0.988449	8.01986	9.27926	0.210432	0.315865	0.6532	0.997176	7.29147	9.87755	0.437943	0.654599	0.3483	0.90277
NCU02034	RIP defective	supercont10.1:1611868-1615028	0.126923	0.135128	0.0903672	0	1	1	0.164944	0.118969	-0.471384	0	1	1	0.0668218	0.0758185	0.182232	0	1	1
NCU02035	helix-hairpin-helix domain-containing protein	supercont10.1:1608042-1609879	0.581413	0.564066	-0.0436998	-0.0437974	0.94755	0.997188	0.557806	0.743381	0.414338	0.426902	0.54705	0.981683	1.80416	1.10283	-0.710109	-0.827106	0.2321	0.808001
NCU02036	tRNA-splicing endonuclease	supercont10.1:1600190-1607696	2.29884	2.61992	0.188617	0.277577	0.6814	0.997188	1.52756	1.90915	0.3217	0.439563	0.534	0.978461	1.19714	1.92894	0.688213	0.966119	0.1705	0.732654
NCU02037	hypothetical protein	supercont10.1:1597094-1598324	0.0532513	0.0842412	0.661709	0	1	1	0	0.0820708	0	0	1	1	0.0737934	0.0330826	-1.15742	0	1	1
NCU02038	hypothetical protein	supercont10.1:1594028-1595080	5.47885	3.03888	-0.850336	-1.04119	0.1274	0.655694	5.47476	3.46287	-0.660828	-0.816889	0.25265	0.827653	6.56552	3.74606	-0.809536	-1.00049	0.15295	0.704757
NCU02039	hypothetical protein	supercont10.1:1591137-1593827	1.79724	2.83264	0.65636	0.832943	0.209	0.782095	2.79023	3.60634	0.370153	0.480064	0.4915	0.967665	3.46277	3.86693	0.159263	0.220166	0.745	0.997188
NCU02040	hypothetical protein	supercont10.1:1587861-1589691	0.0452739	0.0352838	-0.359676	0	1	1	0.209112	0.130043	-0.685291	0	1	1	0.0820276	0.0930729	0.182251	0	1	1
NCU02041	anchored cell wall protein 11	supercont10.1:1585577-1587620	201.592	213.55	0.0831378	0.103143	0.88465	0.997188	242.917	222.559	-0.126275	-0.158879	0.8204	0.997188	215.711	236.337	0.131749	0.163598	0.81355	0.997188
NCU02042	hypothetical protein	supercont10.1:1580446-1582733	7.7881	9.76272	0.326012	0.477756	0.47385	0.962025	8.48953	7.18153	-0.241393	-0.348542	0.6158	0.994016	7.33305	7.31782	-0.00299968	-0.0042965	0.99545	0.999078
NCU02043	UPF0326 protein hag1	supercont10.1:1577096-1579064	4.95959	6.519	0.394432	0.554483	0.43525	0.947423	8.3789	9.88982	0.239184	0.354309	0.6038	0.992855	6.48319	9.15058	0.497158	0.719375	0.30565	0.874117
NCU02044	GTP-binding protein	supercont10.1:1574296-1576855	177.033	185.39	0.0665455	0.0787069	0.91015	0.997188	144.712	172.78	0.255745	0.314879	0.64755	0.996633	128.657	117.71	-0.128293	-0.169824	0.80435	0.997188
NCU02046	hypothetical protein	supercont10.1:1570280-1573326	2.62725	0.908166	-1.53253	-1.94806	0.00785	0.152742	2.576	1.56949	-0.714836	-0.923707	0.19055	0.758153	1.54935	1.04475	-0.568496	-0.705737	0.31655	0.881595
NCU02048	VPS9 domain-containing protein	supercont10.1:1559714-1564953	5.73418	5.31101	-0.110602	-0.165938	0.81325	0.997188	4.12239	3.97341	-0.0531006	-0.0786132	0.9102	0.997188	3.37173	4.41451	0.388762	0.57907	0.4078	0.933491
NCU02049	hypothetical protein	supercont10.1:1551033-1556590	3.02789	3.31033	0.128664	0.180931	0.79235	0.997188	2.35135	2.68201	0.189826	0.258499	0.71025	0.997188	1.56681	3.19794	1.02932	1.42168	0.0382	0.377857
NCU02051	hypothetical protein	supercont10.1:1543428-1548853	5.86788	4.96769	-0.240263	-0.349722	0.62305	0.994834	4.41987	3.0482	-0.53605	-0.79677	0.25625	0.830121	3.70682	2.52512	-0.553833	-0.803704	0.2529	0.827734
NCU02052	transcription initiation factor TFIId 127kD	supercont10.1:1531968-1539067	3.55515	2.58904	-0.457491	-0.66777	0.348	0.902635	2.86043	2.04545	-0.483815	-0.686315	0.335	0.894118	2.21245	2.45465	0.14987	0.222372	0.74685	0.997188
NCU02053	REV1	supercont10.1:1526759-1531289	1.22736	0.869222	-0.49776	-0.639774	0.35225	0.904721	0.892987	0.696414	-0.358692	-0.440907	0.52035	0.975057	0.768833	0.966226	0.32969	0.403189	0.5651	0.985363
NCU02054	hypothetical protein	supercont10.1:1522370-1526538	7.03751	5.07934	-0.470426	-0.389758	0.56755	0.985844	5.9617	4.12362	-0.531814	-0.378416	0.54415	0.98081	4.8047	5.23267	0.123102	0.110013	0.87215	0.997188
NCU02055	uridine nucleosidase Urh1	supercont10.1:1522370-1526538	13.4644	19.4268	0.528893	0.651304	0.3549	0.906628	7.82906	17.4276	1.15446	1.31569	0.06895	0.506465	7.89307	12.9584	0.715233	0.842843	0.22355	0.798875
NCU02056	salicylaldehyde dehydrogenase	supercont10.1:1519310-1521830	2.57796	3.49494	0.439036	0.592833	0.39685	0.927644	1.48192	3.63486	1.29443	1.65554	0.02255	0.284624	1.98655	3.39446	0.772917	1.00338	0.1557	0.708967
NCU02057	autoinducer 2 sensor kinase/phosphatase luxQ	supercont10.1:1509112-1516877	9.60794	6.91163	-0.475202	-0.640696	0.37155	0.915124	8.55182	8.63682	0.0142701	0.0195401	0.9781	0.997802	4.88748	11.2997	1.20912	1.62108	0.02405	0.295676
NCU02058	hypothetical protein	supercont10.1:1509112-1516877	3.52416	2.21996	-0.666748	-0.292901	0.76835	0.997188	2.14238	1.44817	-0.564985	-0.209762	0.7955	0.997188	1.2957	1.44808	0.160406	0.0548452	0.9282	0.997188
NCU02059	endothiapepsin	supercont10.1:1505685-1508350	11.3535	17.319	0.609214	0.914856	0.19615	0.76504	17.0418	13.8835	-0.295708	-0.434537	0.54165	0.980166	7.61341	12.7621	0.74525	1.12045	0.1143	0.628228
NCU02060	zinc metallopeptidase	supercont10.1:1502328-1504735	2.43903	2.02507	-0.26834	-0.345689	0.61985	0.994256	2.5457	2.37285	-0.101442	-0.12713	0.85665	0.997188	3.12813	2.04668	-0.612015	-0.791294	0.2611	0.834453
NCU02061	hypothetical protein	supercont10.1:1500610-1502061	12.2229	9.22854	-0.405407	-0.56757	0.41555	0.937755	10.7818	8.44454	-0.35251	-0.490579	0.47965	0.96424	7.80324	7.35224	-0.0858887	-0.114482	0.87005	0.997188
NCU02062	hypothetical protein	supercont10.1:1498417-1499287	0.221065	0.212474	-0.0571832	0	1	1	0.193026	0.347817	0.849535	0	1	1	0.223767	0.323672	0.532536	0	1	1
NCU02063	mitochondrial intermediate peptidase	supercont10.1:1493862-1497088	12.3479	7.41765	-0.735229	-1.11027	0.1177	0.636128	9.664	6.07662	-0.66935	-1.00908	0.159	0.715314	6.06122	6.5088	0.102783	0.153761	0.8285	0.997188
NCU02064	hypothetical protein	supercont10.1:1491849-1493467	145.314	126.555	-0.19941	-0.245159	0.7243	0.997188	141.921	119.265	-0.250914	-0.301702	0.6725	0.997188	185.255	102.779	-0.849963	-1.0563	0.14095	0.682053
NCU02065	DUF726 domain-containing protein	supercont10.1:1488130-1491767	3.34298	3.65277	0.127859	0.184086	0.78675	0.997188	3.1278	2.40986	-0.3762	-0.509022	0.4762	0.963423	2.3969	2.66012	0.150323	0.209594	0.76035	0.997188
NCU02066	ribosome assembly protein Noc2	supercont10.1:1485050-1487679	15.0108	12.3899	-0.276834	-0.401856	0.56265	0.984767	8.78052	7.75983	-0.178281	-0.261263	0.71265	0.997188	2.82205	10.8108	1.93766	2.4248	0.00175	0.0573653
NCU02067	mitochondrial inheritance component mdm12	supercont10.1:1481603-1484761	1.13764	1.91998	0.755039	0.214144	0.776	0.997188	0.722223	1.68688	1.22384	0.326165	0.6439	0.996022	1.30684	1.62572	0.314998	0.0800311	0.8819	0.997188
NCU02068	hypothetical protein	supercont10.1:1470136-1480845	4.00383	3.06466	-0.385657	-0.33891	0.651	0.997004	2.74973	1.93226	-0.509	-0.416389	0.5908	0.989663	1.47627	2.28998	0.633377	0.576369	0.4139	0.937224
NCU02070	peroxisomal biogenesis factor 2	supercont10.1:1464482-1467285	8.49319	7.70956	-0.139658	-0.210253	0.76835	0.997188	7.57666	7.43763	-0.0267174	-0.0398733	0.95465	0.997237	7.20983	8.43904	0.227112	0.337987	0.6234	0.994834
NCU02071	hypothetical protein	supercont10.1:1462795-1463885	1.2666	1.04847	-0.272669	-0.264381	0.7078	0.997188	1.39661	1.69876	0.282552	0.296095	0.6732	0.997188	2.69473	1.74137	-0.629922	-0.628134	0.39305	0.926134
NCU02073	hypothetical protein	supercont10.1:1458938-1460486	0.409254	0.567168	0.470779	0.426386	0.5634	0.984971	0.390653	0.551209	0.496711	0.446449	0.53685	0.979513	0.36206	0.365532	0.0137727	0	1	1
NCU02074	endoplasmic oxidoreductin-1	supercont10.1:1454680-1457939	19.6847	31.9499	0.698735	0.958149	0.16605	0.725857	67.9395	57.7294	-0.234946	-0.315636	0.63095	0.995522	51.7747	59.5356	0.201504	0.262108	0.7121	0.997188
NCU02075	heat shock protein 70	supercont10.1:1450890-1453703	919.305	599.107	-0.61773	-0.553856	0.44365	0.950423	785.296	482.469	-0.7028	-0.66286	0.35395	0.905709	530.337	458.13	-0.211153	-0.215862	0.7636	0.997188
NCU02076	eukaryotic translation initiation factor 4E	supercont10.1:1447739-1450101	43.1271	52.47	0.282899	0.405077	0.5438	0.980646	36.9987	42.9767	0.21608	0.313631	0.64375	0.996022	17.3213	33.4928	0.951303	1.41846	0.0397	0.38509
NCU02077	hypothetical protein	supercont10.1:1444408-1447511	0.146146	0.188535	0.367429	0	1	1	0.0353923	0.256144	2.85545	0	1	1	0.339145	0.30827	-0.137706	0	1	1
NCU02078	hypothetical protein	supercont10.1:1439826-1443859	5.59464	5.59592	0.00032935	0.000490161	0.9989	0.99951	4.65107	4.14735	-0.165371	-0.239038	0.7323	0.997188	3.57318	4.54109	0.345832	0.489762	0.4965	0.969514
NCU02079	cyclin-dependent kinase regulatory subunit	supercont10.1:1437772-1439501	15.8277	15.4644	-0.0334942	-0.0499872	0.94105	0.997188	21.1953	16.9046	-0.326326	-0.490807	0.4891	0.967196	28.1328	18.4659	-0.607389	-0.913425	0.1961	0.76497
NCU02080	hypothetical protein	supercont10.1:1431810-1432828	3.00711	4.45622	0.56744	0.669904	0.32705	0.888411	2.7505	2.17731	-0.337148	-0.336458	0.64505	0.996022	3.17231	2.86231	-0.148353	-0.165396	0.81985	0.997188
NCU02081	hypothetical protein	supercont10.1:1427428-1427674	1.13953	3.16438	1.47348	0.677669	0.39485	0.92699	1.27259	3.34779	1.39544	1.1335	0.33565	0.894808	3.50793	3.79364	0.112963	0.0759975	0.9252	0.997188
NCU02082	cft-1	supercont10.1:1408692-1413986	5.70933	5.63789	-0.0181656	-0.0273663	0.97075	0.997319	4.07664	3.95449	-0.0438889	-0.0654661	0.92525	0.997188	2.75086	3.90597	0.505797	0.742797	0.2709	0.843577
NCU02083	1-phosphatidylinositol-3-phosphate 5-kinase	supercont10.1:1398924-1408098	3.32883	3.75765	0.174816	0.251457	0.70955	0.997188	2.45313	3.30525	0.430138	0.618794	0.3649	0.911898	1.99603	2.80085	0.488729	0.702462	0.319	0.883407
NCU02084	arginase	supercont10.1:1396136-1397969	55.7076	313.492	2.49248	2.88346	5e-05	0.0039383	42.0135	219.406	2.38468	3.00656	5e-05	0.0039383	67.7457	200.757	1.56725	1.97218	0.0047	0.110629
NCU02085	hypothetical protein	supercont10.1:1393133-1395776	0.788265	2.43593	1.62772	1.87083	0.0128	0.206691	0.740662	2.68631	1.85874	2.13564	0.0065	0.135875	0.627313	2.20365	1.81264	2.06617	0.00695	0.141404
NCU02086	hypothetical protein	supercont10.1:1383039-1386083	25.5936	37.5543	0.553194	0.700481	0.2886	0.859992	18.4196	32.212	0.806354	1.10073	0.1156	0.631308	15.8489	59.6179	1.91136	2.2978	0.00405	0.100336
NCU02087	hypothetical protein	supercont10.1:1373702-1376146	0.38701	0.227358	-0.767403	0	1	1	0.588019	0.294011	-0.999992	-0.9647	0.18435	0.750232	0.638121	0.404809	-0.65659	-0.675697	0.3276	0.88871
NCU02088	hypothetical protein	supercont10.1:1369549-1371000	0.527072	0.298684	-0.819378	-0.685382	0.3496	0.903248	0.393457	0.482342	0.293851	0.261044	0.71935	0.997188	0.6797	0.571893	-0.249153	-0.225687	0.75555	0.997188
NCU02089	hypothetical protein	supercont10.1:1365669-1368722	4.32935	4.26008	-0.0232673	-0.032751	0.9646	0.997237	3.24653	3.49981	0.108378	0.146915	0.83635	0.997188	4.77513	4.1933	-0.187452	-0.265387	0.7145	0.997188
NCU02090	adenine phosphoribosyltransferase	supercont10.1:1358331-1361252	84.4952	52.2234	-0.694174	-0.892927	0.21255	0.786061	50.2237	32.4992	-0.627966	-0.871172	0.2193	0.793853	41.2609	31.2052	-0.402989	-0.578106	0.3907	0.924834
NCU02091	ER glycosyl hydrolase	supercont10.1:1353672-1357751	0.974832	0.966764	-0.0119894	-0.0143027	0.9846	0.99807	0.889148	0.52087	-0.771499	-0.904924	0.19655	0.765393	0.372251	0.408705	0.134785	0.141822	0.84305	0.997188
NCU02092	hypothetical protein	supercont10.1:1331257-1334470	1.40668	2.03086	0.529795	0.617761	0.3677	0.913651	0.524261	1.19518	1.18887	1.26953	0.0814	0.545464	0.540735	1.19072	1.13884	1.22429	0.08305	0.551095
NCU02094	hypothetical protein	supercont10.1:1312437-1316433	4.90579	10.1005	1.04188	1.37959	0.05755	0.46394	9.3535	14.0893	0.591017	0.759011	0.2857	0.857588	6.44844	12.3023	0.931909	1.23799	0.0835	0.552328
NCU02095	hypothetical protein	supercont10.1:1308053-1309774	20.4489	20.5415	0.00652062	0.00980795	0.9887	0.998302	16.9666	18.4541	0.121248	0.180292	0.79435	0.997188	18.8399	17.9948	-0.0662075	-0.0994197	0.8877	0.997188
NCU02096	flavohemoglobin	supercont10.1:1304585-1306943	12.4158	19.1358	0.624099	0.930723	0.17455	0.738049	9.57017	11.2053	0.227559	0.325941	0.6285	0.995506	4.40979	14.8401	1.75072	2.47654	0.00055	0.0250363
NCU02097	short chain dehydrogenase	supercont10.1:1296573-1299820	3.03912	9.96005	1.7125	0.304591	0.5004	0.970726	4.69064	6.75625	0.526437	0.128863	0.8275	0.997188	1.56844	6.40553	2.02999	0.387798	0.3616	0.910038
NCU02098	G/U mismatch-specific DNA glycosylase	supercont10.1:1296573-1299820	95.0033	87.443	-0.119635	-0.136478	0.85005	0.997188	82.4319	49.7985	-0.727101	-0.864645	0.248	0.823729	102.768	56.7157	-0.857565	-1.07247	0.14575	0.691776
NCU02099	hypothetical protein	supercont10.1:1294507-1296535	53.9762	116.114	1.10515	1.55351	0.02685	0.314654	90.5509	112.32	0.31082	0.435639	0.51705	0.973931	153.545	190.564	0.311613	0.404957	0.5629	0.98483
NCU02100	LMBR1 domain-containing protein 1	supercont10.1:1288053-1290439	8.49528	12.1658	0.5181	0.729657	0.29635	0.866407	9.87425	15.6058	0.660338	0.96649	0.1754	0.739476	15.9713	15.5187	-0.0414729	-0.0606182	0.9316	0.997188
NCU02101	hypothetical protein	supercont10.1:1283562-1287607	0.982059	0.861795	-0.188465	-0.220759	0.755	0.997188	0.774028	0.569914	-0.441642	-0.486331	0.4828	0.965291	0.592909	0.606206	0.0319986	0.0334937	0.96305	0.997237
NCU02103	DNA-directed RNA polymerase II largest subunit	supercont10.1:1270900-1277586	20.4125	28.9078	0.502002	0.675214	0.3433	0.899379	25.2454	25.8271	0.0328642	0.0436584	0.94825	0.997237	24.388	34.6353	0.506072	0.670618	0.3369	0.895394
NCU02104	WD domain-containing protein	supercont10.1:1268156-1269998	2.1936	3.3359	0.604777	0.74506	0.28325	0.855488	2.37072	2.81197	0.246255	0.303073	0.65575	0.997188	3.30445	2.80075	-0.238596	-0.287645	0.6761	0.997188
NCU02105	tRNA(His) guanylyltransferase	supercont10.1:1266587-1267870	4.25953	4.89712	0.20124	0.259322	0.7024	0.997188	2.09968	3.40702	0.69834	0.785918	0.27245	0.845277	1.29353	2.9815	1.20473	1.2993	0.07325	0.520697
NCU02106	hypothetical protein	supercont10.1:1264458-1265632	16.5591	9.29383	-0.833277	-1.19365	0.08315	0.551396	7.92861	6.13724	-0.369478	-0.492482	0.47225	0.961692	4.94937	8.14419	0.718526	0.926747	0.17705	0.741866
NCU02107	AMP-binding enzyme	supercont10.1:1261770-1264189	4.6359	5.53765	0.256424	0.364063	0.61255	0.99376	4.86196	4.95415	0.0271009	0.0381858	0.9567	0.997237	3.68683	3.85739	0.0652439	0.090394	0.892	0.997188
NCU02108	BolA domain-containing protein	supercont10.1:1257684-1261315	20.7604	19.2282	-0.11061	-0.0366161	0.90275	0.997188	9.03057	18.797	1.05761	0.334295	0.71785	0.997188	14.5881	16.4453	0.172883	0.0525267	0.9295	0.997188
NCU02109	UDP-N-acetylglucosamine pyrophosphorylase	supercont10.1:1257684-1261315	107.442	135.358	0.333217	0.407463	0.5498	0.982419	87.9701	101.933	0.212541	0.277301	0.69315	0.997188	121.837	115.135	-0.0816259	-0.0980429	0.8881	0.997188
NCU02110	NADPH oxidase 1	supercont10.1:1253809-1257287	6.94043	3.18046	-1.12579	-1.63796	0.0242	0.296798	6.24155	2.50105	-1.31937	-1.90086	0.0079	0.15342	3.80938	2.50946	-0.602176	-0.833865	0.2304	0.80617
NCU02111	myosin-5	supercont10.1:1246769-1251361	15.0552	23.0134	0.612211	0.888106	0.19455	0.763271	16.6042	22.6748	0.449536	0.639953	0.35915	0.908797	14.0157	21.4519	0.614061	0.899901	0.1996	0.769608
NCU02112	hypothetical protein	supercont10.1:1240211-1246262	3.44319	3.23761	-0.0888155	-0.133591	0.8527	0.997188	2.73844	2.33117	-0.232304	-0.334839	0.63035	0.995522	2.17716	2.38331	0.130515	0.19038	0.776	0.997188
NCU02113	ubiquitin-conjugating enzyme E2 13	supercont10.1:1238097-1239971	69.929	56.4343	-0.309318	-0.438701	0.52955	0.977255	72.2902	53.454	-0.435501	-0.63118	0.35295	0.905157	78.6565	57.8368	-0.44358	-0.640264	0.3485	0.902836
NCU02114	G1/S-specific cyclin Cln1	supercont10.1:1232082-1237074	35.7961	33.7722	-0.0839666	-0.116785	0.8606	0.997188	38.5906	35.094	-0.137026	-0.183392	0.78295	0.997188	38.6436	41.5149	0.1034	0.13956	0.84105	0.997188
NCU02115	hypothetical protein	supercont10.1:1203256-1207192	4.92043	5.00378	0.0242344	0.0353496	0.9624	0.997237	3.32487	3.75756	0.176498	0.251079	0.7151	0.997188	2.42423	3.74283	0.626604	0.883434	0.2156	0.789847
NCU02116	metallo-beta-lactamase	supercont10.1:1201436-1202856	7.49276	8.12102	0.116164	0.163356	0.81745	0.997188	5.6313	5.99186	0.0895349	0.118218	0.86605	0.997188	6.6169	4.56794	-0.534611	-0.719947	0.29475	0.865256
NCU02117	sym-1	supercont10.1:1199892-1201414	25.1884	23.8262	-0.0802149	-0.115634	0.86695	0.997188	19.2979	21.9744	0.187379	0.244762	0.73435	0.997188	22.2394	13.831	-0.685215	-0.985275	0.15865	0.714721
NCU02118	palmitoyltransferase PFA4	supercont10.1:1197634-1199474	4.88307	5.19824	0.0902338	0.125361	0.86095	0.997188	4.30521	5.1298	0.25282	0.349667	0.6106	0.993399	4.10664	6.56497	0.676828	0.914038	0.19875	0.768286
NCU02119	capsule protein	supercont10.1:1193567-1197315	3.85315	3.0186	-0.352161	-0.505357	0.4645	0.958354	3.0903	2.17513	-0.506646	-0.688501	0.3341	0.893387	1.9147	2.18545	0.19081	0.247936	0.7197	0.997188
NCU02120	hypothetical protein	supercont10.1:1187277-1193033	3.56417	4.17599	0.228551	0.3314	0.63125	0.995522	5.13845	5.26436	0.0349263	0.0503722	0.9406	0.997188	4.39628	6.63408	0.593612	0.870872	0.2159	0.790206
NCU02121	transcriptional regulator	supercont10.1:1169720-1176506	3.74176	3.11073	-0.266467	-0.124184	0.87955	0.997188	3.89014	4.36699	0.166816	0.0451289	0.91155	0.997188	4.0335	4.77727	0.244155	0.0662547	0.87495	0.997188
NCU02122	HCO3	supercont10.1:1169720-1176506	61.3981	22.3678	-1.45677	-1.94593	0.006	0.129073	158.01	85.7328	-0.882101	-1.07985	0.12285	0.646046	149.828	110.418	-0.440334	-0.536574	0.43465	0.94723
NCU02123	mitochondrial GTPase	supercont10.1:1167266-1169263	7.58426	9.10776	0.264089	0.377036	0.57025	0.986168	20.1951	20.2822	0.00621069	0.00882057	0.99025	0.998505	21.8852	21.1642	-0.048334	-0.0688124	0.92515	0.997188
NCU02124	dienelactone hydrolase, variant	supercont10.1:1165503-1167190	136.106	194.741	0.516825	0.671208	0.346	0.901116	119.186	292.648	1.29595	1.68111	0.0148	0.224007	316.225	213.054	-0.569737	-0.742371	0.27745	0.849849
NCU02125	hypothetical protein	supercont10.1:1163362-1165206	0.577229	0.331184	-0.801513	-0.73318	0.31955	0.883756	1.04447	0.632355	-0.723962	-0.756868	0.27905	0.851589	1.5615	0.682306	-1.19444	-1.26686	0.08585	0.558336
NCU02126	isovaleryl-CoA dehydrogenase	supercont10.1:1159011-1160654	4.17184	4.31605	0.0490281	0.0642815	0.9301	0.997188	1.71659	3.32926	0.955655	1.18623	0.09985	0.594583	1.92407	3.0371	0.65853	0.789201	0.2644	0.837996
NCU02127	methylcrotonoyl-CoA carboxylase subunit beta	supercont10.1:1156534-1158645	5.23984	6.36856	0.281445	0.401709	0.5553	0.983459	2.47237	7.199	1.5419	2.09494	0.0028	0.0786602	7.05938	6.14471	-0.200195	-0.28154	0.69075	0.997188
NCU02128	D-arabinitol dehydrogenase	supercont10.1:1153066-1155147	8.98147	3.31788	-1.43669	-1.95638	0.00695	0.141404	3.68245	5.02133	0.447401	0.546077	0.424	0.941546	4.29749	2.39438	-0.843838	-1.04029	0.14595	0.692183
NCU02129	hypothetical protein	supercont10.1:1146408-1150509	0.987193	0.636741	-0.632625	-0.131712	0.7787	0.997188	0.34906	0.73792	1.07999	0.171461	0.6714	0.997188	0.642921	0.760666	0.242621	0.0467199	0.8997	0.997188
NCU02130	hypothetical protein	supercont10.1:1146408-1150509	3.44713	2.79797	-0.301016	-0.417003	0.55185	0.983068	3.80857	2.63061	-0.53385	-0.745487	0.2864	0.858138	3.1015	3.78848	0.288651	0.39896	0.5691	0.986133
NCU02131	rho guanyl nucleotide exchange factor	supercont10.1:1139487-1145597	6.5336	7.06627	0.113072	0.164211	0.81775	0.997188	7.55026	6.24931	-0.272828	-0.391989	0.57915	0.98797	7.0286	7.32514	0.0596191	0.0882407	0.8998	0.997188
NCU02132	hypothetical protein	supercont10.1:1138023-1138973	6.74523	5.78646	-0.221187	-0.274461	0.68735	0.997188	5.31868	8.37431	0.654902	0.772993	0.26255	0.836023	17.8449	5.87435	-1.60301	-2.1157	0.0018	0.0584198
NCU02133	superoxide dismutase	supercont10.1:1135056-1136630	862.086	1063.24	0.302561	0.309056	0.6726	0.997188	481.688	1011.2	1.06989	1.15296	0.1015	0.598702	950.533	614.512	-0.629295	-0.681414	0.33725	0.895607
NCU02134	transcription factor	supercont10.1:1130486-1134042	60.5756	109.98	0.860439	1.12081	0.1203	0.640837	63.4964	79.6308	0.326651	0.417882	0.534	0.978461	40.2832	69.9393	0.795924	1.04673	0.1318	0.664598
[truncated: 7,849 more rows]

## Sheet: unique 2X & q≤0.2
Gene	Broad annotation	Locus	DD log2(fold_change)	DD q_value	LL15 log2(fold_change)	LL15 q_value	LL60 log2(fold_change)	LL60 q_value	Direct WCC target
[truncated: 804 more rows]

[truncated: 7 more sheets: LL0 q≤0.2, fc≥2X, LL15 q≤0.2, fc≥2X, LL60 q≤0.2, fc≥2X, LL0 fc≥2X, LL15 fc≥2X, LL60 fc≥2X, Unique 2X & q≤0.1]
