# Supplementary material for: The Neurospora Transcription Factor ADV-1 Transduces Light Signals and Temporal Information to Control Rhythmic Expression of Genes Involved in Cell Fusion
Source: G3 (Bethesda). 2016 Nov 15;7(1):129–42. doi: 10.1534/g3.116.034298 (PMC5217103; doi:10.1534/g3.116.034298)
Supplement: Supplementary file 22 [file 129TableS6.xlsx]

## Sheet: Readme
Table S6. List of 139 unique genes (listed by their unique NCU# identifier) that were identified as ADV-1 direct targets by ChIP-seq, and are differentially expressed with q≤0.2, fold change (fc) ≥2X in Δadv-1 cells compared to WT cells by RNA-seq at one or more time points (LL0, LL15 and LL60). The list also includes the (log2) fold change for each gene, where fold change is the difference in th…

## Sheet: Sheet1
Gene	Broad annotation	DD log2(fold_change)	DD q_value	LL15 log2(fold_change)	LL15 q_value	LL60 log2(fold_change)	LL60 q_value	Light regulated	CCGS	Direct Target of WCC
NCU00265	hypothetical protein	3.00849	0.0039383	3.45236	0.0039383	2.31643	0.0160913	✓	X	X
NCU00285	hypothetical protein	-1.66499	0.063572	-2.06544	0.0361374	-0.455525	0.934637	X	X	X
NCU00606	short-chain alcohol dehydrogenase	2.78224	0.0414109	1.47266	0.442338	0.402377	0.98942	X	X	X
NCU00719	hypothetical protein	-1.06892	0.708346	-1.9896	0.0861442	-1.66911	0.200887	✓	✓	X
NCU00811	hypothetical protein	-0.576067	0.921064	-1.92537	0.0786602	-0.422185	0.970095	✓	X	X
NCU00828	peroxisomal membrane protein	-0.13977	0.997188	-0.597398	0.887981	-1.50249	0.197769	✓	X	X
NCU00832	hypothetical protein	-1.97878	0.0626142	-1.30496	0.279898	-1.11945	0.387849	X	X	X
NCU00876	ferric reductase transmembrane component	-0.0276536	0.997237	-2.16323	0.0039383	-0.463567	0.915814	X	X	X
NCU00881	hypothetical protein	-1.2979	0.157616	-1.78851	0.029784	-1.47588	0.0845031	X	✓	X
NCU00984	von Willebrand domain-containing protein	1.41881	0.114814	0.807858	0.54843	0.331343	0.96861	✓	✓	X
NCU00994	endothiapepsin	-3.58396	0.0925744	-3.84755	0.0666049	-4.82237	0.241982	X	✓	X
NCU00995	hypothetical protein	-3.40277	0.0039383	-2.43518	0.00699083	-4.07382	0.0039383	X	✓	X
NCU01292	hypothetical protein	-2.05593	0.064643	-2.20297	0.0331205	-2.72108	0.0039383	✓	X	X
NCU01382	hypothetical protein	-1.42943	0.146977	-0.140926	0.997188	-0.9651	0.585648	X	✓	X
NCU01555	hypothetical protein	-0.624727	0.790984	-0.269978	0.995952	-2.03412	0.0854242	✓	✓	X
NCU01638	DNA-directed RNA polymerase I subunit RPA1	-0.513408	0.87124	-1.33864	0.126431	1.02912	0.397523	✓	X	X
NCU01789	IDC1 protein	-0.646248	0.730302	-1.42606	0.100336	-0.41442	0.917204	X	X	X
NCU01873	hypothetical protein	-1.66608	0.0453807	-1.83852	0.0039383	-1.70814	0.0361374	✓	✓	X
NCU02019	FAD dependent oxidoreductase	-2.26608	0.0119136	-1.45988	0.156445	-3.04301	0.0039383	X	X	X
NCU02046	hypothetical protein	-1.53253	0.152742	-0.714836	0.758153	-0.568496	0.881595	X	✓	X
NCU02110	NADPH oxidase 1	-1.12579	0.296798	-1.31937	0.15342	-0.602176	0.80617	X	✓	X
NCU02132	hypothetical protein	-0.221187	0.997188	0.654902	0.836023	-1.60301	0.0584198	✓	✓	X
NCU02246	hypothetical protein	-2.28549	0.111266	-0.587292	1	-0.195813	1	X	✓	X
NCU02482	2-methylcitrate synthase, variant 2	-0.132108	0.997188	1.69106	0.094266	-0.0601423	0.997188	✓	✓	X
NCU02767	PRO41 protein	-1.80756	0.026642	-2.22797	0.0119136	-1.2423	0.243844	X	X	X
NCU02811	hypothetical protein	-2.29023	0.0039383	-2.39487	0.0039383	-2.05165	0.0180312	X	✓	X
NCU02984	translation machinery-associated protein 22	0.139203	0.997188	1.38721	0.12202	0.403074	0.941026	✓	X	X
NCU02988	hypothetical protein	-3.69724	0.0039383	-3.81229	0.0039383	-3.52511	0.0039383	X	✓	X
NCU03035	hypothetical protein	-3.01979	0.0039383	-2.31999	0.00699083	-1.50447	0.053876	X	X	X
NCU03132	hypothetical protein	-2.08024	0.159352	-2.60763	0.157616	-1.77065	0.516667	✓	✓	X
NCU03428	hypothetical protein	-2.25241	0.270259	-1.94285	0.238898	-2.94913	0.0969667	X	X	X
NCU03433	hypothetical protein	-1.38932	0.0918929	-0.817228	0.613387	-0.502468	0.859317	X	X	X
NCU03459	UBA domain-containing protein Ucp14	-0.588426	0.801672	-1.10966	0.324414	-2.05134	0.00959533	✓	✓	X
NCU03600	GTP-binding protein EsdC	-3.41605	0.0039383	-3.11382	0.0283125	-3.67395	0.0039383	X	X	X
NCU03643	cutinase transcription factor 1 beta	-2.23953	0.0197912	-1.49905	0.0960867	-1.53885	0.0614615	X	X	X
NCU03696	nitroreductase	2.36881	0.0039383	2.70018	0.0039383	1.71064	0.112715	X	X	X
NCU03754	hypothetical protein	-0.742714	0.616205	-1.32841	0.155313	-0.545638	0.827133	X	X	X
NCU03773	hypothetical protein	-1.7768	0.0197912	-1.29777	0.15342	-1.78603	0.0346113	✓	✓	X
NCU03861	glutaminase A	0.555814	1	0.52999	1	-1.99936	0.172137	X	X	X
NCU04453	TOL	-1.38479	0.224455	-1.75935	0.0835346	-1.16722	0.405935	X	X	X
NCU04496	hypothetical protein	-2.30193	0.0039383	-1.06436	0.384829	-2.83777	0.0039383	✓	✓	X
NCU04502	hypothetical protein	-1.72362	0.172759	-2.20397	0.0505087	-1.83226	0.0706142	✓	X	X
NCU04525	hypothetical protein	0.860993	0.676367	1.03281	0.553701	1.69439	0.168668	X	✓	X
NCU04557	hypothetical protein	-2.10414	0.0845031	-2.33565	0.0614615	-2.76741	0.0139527	X	X	X
NCU04645	DUF124 domain-containing protein	-2.07947	0.0039383	-2.37972	0.0039383	-1.61517	0.0479345	✓	✓	X
NCU04732	hypothetical protein	-4.45593	0.0039383	-4.92717	0.0039383	-4.69312	0.0039383	X	✓	X
NCU04809	MFS phospholipid transporter	-1.28819	0.189275	-1.30023	0.127829	-1.02337	0.328885	X	X	X
NCU04816	hypothetical protein	-0.696084	0.685127	-0.581899	0.844796	-1.95287	0.026642	✓	X	X
NCU04996	hypothetical protein	-0.859134	0.494803	0.111345	0.997188	-1.92295	0.0039383	X	X	X
NCU05126	hypothetical protein	-2.15332	0.0039383	-1.17978	0.195572	-1.35027	0.128339	✓	X	✓
NCU05136	endo alpha-1,4 polygalactosaminidase precusor	-0.435906	0.977511	-1.69473	0.0861442	-1.41386	0.213484	X	X	X
NCU05137	non-anchored cell wall protein 1	-0.865127	0.840958	-2.99994	0.0039383	-2.5886	0.0216896	X	✓	X
NCU05149	hypothetical protein	-0.417014	0.92502	-0.0718984	0.997188	-1.53059	0.0657149	X	✓	X
NCU05188	FAD monooxygenase	1.42215	0.170336	0.765007	0.67855	0.372351	0.967039	X	X	X
NCU05306	hypothetical protein	-0.0339773	0.997188	1.54679	0.0737389	-0.184711	0.997188	✓	✓	X
NCU05429	1,4-alpha-glucan branching enzyme, variant	1.12435	0.537621	2.40446	0.0039383	1.27294	0.314654	✓	X	X
NCU05448	hypothetical protein	-1.70679	0.18656	-1.66713	0.202877	-2.46701	0.0414109	✓	✓	X
NCU05575	hypothetical protein	-0.0532864	0.997188	-0.0976435	0.997188	1.33681	0.149619	✓	X	X
NCU05618	extracellular SCP domain-containing protein	-1.78028	0.112715	-1.14545	0.52912	-1.04566	0.493933	X	✓	X
NCU05619	hypothetical protein	-1.76634	0.512002	-1.33179	0.389536	-2.19493	0.0197912	✓	✓	X
NCU05712	hypothetical protein	-5.96199	0.151624	-4.56953	0.270259	-3.93101	0.189807	✓	✓	X
NCU05788	hypothetical protein	-1.96238	0.128339	-1.7423	0.157007	-1.57213	0.274941	✓	X	X
NCU05835	hypothetical protein	-3.0239	0.0039383	-3.42099	0.0039383	-2.83308	0.029784	✓	✓	X
NCU05841	UMTA	-1.69108	0.0657149	-1.99458	0.0233927	-2.30623	0.0039383	✓	X	X
NCU05842	hypothetical protein	-0.332153	0.997188	-2.60624	0.142792	-0.332771	0.995592	X	X	X
NCU05854	hypothetical protein	-2.07683	0.799236	-2.79304	0.177062	-2.18202	0.722918	✓	X	X
NCU05855	O-methyltransferase	-2.09713	0.0584198	-2.35149	0.0826507	-1.05223	0.702663	✓	✓	X
NCU05915	hypothetical protein	-4.92828	0.0160913	-4.87597	0.0361374	-4.55962	0.0441473	X	X	X
NCU06005	glycerol kinase	1.6374	0.13441	2.64212	0.0039383	3.25295	0.0039383	X	✓	X
NCU06055	extracellular alkaline protease	-1.38038	0.116427	-0.609312	0.794297	-0.160405	0.997188	✓	X	X
NCU06204	hypothetical protein	-1.27032	0.256993	-1.60906	0.089462	-0.933132	0.424053	✓	X	X
NCU06261	uracil phosphoribosyltransferase	1.51052	0.0887047	2.69947	0.0039383	0.933555	0.494095	✓	✓	X
NCU06294	hypothetical protein	1.31172	0.287966	1.75477	0.0374626	0.875252	0.60038	X	✓	X
NCU06305	tartrate transporter	-1.42306	0.137728	-1.20955	0.27004	-1.49712	0.103452	✓	✓	X
NCU06467	hypothetical protein	-2.34567	0.0216896	-2.39637	0.00699083	-0.756025	0.799148	✓	✓	X
NCU06506	hypothetical protein	-0.557397	0.838313	0.149988	0.997188	-1.46227	0.147563	✓	✓	X
NCU06524	protease inhibitor	-1.75119	0.0233927	-1.44679	0.105021	-1.30235	0.156445	X	X	X
NCU06718	zinc knuckle domain-containing protein	-1.17053	0.317597	-1.21773	0.311535	-1.53233	0.111266	X	X	X
NCU06720	carboxypeptidase cpdS	-1.96356	0.309044	-0.829903	0.905204	-2.25486	0.140146	✓	X	X
NCU06834	ADAM protease ADM-B	0.529842	0.818647	0.700292	0.694456	1.24339	0.190204	X	X	X
NCU06912	hypothetical protein	-0.80313	0.685613	-0.0995094	0.997188	-1.82339	0.099586	✓	X	X
NCU06945	hypothetical protein	5.45578	0.0139527	4.64224	0.0414109	4.78741	0.0715815	X	✓	X
NCU07061	hypothetical protein	-0.714572	0.910307	-0.459754	0.954143	-1.90161	0.0666049	✓	✓	X
NCU07192	hypothetical protein	-3.12233	0.0039383	-4.36009	0.0039383	-3.58373	0.0039383	X	X	X
NCU07200	metalloprotease 1	-1.79788	0.0233927	-0.497419	0.855488	-0.86865	0.53022	✓	✓	X
NCU07239	hypothetical protein	-1.70681	0.345501	-0.971333	0.78198	-2.37497	0.101017	X	X	X
NCU07240	aflatoxin B1 aldehyde reductase member 2	0.631859	0.796964	1.42304	0.11399	-0.765301	0.656485	✓	✓	X
NCU07310	hypothetical protein	0.336978	0.97795	1.62761	0.119832	-0.807247	0.609417	✓	X	X
NCU07337	hypothetical protein	-0.198858	0.997188	-0.041041	0.997188	-1.87807	0.0139527	✓	X	X
NCU07389	SAM and PH domain-containing protein	1.51028	0.100336	1.847	0.0726745	2.23438	0.029784	X	✓	X
NCU07392	transcriptional regulatory protein Pro-1	-1.94107	0.0039383	-0.949315	0.408661	-0.374534	0.941026	✓	✓	✓
NCU07452	NADPH dehydrogenase	1.06915	0.687185	1.64895	0.283162	1.81555	0.127829	✓	X	X
NCU07454	MAC1 interacting protein 1	-0.35167	0.958122	0.285256	0.986168	-1.64471	0.064643	✓	X	X
NCU07509	geranylgeranyltransferase beta subunit	-0.574627	0.840418	-0.248476	0.995522	-1.28623	0.193778	X	X	X
NCU07565	von Willebrand RING finger domain-containing	0.574372	0.834889	0.651511	0.765584	1.40386	0.105021	X	X	X
NCU07736	PEP5	0.485927	0.925228	0.650732	0.808186	1.90833	0.0933059	✓	X	X
NCU07760	endoglucanase IV	-1.98324	0.113399	-0.785291	0.809043	-1.83641	0.232918	✓	X	X
NCU07804	hypothetical protein	-2.4304	0.0039383	-1.97216	0.0139527	-2.16158	0.00959533	✓	✓	X
NCU07805	hypothetical protein	-1.66029	0.156445	-1.53277	0.255224	-1.53163	0.224455	X	X	X
NCU07846	hypothetical protein	-0.79947	0.573838	-1.56136	0.0737389	0.112957	0.997188	✓	✓	✓
NCU08056	ABC drug exporter AtrF	1.44939	0.157007	1.79111	0.135226	1.53671	0.18656	X	X	X
NCU08319	developmental regulator flbA	-0.940203	0.466019	-1.94349	0.0233927	0.159146	0.997188	✓	X	X
NCU08447	hypothetical protein	0.894129	0.597527	1.37999	0.126431	0.686382	0.720634	X	✓	X
NCU08518	hypothetical protein	0.0880116	0.997188	0.347807	0.964226	1.75824	0.0516127	✓	✓	X
NCU08549	UDP-galactose 4-epimerase	0.406021	0.928145	1.31414	0.116427	-1.51445	0.0952396	✓	✓	X
NCU08655	hypothetical protein	-1.66846	0.0389403	-1.95733	0.0180312	-2.57535	0.0039383	X	X	X
NCU08720	hypothetical protein	-0.196236	0.997188	-2.50428	0.0039383	-1.58517	0.336084	✓	X	X
NCU08739	endothiapepsin	-2.94721	0.0039383	-1.29033	0.254794	-2.88642	0.0039383	✓	X	X
NCU08806	hypothetical protein	-1.03736	0.338032	-1.37604	0.11399	-0.902532	0.492224	✓	X	✓
NCU09024	hypothetical protein	2.67806	0.0039383	3.09785	0.0039383	3.00103	0.00699083	X	X	X
NCU09295	hypothetical protein	-1.43455	0.123492	-1.54977	0.0715815	-1.5955	0.0674616	X	✓	X
NCU09307	hypothetical protein	-2.04281	0.0197912	-2.08675	0.029784	-1.79744	0.0696672	X	✓	X
NCU09337	plasma membrane fusion protein prm-1	-2.40448	0.0573653	-1.71471	0.303893	-2.29833	0.251873	X	✓	X
NCU09504	hypothetical protein	-1.28964	0.199643	-0.941374	0.470364	-0.570241	0.808152	✓	X	X
NCU09505	hypothetical protein	-1.66318	0.0374626	-1.11847	0.253989	-1.12777	0.274497	✓	X	X
NCU09506	hypothetical protein	-3.93206	0.0039383	-3.40408	0.0039383	-2.72166	0.0197912	✓	X	X
NCU09600	dienelactone hydrolase	0.700464	0.660233	2.0375	0.00959533	-0.185794	0.997188	X	X	X
NCU09764	hypothetical protein	-1.35167	0.148774	-1.56948	0.14204	-0.312354	0.985561	✓	X	X
NCU09775	alpha-N-arabinofuranosidase	-0.196324	0.997188	0.573271	0.87752	-2.1559	0.0139527	✓	X	X
NCU09791	beta-1,3-exoglucanase	2.24312	0.0197912	1.94093	0.0346113	1.50283	0.2035	X	X	X
NCU09818	integral membrane protein	-0.882375	0.552148	-1.09609	0.334174	-1.42135	0.156445	X	✓	X
NCU09848	hypothetical protein	-3.0167	0.0039383	-2.89384	0.0197912	-2.00221	0.0715815	✓	X	X
NCU09906	hypothetical protein	-2.33185	0.0039383	-2.3281	0.0039383	-2.07977	0.00959533	X	X	X
NCU10687	hypothetical protein	-0.0684694	0.997188	0.269698	0.985844	1.65679	0.029784	✓	X	X
NCU10865	hypothetical protein	-2.73306	0.0491484	-4.06562	0.0119136	-2.67911	0.0526752	X	X	X
NCU11128	hypothetical protein	-2.54685	0.189275	-1.42882	0.557263	-2.29819	0.252979	✓	X	X
NCU11172	hypothetical protein	-2.69924	0.0314805	-1.51109	0.282824	-1.75546	0.17811	X	✓	X
NCU11295	hypothetical protein	-1.82406	0.0160913	-1.42606	0.063572	-0.874538	0.516956	✓	X	X
NCU11308	hypothetical protein	-1.95689	0.322866	-1.18386	0.628228	-1.69952	0.153971	X	X	X
NCU11323	hypothetical protein	-0.754828	0.781647	-1.60155	0.177535	-1.62931	0.108467	✓	✓	X
NCU11437	hypothetical protein	-1.52866	0.306216	-1.39224	0.449998	-1.96199	0.126431	✓	X	X
NCU11759	hypothetical protein	-0.979567	0.684972	-1.64708	0.190204	-1.58929	0.218395	✓	X	X
NCU11763	hypothetical protein	-2.03143	0.00699083	-1.98627	0.0039383	-1.60216	0.0573653	X	X	X
NCU11764	hypothetical protein	-1.35538	0.271076	-1.18776	0.402464	-2.52736	0.0039383	✓	X	X
NCU11871	hypothetical protein	-1.1006	0.449291	-0.914706	0.531896	-2.23314	0.0039383	X	X	X
NCU11919	hypothetical protein	-0.622463	0.830888	-0.527398	0.904372	-1.6644	0.099586	X	X	X
NCU12005	hypothetical protein	-0.389997	0.962634	-0.812277	0.663965	-1.69775	0.0467896	X	X	X
NCU12063	hypothetical protein	-1.23196	0.257302	-1.55608	0.0626142	-1.55576	0.0903462	X	X	X
NCU12083	hypothetical protein	-1.1433	0.354245	-1.10008	0.32206	-1.32584	0.175954	X	X	X
