# Supplementary material for: The Neurospora Transcription Factor ADV-1 Transduces Light Signals and Temporal Information to Control Rhythmic Expression of Genes Involved in Cell Fusion
Source: G3 (Bethesda). 2016 Nov 15;7(1):129–42. doi: 10.1534/g3.116.034298 (PMC5217103; doi:10.1534/g3.116.034298)
Supplement: Supplementary file 24 [file 129TableS7.xlsx]

## Sheet: Readme
Table S7. Gene Ontology (GO) and Functional Category (FunCat) analyses of 804 ADV-1 regulated genes with a q≤0.2 and ≥2X in Δadv-1 cells compared to WT cells by RNA-seq at one or more time points (LL0, LL15 and LL60), and 514 ADV-1 regulated genes with a q≤0.1 and ≥2X.

## Sheet: GO analysis unique 2X & q≤0.2
GOID	TERM	PVALUE	ANNOTATED_GENES
GO:0009416	response to light stimulus	6.74362e-12	NCU09403, NCU05429, NCU06005, NCU05133, NCU06977, NCU01258, NCU03780, NCU08440, NCU09235, NCU06020, NCU02579, NCU02887, NCU00766, NCU09266, NCU04295, NCU01861, NCU07921, NCU01193, NCU05652, NCU08173, NCU04823, NCU00790, NCU01555, NCU09057, NCU04474, NCU07728, NCU02397, NCU04908, NCU06597, NCU02596, NCU08677, NCU09043, NCU09830, NCU06009, NCU00549, NCU06416, NCU01906, NCU06506, NCU03290, NCU03358,…
GO:0050896	response to stimulus	4.11903e-11	NCU03949, NCU09403, NCU05429, NCU06005, NCU05133, NCU00461, NCU06977, NCU01258, NCU03780, NCU08440, NCU09235, NCU06020, NCU05591, NCU08351, NCU02579, NCU07308, NCU00830, NCU02887, NCU00766, NCU09266, NCU04295, NCU01861, NCU07921, NCU01193, NCU03026, NCU05652, NCU08173, NCU04823, NCU00790, NCU01555, NCU09057, NCU08563, NCU04197, NCU04474, NCU07728, NCU00188, NCU02397, NCU06597, NCU04908, NCU02596,…
GO:0009628	response to abiotic stimulus	4.24866e-11	NCU09403, NCU05429, NCU06005, NCU05133, NCU06977, NCU01258, NCU03780, NCU08440, NCU09235, NCU06020, NCU02579, NCU07308, NCU02887, NCU00766, NCU09266, NCU04295, NCU01861, NCU07921, NCU01193, NCU05652, NCU08173, NCU04823, NCU00790, NCU01555, NCU09057, NCU04474, NCU07728, NCU00188, NCU02397, NCU04908, NCU06597, NCU02596, NCU08677, NCU09043, NCU09830, NCU06009, NCU00549, NCU06416, NCU01906, NCU06506,…
GO:0010438	cellular response to sulfur starvation	0.000215992	NCU06041, NCU08563, NCU09230, NCU04433
GO:0006364	rRNA processing	0.000654209	NCU07839, NCU07041, NCU00925, NCU09349, NCU03669, NCU01595, NCU03396, NCU05289, NCU08968
GO:0071705	nitrogen compound transport	0.000760553	NCU05591, NCU00721, NCU07459, NCU06043, NCU03509, NCU09909, NCU08897
GO:0016072	rRNA metabolic process	0.000844432	NCU07839, NCU07041, NCU00925, NCU09349, NCU03669, NCU01595, NCU03396, NCU05289, NCU08968
GO:0042594	response to starvation	0.00124376	NCU08563, NCU09230, NCU02704, NCU04433, NCU03643, NCU06041, NCU08927, NCU02482, NCU09266, NCU04904, NCU06417, NCU10021
GO:0042254	ribosome biogenesis	0.00173773	NCU02546, NCU05235, NCU07839, NCU07041, NCU00925, NCU09349, NCU03669, NCU01595, NCU08663, NCU03396, NCU08968, NCU05289
GO:0015718	monocarboxylic acid transport	0.00210801	NCU00721, NCU06043, NCU03509
GO:0009991	response to extracellular stimulus	0.00253738	NCU06020, NCU08563, NCU09230, NCU02704, NCU04433, NCU03643, NCU08927, NCU06041, NCU02482, NCU09266, NCU04904, NCU06417, NCU10021
GO:0031667	response to nutrient levels	0.00253738	NCU06020, NCU08563, NCU09230, NCU02704, NCU04433, NCU03643, NCU08927, NCU06041, NCU02482, NCU09266, NCU04904, NCU06417, NCU10021
GO:0006949	syncytium formation	0.00297246	NCU09337, NCU02811, NCU02110, NCU02767, NCU01789, NCU00881, NCU07389, NCU07392
GO:0022613	ribonucleoprotein complex biogenesis	0.00370323	NCU02546, NCU05235, NCU07839, NCU07041, NCU00925, NCU09349, NCU03669, NCU01595, NCU08663, NCU03396, NCU08968, NCU05289
GO:0044282	small molecule catabolic process	0.00440918	NCU04815, NCU02397, NCU00721, NCU06652, NCU03813, NCU03076
GO:0034470	ncRNA processing	0.00453049	NCU07839, NCU07041, NCU00925, NCU09349, NCU03669, NCU01595, NCU03396, NCU05289, NCU08968
GO:0009267	cellular response to starvation	0.005937	NCU08563, NCU09230, NCU04433, NCU06041, NCU08927, NCU02482, NCU09266, NCU04904, NCU10021, NCU06417
GO:0000055	ribosomal large subunit export from nucleus	0.00681518	NCU02546, NCU08663
GO:0006562	proline catabolic process	0.00681518	NCU00721, NCU03076
GO:0042886	amide transport	0.00681518	NCU09909, NCU08897
GO:0046185	aldehyde catabolic process	0.00681518	NCU04815, NCU06652
GO:0009605	response to external stimulus	0.00938647	NCU06020, NCU08563, NCU09230, NCU02704, NCU04433, NCU03643, NCU03026, NCU08927, NCU06041, NCU02482, NCU09266, NCU04904, NCU06417, NCU10021
GO:0046700	heterocycle catabolic process	0.010152	NCU02397, NCU00721, NCU01816, NCU07839, NCU03076
GO:0006820	anion transport	0.0131198	NCU00721, NCU01055, NCU06043, NCU03509, NCU09909
GO:1901361	organic cyclic compound catabolic process	0.0131198	NCU02397, NCU00721, NCU01816, NCU07839, NCU03076
GO:1901565	organonitrogen compound catabolic process	0.0131198	NCU07153, NCU02397, NCU00721, NCU01816, NCU03076
GO:0031668	cellular response to extracellular stimulus	0.0135047	NCU08563, NCU09230, NCU04433, NCU06041, NCU08927, NCU02482, NCU09266, NCU04904, NCU10021, NCU06417
GO:0031669	cellular response to nutrient levels	0.0135047	NCU08563, NCU09230, NCU04433, NCU06041, NCU08927, NCU02482, NCU09266, NCU04904, NCU10021, NCU06417
GO:0071496	cellular response to external stimulus	0.0135047	NCU08563, NCU09230, NCU04433, NCU06041, NCU08927, NCU02482, NCU09266, NCU04904, NCU10021, NCU06417
GO:0006518	peptide metabolic process	0.0152613	NCU04815, NCU07153, NCU07728
GO:0006541	glutamine metabolic process	0.0152613	NCU00721, NCU03509, NCU08287
GO:1901698	response to nitrogen compound	0.0157537	NCU05881, NCU03949, NCU08351, NCU05627, NCU04197, NCU00754, NCU02184, NCU04488, NCU04491, NCU04487, NCU06125, NCU06294
GO:0006811	ion transport	0.0191442	NCU00721, NCU01055, NCU06043, NCU03509, NCU08225, NCU09909, NCU05046
GO:0009109	coenzyme catabolic process	0.0193222	NCU02397, NCU02482
GO:0015696	ammonium transport	0.0193222	NCU06043, NCU09909
GO:0015812	gamma-aminobutyric acid transport	0.0193222	NCU00721, NCU03509
GO:0015846	polyamine transport	0.0193222	NCU03509, NCU09909
GO:0051187	cofactor catabolic process	0.0193222	NCU02397, NCU02482
GO:0009636	response to toxic substance	0.022937	NCU03949, NCU05591, NCU00461
GO:0015849	organic acid transport	0.022937	NCU00721, NCU06043, NCU03509
GO:0046942	carboxylic acid transport	0.022937	NCU00721, NCU06043, NCU03509
GO:0006536	glutamate metabolic process	0.0236595	NCU00721, NCU02482, NCU03509, NCU03076
GO:0006812	cation transport	0.0253623	NCU00721, NCU06043, NCU08225, NCU09909, NCU05046
GO:0043331	response to dsRNA	0.0295571	NCU05881, NCU08351, NCU05627, NCU04197, NCU00754, NCU04488, NCU04491, NCU04487, NCU06125, NCU06294
GO:0042273	ribosomal large subunit biogenesis	0.0306565	NCU03669, NCU05235, NCU08663, NCU00925, NCU05289
GO:0034660	ncRNA metabolic process	0.0314027	NCU07839, NCU07041, NCU00925, NCU09349, NCU03669, NCU01595, NCU03396, NCU05289, NCU08968
GO:0000054	ribosomal subunit export from nucleus	0.0323283	NCU02546, NCU08663, NCU05289
GO:0000154	rRNA modification	0.0323283	NCU03669, NCU03396, NCU08968
GO:0006081	cellular aldehyde metabolic process	0.0323283	NCU04815, NCU06652, NCU00519
GO:0033750	ribosome localization	0.0323283	NCU02546, NCU08663, NCU05289
GO:0033753	establishment of ribosome localization	0.0323283	NCU02546, NCU08663, NCU05289
GO:0071426	ribonucleoprotein complex export from nucleus	0.0323283	NCU02546, NCU08663, NCU05289
GO:0071428	rRNA-containing ribonucleoprotein complex export from nucleus	0.0323283	NCU02546, NCU08663, NCU05289
GO:0006560	proline metabolic process	0.0365363	NCU00721, NCU03076
GO:0006749	glutathione metabolic process	0.0365363	NCU04815, NCU07153
GO:0006865	amino acid transport	0.0365363	NCU00721, NCU03509
GO:0016036	cellular response to phosphate starvation	0.0365363	NCU04904, NCU06417
GO:0019676	ammonia assimilation cycle	0.0365363	NCU00721, NCU03509
GO:0044273	sulfur compound catabolic process	0.0365363	NCU07153, NCU02482
GO:0046365	monosaccharide catabolic process	0.0365363	NCU02397, NCU01906
GO:0043603	cellular amide metabolic process	0.0377141	NCU04815, NCU07153, NCU01816, NCU07728
GO:0006396	RNA processing	0.0430628	NCU07839, NCU07041, NCU00925, NCU03766, NCU09349, NCU03669, NCU01595, NCU01612, NCU03396, NCU08968, NCU05289
GO:0006913	nucleocytoplasmic transport	0.0431914	NCU07459, NCU02546, NCU08535, NCU08663, NCU05289
GO:0051169	nuclear transport	0.0431914	NCU07459, NCU02546, NCU08535, NCU08663, NCU05289
GO:0015698	inorganic anion transport	0.0434082	NCU01055, NCU06043, NCU09909
GO:0015711	organic anion transport	0.0434082	NCU00721, NCU06043, NCU03509
GO:0071166	ribonucleoprotein complex localization	0.0434082	NCU02546, NCU08663, NCU05289
GO:1901606	alpha-amino acid catabolic process	0.0434082	NCU02397, NCU00721, NCU03076
GO:0016054	organic acid catabolic process	0.0461947	NCU02397, NCU00721, NCU03813, NCU03076
GO:0046395	carboxylic acid catabolic process	0.0461947	NCU02397, NCU00721, NCU03813, NCU03076
GO:0014070	response to organic cyclic compound	0.0471982	NCU05881, NCU08351, NCU05627, NCU04197, NCU00754, NCU04488, NCU04491, NCU04487, NCU06125, NCU06294
GO:0042221	response to chemical	0.0494124	NCU05881, NCU03949, NCU05591, NCU01055, NCU08351, NCU05627, NCU00461, NCU04197, NCU08225, NCU00754, NCU00830, NCU02184, NCU04488, NCU04491, NCU04487, NCU06125, NCU06294

## Sheet: FunCat analysis 2X & q≤0.2  
FUNCTIONAL CATEGORY	P-VALUE	genes SET
01 METABOLISM	2.89195e-12	NCU00028 NCU00055 NCU00090 NCU00188 NCU00193 NCU00285 NCU00316 NCU00378 NCU00392 NCU00461 NCU02226 NCU10226 NCU02307 NCU02335 NCU02344 NCU02361 NCU02397 NCU09864 NCU10031 NCU10015 NCU10021 NCU03641 NCU03643 NCU03646 NCU03649 NCU03650 NCU03669 NCU03696 NCU03768 NCU03795 NCU03803 NCU03813 NCU10038 NCU10055 NCU03861 NCU03949 NCU04013 NCU04077 NCU04078 NCU04295 NCU04249 NCU04132 NCU04130 NCU01376 NCU…
01.01 amino acid metabolism	1.37534e-10	NCU00028 NCU00378 NCU00461 NCU02226 NCU10226 NCU02307 NCU02397 NCU09864 NCU10031 NCU03643 NCU03646 NCU03768 NCU03813 NCU03861 NCU04013 NCU04077 NCU04130 NCU01348 NCU08669 NCU01181 NCU01095 NCU01066 NCU01065 NCU04697 NCU04815 NCU08563 NCU08535 NCU10276 NCU04865 NCU04942 NCU05185 NCU11146 NCU05238 NCU00549 NCU00721 NCU00780 NCU11195 NCU00987 NCU04510 NCU04474 NCU04435 NCU04433 NCU04418 NCU04380 NCU…
01.01.03 assimilation of ammonia, metabolism of the glutamate group	1.04278e-06	NCU00378 NCU00461 NCU02307 NCU03861 NCU04013 NCU04077 NCU01348 NCU08669 NCU01095 NCU01065 NCU08535 NCU05185 NCU05238 NCU04474 NCU04418 NCU06040 NCU05546 NCU05537 NCU04648 NCU04569 NCU06232 NCU02084 NCU06931 NCU06803 NCU07307 NCU07153 NCU07821 NCU07623 NCU07938 NCU08287 NCU08747 NCU02482 NCU02936 NCU09230 NCU09266 NCU09456 NCU03076
01.01.03.01.02 degradation of glutamine	0.0402833	NCU03861 NCU04648 NCU07307 NCU08287
01.01.03.02 metabolism of glutamate	2.46434e-06	NCU00378 NCU00461 NCU03861 NCU04013 NCU01348 NCU08669 NCU04648 NCU04569 NCU06232 NCU02084 NCU06803 NCU07307 NCU07623 NCU02482 NCU02936 NCU09230 NCU09266 NCU03076
01.01.03.02.01 biosynthesis of glutamate	0.00185459	NCU03861 NCU01348 NCU04569 NCU06232 NCU02084 NCU07623 NCU02482 NCU02936 NCU09230 NCU03076
01.01.03.02.02 degradation of glutamate	0.000504916	NCU00378 NCU00461 NCU03861 NCU04013 NCU08669 NCU06803 NCU07307 NCU09266
01.01.03.03 metabolism of proline	0.0041761	NCU00378 NCU04013 NCU01348 NCU08669 NCU02084 NCU07623 NCU02936 NCU09266 NCU03076
01.01.03.03.01 biosynthesis of proline	0.000132329	NCU00378 NCU04013 NCU01348 NCU08669 NCU02084 NCU09266 NCU03076
01.01.03.05 metabolism of arginine	0.000383454	NCU02307 NCU04077 NCU01348 NCU01095 NCU08535 NCU05185 NCU05238 NCU04418 NCU06040 NCU05546 NCU05537 NCU02084 NCU07153 NCU07623 NCU07938 NCU08287 NCU02936
01.01.03.05.01 biosynthesis of arginine	0.0401798	NCU01348 NCU08535 NCU02084 NCU07153 NCU07623 NCU08287 NCU02936
01.01.03.05.02 degradation of arginine	0.00515223	NCU01348 NCU05537 NCU02084 NCU07623 NCU08287
01.01.05 metabolism of urea cycle, creatine and polyamines	2.0716e-05	NCU00378 NCU04013 NCU01348 NCU08669 NCU08535 NCU05885 NCU08356 NCU02084 NCU07153 NCU05977 NCU07821 NCU07623 NCU08287 NCU09266 NCU09456 NCU03076
01.01.05.01 metabolism of polyamines	0.000131735	NCU00378 NCU04013 NCU01348 NCU08669 NCU05885 NCU02084 NCU07821 NCU09266 NCU09456 NCU03076
01.01.05.01.02 degradation of polyamines	0.00672752	NCU00378 NCU04013 NCU08669 NCU09266 NCU03076
01.01.05.03 metabolism of urea (urea cycle)	0.00834388	NCU01348 NCU08535 NCU08356 NCU02084 NCU05977 NCU07623 NCU08287
01.01.06 metabolism of the aspartate family	0.00263317	NCU00028 NCU02226 NCU02307 NCU03768 NCU04077 NCU01181 NCU01095 NCU08535 NCU05185 NCU11146 NCU05238 NCU04418 NCU06040 NCU05546 NCU05805 NCU06232 NCU02127 NCU06652 NCU07153 NCU07374 NCU05977 NCU05153 NCU09545 NCU08441 NCU07938 NCU01652 NCU09230
01.01.06.05 metabolism of methionine	0.0190781	NCU02226 NCU04077 NCU08535 NCU05185 NCU05238 NCU02127 NCU09545 NCU01652 NCU09230
01.01.06.05.01 biosynthesis of methionine	0.022799	NCU02226 NCU04077 NCU05185 NCU05238 NCU09545 NCU01652 NCU09230
01.01.06.05.01.01 biosynthesis of homocysteine	0.00281251	NCU04077 NCU05185 NCU05238 NCU01652 NCU09230
01.01.06.06 metabolism of lysine	0.0145827	NCU02307 NCU01181 NCU01095 NCU11146 NCU04418 NCU06040 NCU05546 NCU05805 NCU06232 NCU07153 NCU07374 NCU05977 NCU05153 NCU08441 NCU07938
01.01.09 metabolism of the cysteine - aromatic group	4.03365e-08	NCU00378 NCU02397 NCU10031 NCU03813 NCU04013 NCU04130 NCU01348 NCU08669 NCU01181 NCU01095 NCU01066 NCU04697 NCU11146 NCU00549 NCU00780 NCU11195 NCU00987 NCU04474 NCU04418 NCU04380 NCU06040 NCU06063 NCU10865 NCU05546 NCU05537 NCU05499 NCU05805 NCU01861 NCU02018 NCU02084 NCU06931 NCU07240 NCU06009 NCU05153 NCU07623 NCU08441 NCU07723 NCU07938 NCU01652 NCU08044 NCU08287 NCU09024 NCU09185 NCU02887 NCU…
01.01.09.01 metabolism of glycine	0.0156779	NCU03813 NCU00780 NCU11195 NCU05805 NCU07623 NCU09024 NCU09783 NCU09798
01.01.09.01.01 biosynthesis of glycine	0.00589891	NCU03813 NCU00780 NCU11195 NCU05805 NCU09024 NCU09783 NCU09798
01.01.09.02 metabolism of serine	0.00577289	NCU03813 NCU00780 NCU11195 NCU04474 NCU05805 NCU01861 NCU02018 NCU06931 NCU05153 NCU08044 NCU09278 NCU09783
01.01.09.02.01 biosynthesis of serine	0.0117398	NCU03813 NCU00780 NCU11195 NCU05805 NCU05153 NCU09783
01.01.09.03.02 degradation of cysteine	0.0476466	NCU04474 NCU06931 NCU01652 NCU09230
01.01.09.04 metabolism of phenylalanine	8.91324e-06	NCU00378 NCU02397 NCU04013 NCU08669 NCU11146 NCU00549 NCU00987 NCU04380 NCU06063 NCU05537 NCU05499 NCU07240 NCU06009 NCU08441 NCU07723 NCU09185 NCU02887 NCU09230 NCU09266 NCU03076
01.01.09.04.01 biosynthesis of phenylalanine	0.0113336	NCU00378 NCU04013 NCU08669 NCU00987 NCU04380 NCU06063 NCU08441 NCU09185 NCU09230 NCU09266 NCU03076
01.01.09.04.02 degradation of phenylalanine	0.00957653	NCU02397 NCU00549 NCU00987 NCU04380 NCU06063 NCU05537 NCU05499 NCU08441 NCU09185
01.01.09.05 metabolism of tyrosine	1.18303e-05	NCU00378 NCU10031 NCU04013 NCU08669 NCU11146 NCU00549 NCU10865 NCU05537 NCU05499 NCU07240 NCU06009 NCU07723 NCU02887 NCU09230 NCU09266
01.01.09.05.02 degradation of tyrosine	0.0086112	NCU10031 NCU00549 NCU10865 NCU05537 NCU05499
01.01.11 metabolism of the pyruvate family (alanine, isoleucine, leucine, valine) and D-alanine	0.0138492	NCU00378 NCU10226 NCU02397 NCU09864 NCU08669 NCU01181 NCU08535 NCU06232 NCU02127 NCU07623 NCU08145 NCU09266 NCU09331 NCU03076
01.01.11.02 metabolism of isoleucine	0.00689884	NCU10226 NCU02397 NCU09864 NCU01181 NCU08535 NCU06232 NCU02127 NCU09331
01.01.11.02.02 degradation of isoleucine	0.0476466	NCU09864 NCU01181 NCU08535 NCU02127
01.02 nitrogen, sulfur and selenium metabolism	1.52276e-13	NCU00378 NCU00461 NCU02307 NCU02361 NCU10015 NCU03643 NCU03768 NCU03949 NCU04013 NCU04077 NCU01348 NCU08669 NCU01258 NCU01065 NCU04697 NCU08563 NCU08535 NCU05185 NCU11146 NCU05238 NCU09931 NCU00549 NCU00803 NCU00955 NCU00987 NCU04474 NCU04466 NCU04433 NCU06041 NCU05885 NCU05884 NCU04648 NCU06340 NCU06305 NCU08356 NCU08364 NCU02084 NCU02096 NCU06931 NCU06803 NCU07011 NCU07374 NCU07452 NCU05153 NCU…
01.02.02 nitrogen metabolism	2.93144e-05	NCU04077 NCU01348 NCU04697 NCU08535 NCU05185 NCU05238 NCU04466 NCU04648 NCU06340 NCU08356 NCU02084 NCU06803 NCU07374 NCU07452 NCU07623 NCU01511 NCU01816 NCU08287 NCU08049 NCU10007 NCU08900
01.02.02.07 nitric oxide biosynthesis	0.00978425	NCU04077 NCU05185 NCU05238
01.02.02.09 catabolism of nitrogenous compounds	8.89967e-06	NCU01348 NCU04697 NCU08535 NCU04466 NCU08356 NCU02084 NCU07452 NCU01511 NCU01816 NCU08287 NCU10007 NCU08900
01.02.02.09.01 urea catabolism (not urea cycle)	0.00281251	NCU08535 NCU04466 NCU08356 NCU01511 NCU08287
01.02.03 sulfur metabolism	0.00328756	NCU04077 NCU05185 NCU05238 NCU06041 NCU08364 NCU01652 NCU09230
01.02.03.01 sulfate assimilation	0.01341	NCU04077 NCU05185 NCU05238 NCU01652 NCU09230
01.02.07 regulation of nitrogen, sulfur and selenium metabolism	0.00234725	NCU02307 NCU03643 NCU01348 NCU08563 NCU00549 NCU00803 NCU05884 NCU06305 NCU02084 NCU07011 NCU07374 NCU07820 NCU07623 NCU07609 NCU10368 NCU07728 NCU08049 NCU09039 NCU09403 NCU09678 NCU09758
01.05 C-compound and carbohydrate metabolism	1.22433e-14	NCU00028 NCU00090 NCU00188 NCU00193 NCU00316 NCU00378 NCU00392 NCU02226 NCU02307 NCU02335 NCU02344 NCU02397 NCU09864 NCU10015 NCU10021 NCU03641 NCU03646 NCU03649 NCU03650 NCU03669 NCU03795 NCU03803 NCU03813 NCU03949 NCU04013 NCU04077 NCU04078 NCU04295 NCU04132 NCU04130 NCU01376 NCU08669 NCU04695 NCU04815 NCU04823 NCU08199 NCU08226 NCU08228 NCU08549 NCU08535 NCU10276 NCU04865 NCU04887 NCU04910 NCU…
01.05.02 sugar, glucoside, polyol and carboxylate metabolism	8.32702e-07	NCU00028 NCU00193 NCU02226 NCU02335 NCU02344 NCU03641 NCU03803 NCU04013 NCU04823 NCU08199 NCU08226 NCU08228 NCU00519 NCU00606 NCU00642 NCU04510 NCU06020 NCU05887 NCU06232 NCU01861 NCU01873 NCU01906 NCU02046 NCU05429 NCU06652 NCU06918 NCU06785 NCU07067 NCU07240 NCU06009 NCU06005 NCU05133 NCU05132 NCU05105 NCU05094 NCU04997 NCU07860 NCU08402 NCU07756 NCU07760 NCU07723 NCU08943 NCU01701 NCU08087 NCU…
01.05.02.04 sugar, glucoside, polyol and carboxylate anabolism	0.00572733	NCU00028 NCU02226 NCU03803 NCU04823 NCU08226 NCU08228 NCU00519 NCU06232 NCU06652 NCU05133 NCU05132 NCU05094 NCU07860 NCU08402 NCU07756 NCU02704 NCU02482 NCU03031 NCU09473
01.05.02.07 sugar, glucoside, polyol and carboxylate catabolism	8.90341e-07	NCU00028 NCU02226 NCU02335 NCU02344 NCU03641 NCU03803 NCU04013 NCU04823 NCU08199 NCU00519 NCU00606 NCU00642 NCU04510 NCU06232 NCU01861 NCU01873 NCU01906 NCU02046 NCU05429 NCU06652 NCU06785 NCU07240 NCU06009 NCU06005 NCU05133 NCU05105 NCU05094 NCU04997 NCU07860 NCU08402 NCU07756 NCU07760 NCU07723 NCU08943 NCU01701 NCU08087 NCU08746 NCU02704 NCU02482 NCU02480 NCU08856 NCU03031 NCU02887 NCU09473 NCU…
01.05.03 polysaccharide metabolism	0.00195304	NCU02344 NCU03641 NCU03646 NCU04132 NCU08226 NCU08228 NCU04887 NCU00984 NCU04510 NCU06020 NCU06041 NCU08364 NCU01873 NCU01906 NCU02018 NCU02184 NCU05429 NCU07067 NCU06010 NCU05153 NCU05136 NCU05133 NCU05105 NCU04997 NCU07860 NCU07760 NCU08746 NCU09040 NCU03026 NCU09267 NCU11405 NCU09733 NCU09791 NCU09764 NCU09904
01.05.05 C-1 compound metabolism	0.0106541	NCU00378 NCU03813 NCU04013 NCU08669 NCU00780 NCU11195 NCU05805 NCU05133 NCU09266 NCU03076
01.05.05.04 C-1 compound anabolism	0.0108303	NCU00378 NCU08669 NCU05805 NCU09266 NCU03076
01.05.05.07 C-1 compound catabolism	0.00801055	NCU00378 NCU03813 NCU08669 NCU00780 NCU11195 NCU05805 NCU09266 NCU03076
01.05.06 C-2 compound and organic acid metabolism	1.99359e-06	NCU00028 NCU00378 NCU02397 NCU03813 NCU04013 NCU08669 NCU04823 NCU00780 NCU11195 NCU04539 NCU06652 NCU08441 NCU08402 NCU08935 NCU02482 NCU09266 NCU09783 NCU03076
01.05.06.07 C-2 compound and organic acid catabolism	0.000217262	NCU00028 NCU00378 NCU02397 NCU04013 NCU08669 NCU04823 NCU06652 NCU08441 NCU08402 NCU08935 NCU02482 NCU09266 NCU03076
01.05.08 C-4 compound metabolism	0.0256356	NCU00606 NCU01861 NCU05094 NCU08044 NCU02480 NCU09473
01.05.08.07 C-4 compound catabolism	0.0139448	NCU00606 NCU01861 NCU05094 NCU08044 NCU02480 NCU09473
01.05.09 aminosaccharide metabolism	0.0102308	NCU04132 NCU08228 NCU00701 NCU00984 NCU06020 NCU06041 NCU08364 NCU02018 NCU05153 NCU03026 NCU09611
01.05.09.07 aminosaccharide catabolism	0.0493273	NCU04132 NCU00701 NCU06020 NCU08364 NCU03026
01.05.10 aliphatic hydrocarbon metabolism	0.0269388	NCU03949 NCU09931
01.05.10.07 aliphatic hydrocarbon catabolism	0.0269388	NCU03949 NCU09931
01.05.11 aromate metabolism	3.29574e-07	NCU00378 NCU04013 NCU04077 NCU08669 NCU05185 NCU05238 NCU00955 NCU04510 NCU05537 NCU05885 NCU06417 NCU01906 NCU07080 NCU06009 NCU07821 NCU07723 NCU01704 NCU08747 NCU02887 NCU09266 NCU03498 NCU09600 NCU09794 NCU03076
01.05.11.07 aromate catabolism	1.10314e-07	NCU00378 NCU04013 NCU04077 NCU08669 NCU05185 NCU05238 NCU00955 NCU04510 NCU05537 NCU05885 NCU06417 NCU01906 NCU06009 NCU07821 NCU07723 NCU01704 NCU08747 NCU02887 NCU09266 NCU03498 NCU09600 NCU09794 NCU03076
01.05.11.07.01 aerobic aromate catabolism	5.81707e-08	NCU00378 NCU04013 NCU04077 NCU08669 NCU05185 NCU05238 NCU00955 NCU04510 NCU05537 NCU05885 NCU06417 NCU01906 NCU06009 NCU07821 NCU07723 NCU01704 NCU08747 NCU02887 NCU09266 NCU03498 NCU09600 NCU09794 NCU03076
01.06 lipid, fatty acid and isoprenoid metabolism	3.63604e-08	NCU00193 NCU00316 NCU00378 NCU02307 NCU02335 NCU02397 NCU03696 NCU03768 NCU03803 NCU10038 NCU03949 NCU04013 NCU04077 NCU04130 NCU01376 NCU08669 NCU01181 NCU04695 NCU04815 NCU04823 NCU08199 NCU08563 NCU08535 NCU10276 NCU04865 NCU04904 NCU04910 NCU05185 NCU05238 NCU09931 NCU00535 NCU00606 NCU00721 NCU00803 NCU00955 NCU00987 NCU04510 NCU04435 NCU04380 NCU06041 NCU06055 NCU06063 NCU04539 NCU05591 NCU…
01.06.02.02 glycolipid metabolism	0.0408186	NCU02335 NCU03803 NCU06041 NCU08364 NCU01861 NCU06005 NCU05153 NCU05094 NCU01701 NCU09514 NCU09278
01.06.05 fatty acid metabolism	0.00169199	NCU00316 NCU02335 NCU03768 NCU03803 NCU01181 NCU08535 NCU04865 NCU05185 NCU00606 NCU04380 NCU06063 NCU04539 NCU01861 NCU02018 NCU02127 NCU06783 NCU06785 NCU07308 NCU07307 NCU05094 NCU08927 NCU08935 NCU08943 NCU08044 NCU08145 NCU08287 NCU02480 NCU08976 NCU09262 NCU09473 NCU09278
01.06.06 isoprenoid metabolism	0.0071422	NCU00378 NCU04013 NCU04077 NCU08669 NCU04695 NCU04904 NCU05185 NCU05238 NCU00606 NCU00987 NCU04510 NCU06055 NCU05591 NCU06416 NCU01861 NCU01906 NCU02018 NCU06931 NCU07509 NCU06009 NCU08943 NCU08044 NCU09185 NCU03006 NCU09262 NCU09266 NCU09278 NCU03358 NCU09830 NCU03076
01.06.10 regulation of lipid, fatty acid and isoprenoid metabolism	0.000490818	NCU02307 NCU03696 NCU08535 NCU00803 NCU04380 NCU06063 NCU05884 NCU05805 NCU06305 NCU07374 NCU07820 NCU07609 NCU10368 NCU08287 NCU08049 NCU09039 NCU09678
01.07 metabolism of vitamins, cofactors, and prosthetic groups	9.26195e-10	NCU00028 NCU00378 NCU00392 NCU02307 NCU02335 NCU02397 NCU03813 NCU04013 NCU04130 NCU01376 NCU08669 NCU04695 NCU04815 NCU04823 NCU08199 NCU08228 NCU08535 NCU04910 NCU00549 NCU00606 NCU00780 NCU11195 NCU00955 NCU00987 NCU04510 NCU04430 NCU04380 NCU06063 NCU05887 NCU05885 NCU05805 NCU04648 NCU06417 NCU06460 NCU06603 NCU01861 NCU01906 NCU02018 NCU06652 NCU06918 NCU06783 NCU06785 NCU07080 NCU07308 NCU…
01.07.01 biosynthesis of vitamins, cofactors, and prosthetic groups	0.000466346	NCU00378 NCU00392 NCU02307 NCU02335 NCU02397 NCU04013 NCU04130 NCU01376 NCU08669 NCU04695 NCU08199 NCU04910 NCU04648 NCU02018 NCU06783 NCU06785 NCU07308 NCU07240 NCU06009 NCU05078 NCU01449 NCU09545 NCU07623 NCU08441 NCU08935 NCU08287 NCU03006 NCU02887 NCU09262 NCU09266 NCU09473 NCU09273 NCU03358 NCU09674 NCU03076
01.07.03 catabolism of vitamins, cofactors, and prosthetic groups	0.00295032	NCU00378 NCU04013 NCU04130 NCU08669 NCU00987 NCU07240 NCU06009 NCU02887 NCU09266 NCU03076
01.20 secondary metabolism	2.14563e-16	NCU00028 NCU00055 NCU00285 NCU00378 NCU02307 NCU02335 NCU09864 NCU10031 NCU10021 NCU03643 NCU03646 NCU03803 NCU03813 NCU10055 NCU04013 NCU04077 NCU04078 NCU04295 NCU04249 NCU04130 NCU08669 NCU01181 NCU01095 NCU01066 NCU01065 NCU04695 NCU04823 NCU08199 NCU08549 NCU08537 NCU08535 NCU10276 NCU04862 NCU04865 NCU04886 NCU04904 NCU04910 NCU04931 NCU04963 NCU05185 NCU11146 NCU05238 NCU00549 NCU00606 NCU…
01.20.01 metabolism of primary metabolic sugar derivatives	8.80212e-06	NCU00028 NCU03803 NCU04823 NCU00642 NCU01861 NCU06652 NCU07240 NCU06009 NCU05153 NCU05094 NCU08402 NCU07723 NCU08943 NCU02480 NCU02887 NCU09473 NCU09278
01.20.01.01 metabolism of secondary monosaccharides	0.0103891	NCU00028 NCU04823 NCU06652 NCU08402
01.20.01.05 metabolism of sugar alcohols	0.00403286	NCU03803 NCU01861 NCU05094 NCU08943 NCU02480 NCU09473 NCU09278
01.20.01.09 metabolism of aminoglycoside antibiotics	0.00229633	NCU07240 NCU06009 NCU07723 NCU02887
01.20.05 metabolism of acetic acid derivatives	9.77808e-06	NCU00378 NCU03813 NCU04013 NCU04130 NCU08669 NCU04695 NCU04865 NCU00606 NCU00780 NCU11195 NCU04380 NCU06063 NCU04621 NCU06603 NCU07308 NCU07307 NCU05094 NCU08441 NCU09040 NCU03006 NCU09266 NCU09783 NCU03076
01.20.05.11 metabolism of polyketides	0.00665433	NCU04695 NCU04865 NCU04380 NCU06063 NCU06603 NCU07308 NCU07307 NCU08441 NCU09040 NCU03006
01.20.07 metabolism of propionic acid derivatives	0.00493964	NCU08535 NCU02127
01.20.15 metabolism of derivatives of dehydroquinic acid, shikimic acid and chorismic acid	0.0469727	NCU03803 NCU04695 NCU00606 NCU04380 NCU06063 NCU02018 NCU08441 NCU08935 NCU08943 NCU03006 NCU09473
01.20.17 metabolism of secondary products derived from primary amino acids	1.79093e-06	NCU00378 NCU02335 NCU04013 NCU08669 NCU08199 NCU05185 NCU11146 NCU04510 NCU06416 NCU01861 NCU01906 NCU07240 NCU06009 NCU05094 NCU07623 NCU08287 NCU02480 NCU09024 NCU09185 NCU09266 NCU09278 NCU09273 NCU03498 NCU09798 NCU03076
01.20.17.01 metabolism of nonprotein amino acids	0.00425333	NCU00378 NCU04013 NCU08669 NCU07623 NCU08287 NCU09266 NCU03498 NCU03076
01.20.17.09 metabolism of alkaloids	7.0551e-05	NCU02335 NCU08199 NCU11146 NCU04510 NCU01861 NCU01906 NCU07240 NCU06009 NCU05094 NCU02480 NCU09278 NCU09273
01.20.29 metabolism of secondary products derived from L-glutamic acid, L-proline and L-ornithine	0.0223491	NCU00378 NCU04013 NCU08669 NCU09266
01.20.31 metabolism of secondary products derived from L-lysine, L-arginine and L-histidine	0.000838701	NCU00378 NCU04013 NCU04077 NCU08669 NCU05185 NCU05238 NCU09266 NCU03076
01.20.33 metabolism of secondary products derived from L-tryptophan	0.0197426	NCU00955 NCU05885 NCU06417 NCU07821 NCU09456
01.20.35 metabolism of secondary products derived from L-phenylalanine and L-tyrosine	9.77309e-07	NCU00028 NCU10031 NCU03646 NCU03803 NCU04077 NCU01181 NCU04823 NCU08549 NCU05185 NCU05238 NCU00606 NCU04380 NCU06063 NCU10865 NCU05855 NCU06416 NCU01861 NCU06652 NCU06945 NCU07167 NCU08441 NCU08402 NCU08935 NCU08943 NCU02480 NCU09473 NCU03358 NCU03498 NCU09674
01.20.35.01 metabolism of phenylpropanoids	2.07049e-06	NCU00028 NCU10031 NCU03646 NCU03803 NCU04077 NCU01181 NCU04823 NCU08549 NCU05185 NCU05238 NCU00606 NCU04380 NCU06063 NCU10865 NCU05855 NCU06416 NCU01861 NCU06652 NCU06945 NCU07167 NCU08441 NCU08402 NCU08935 NCU08943 NCU02480 NCU09473 NCU03358 NCU03498
01.20.35.01.01 metabolism of melanins	0.0137268	NCU10031 NCU03803 NCU00606 NCU10865 NCU01861 NCU08943 NCU02480 NCU09473 NCU03498
01.20.37 metabolism of peptide derived compounds	0.0283705	NCU04130 NCU00549 NCU00847 NCU04380 NCU06063 NCU04569 NCU08441 NCU08935 NCU09903
01.20.37.03 metabolism of peptide antibiotics	0.0235352	NCU04380 NCU06063 NCU08441 NCU08935 NCU09903
01.25 extracellular metabolism	0.00910928	NCU02344 NCU03646 NCU06020 NCU06010 NCU05105 NCU04997 NCU07760 NCU08739 NCU03026 NCU09267 NCU11405 NCU03498 NCU09791 NCU09764 NCU10907
01.25.01 extracellular polysaccharide degradation	0.0051531	NCU02344 NCU03646 NCU06010 NCU05105 NCU04997 NCU07760 NCU09267 NCU11405 NCU09791 NCU09764
02 ENERGY	0.00172656	NCU00028 NCU00188 NCU00316 NCU00378 NCU00392 NCU00461 NCU02226 NCU02307 NCU02335 NCU02397 NCU09864 NCU03803 NCU03813 NCU04013 NCU04077 NCU04078 NCU08669 NCU01181 NCU04823 NCU08199 NCU08563 NCU08535 NCU04865 NCU05185 NCU05238 NCU00519 NCU00606 NCU00780 NCU11195 NCU00987 NCU04510 NCU04380 NCU06063 NCU04539 NCU05887 NCU05805 NCU06232 NCU08356 NCU01861 NCU01906 NCU11201 NCU02018 NCU02096 NCU05429 NCU…
02.01 glycolysis and gluconeogenesis	0.00122763	NCU00028 NCU09864 NCU03813 NCU04013 NCU04823 NCU08535 NCU00780 NCU11195 NCU04510 NCU06232 NCU01906 NCU11201 NCU06652 NCU07240 NCU07374 NCU06009 NCU05133 NCU08402 NCU07723 NCU08287 NCU08049 NCU10007 NCU02704 NCU02636 NCU02887 NCU03358 NCU09783
02.07 pentose-phosphate pathway	8.06674e-05	NCU02226 NCU03803 NCU03813 NCU00519 NCU00606 NCU00780 NCU11195 NCU01861 NCU02018 NCU06005 NCU05094 NCU07860 NCU08943 NCU01701 NCU08044 NCU02480 NCU09473 NCU09783
02.10 tricarboxylic-acid pathway (citrate cycle, Krebs cycle, TCA cycle)	0.0197986	NCU00461 NCU02397 NCU09864 NCU06063 NCU06232 NCU06783 NCU06785 NCU07756 NCU08935 NCU02704 NCU02482 NCU03031
02.16 fermentation	5.59318e-08	NCU00028 NCU00378 NCU00392 NCU02397 NCU09864 NCU03813 NCU04013 NCU04078 NCU08669 NCU04823 NCU08199 NCU08563 NCU00780 NCU11195 NCU04510 NCU06063 NCU04539 NCU05887 NCU01906 NCU06652 NCU07011 NCU07240 NCU06009 NCU06005 NCU07860 NCU08402 NCU07723 NCU08935 NCU08943 NCU01701 NCU02704 NCU09040 NCU02887 NCU09266 NCU09473 NCU09783 NCU03076
02.16.01 alcohol fermentation	5.53445e-06	NCU00028 NCU00378 NCU00392 NCU02397 NCU04013 NCU04078 NCU08669 NCU04823 NCU05887 NCU06652 NCU08402 NCU09040 NCU09266 NCU03076
02.16.09 mixed acid and butanediol fermentation	0.0139448	NCU00028 NCU04823 NCU06652 NCU08402 NCU08943 NCU09473
02.25 oxidation of fatty acids	0.00278196	NCU00188 NCU00316 NCU02335 NCU03803 NCU04077 NCU01181 NCU05185 NCU05238 NCU00606 NCU04380 NCU01861 NCU02018 NCU06005 NCU05094 NCU07860 NCU08935 NCU08943 NCU01701 NCU02480 NCU09185
02.45 energy conversion and regeneration	0.0236909	NCU00316 NCU00378 NCU02397 NCU03813 NCU04013 NCU08669 NCU00780 NCU11195 NCU00987 NCU06063 NCU07452 NCU08441 NCU08935 NCU10007 NCU08900 NCU09185 NCU09266 NCU09783 NCU09758 NCU03076
11.02.01 rRNA synthesis	0.00467091	NCU00038 NCU03650 NCU01257 NCU01104 NCU00925 NCU04439 NCU06217 NCU06520 NCU07011 NCU07839 NCU07712 NCU08951 NCU08968 NCU01595 NCU01638 NCU08518 NCU02605 NCU09349 NCU03396 NCU09598 NCU09742
11.04.01 rRNA processing	0.00295996	NCU00301 NCU00336 NCU00337 NCU03650 NCU03669 NCU03766 NCU01257 NCU01104 NCU08563 NCU05233 NCU00925 NCU04485 NCU04439 NCU04348 NCU05588 NCU06272 NCU06217 NCU06520 NCU06607 NCU07070 NCU07058 NCU07011 NCU07041 NCU07839 NCU08421 NCU07712 NCU08951 NCU08968 NCU01595 NCU01612 NCU01643 NCU01675 NCU02546 NCU03018 NCU09349 NCU09357 NCU03396 NCU09598 NCU09742 NCU03321
11.04.03.03 5^-end processing	0.0277678	NCU04439 NCU06718 NCU07070 NCU07712 NCU09349
11.06.01 rRNA modification	0.00533058	NCU03669 NCU08951 NCU08968 NCU01595 NCU03396 NCU03321
14.13.04 lysosomal and vacuolar protein degradation	0.0108373	NCU00188 NCU00249 NCU09992 NCU04430 NCU06055 NCU06720 NCU05980 NCU08739 NCU10907
14.13.04.02 vacuolar protein degradation	0.00589891	NCU00249 NCU04430 NCU06055 NCU06720 NCU05980 NCU08739 NCU10907
16.05 polysaccharide binding	0.00586638	NCU00984 NCU06020 NCU06010 NCU04997 NCU07760 NCU03026 NCU09568 NCU11405 NCU09764 NCU09904
16.11 amino acid/amino acid derivatives binding	0.0223491	NCU10276 NCU00721 NCU04435 NCU03509
16.17.03 potassium binding	0.00298059	NCU04065 NCU01906 NCU07240 NCU06009 NCU05154 NCU05046 NCU07723 NCU02887
16.21 complex cofactor/cosubstrate/vitamine binding	3.86846e-10	NCU00028 NCU00378 NCU02335 NCU02397 NCU09864 NCU03803 NCU03813 NCU03949 NCU04013 NCU04065 NCU04077 NCU04078 NCU08669 NCU08663 NCU01181 NCU04823 NCU08199 NCU08535 NCU04865 NCU05185 NCU11146 NCU05238 NCU09931 NCU00606 NCU00780 NCU00829 NCU11195 NCU00955 NCU00987 NCU04510 NCU04474 NCU04539 NCU05887 NCU05885 NCU05805 NCU06232 NCU06340 NCU08356 NCU01861 NCU01906 NCU02018 NCU02096 NCU02110 NCU02127 NCU…
16.21.01 heme binding	0.0474275	NCU04065 NCU04077 NCU08663 NCU05185 NCU05238 NCU00829 NCU00987 NCU04474 NCU02096 NCU02110 NCU06931 NCU09185 NCU03031
16.21.05 FAD/FMN binding	0.00347302	NCU02397 NCU03949 NCU04077 NCU01181 NCU08199 NCU05185 NCU05238 NCU09931 NCU00829 NCU00955 NCU04539 NCU05885 NCU02110 NCU07452 NCU07821 NCU08747 NCU08900 NCU09024 NCU09456 NCU09273 NCU09798
16.21.07 NAD/NADP binding	1.34534e-09	NCU00028 NCU00378 NCU02335 NCU03803 NCU03813 NCU04013 NCU04077 NCU04078 NCU08669 NCU04823 NCU08199 NCU04865 NCU05185 NCU05238 NCU00606 NCU00780 NCU11195 NCU00955 NCU00987 NCU04510 NCU05887 NCU05885 NCU06232 NCU01861 NCU01906 NCU02018 NCU02110 NCU06652 NCU07240 NCU06009 NCU05133 NCU05094 NCU07821 NCU09545 NCU08402 NCU08943 NCU08044 NCU08747 NCU02480 NCU08856 NCU09040 NCU09024 NCU02887 NCU09262 NCU…
16.21.15 biotin binding	0.00515223	NCU08535 NCU08356 NCU02127 NCU08287 NCU02704
20 CELLULAR TRANSPORT, TRANSPORT FACILITIES AND TRANSPORT ROUTES	0.0430992	NCU00090 NCU00188 NCU00285 NCU00316 NCU00378 NCU00392 NCU02307 NCU02335 NCU10021 NCU03768 NCU03795 NCU03949 NCU04013 NCU04065 NCU04077 NCU08669 NCU08663 NCU01181 NCU01095 NCU01066 NCU01065 NCU04695 NCU04809 NCU08199 NCU08225 NCU08228 NCU08563 NCU08535 NCU10276 NCU04865 NCU04886 NCU04904 NCU04931 NCU04942 NCU04963 NCU05185 NCU05238 NCU09931 NCU00606 NCU00721 NCU00790 NCU00803 NCU00829 NCU00830 NCU…
20.01 transported compounds (substrates)	0.0014882	NCU00090 NCU00316 NCU00378 NCU00392 NCU02335 NCU10021 NCU03768 NCU03795 NCU03949 NCU04013 NCU04065 NCU04077 NCU08669 NCU08663 NCU01181 NCU01095 NCU01066 NCU01065 NCU04809 NCU08199 NCU08225 NCU08228 NCU08563 NCU10276 NCU04865 NCU04886 NCU04931 NCU04942 NCU04963 NCU05185 NCU05238 NCU09931 NCU00606 NCU00721 NCU00790 NCU00803 NCU00829 NCU00830 NCU00876 NCU00955 NCU00987 NCU04510 NCU04435 NCU04433 NCU…
20.01.01 ion transport	1.15796e-06	NCU00316 NCU00392 NCU03768 NCU04065 NCU04077 NCU01095 NCU01065 NCU04809 NCU08225 NCU10276 NCU04963 NCU05185 NCU05238 NCU00721 NCU00790 NCU00803 NCU00829 NCU00830 NCU00876 NCU04510 NCU04435 NCU04433 NCU04421 NCU04418 NCU06040 NCU05591 NCU05546 NCU05884 NCU06305 NCU01906 NCU02110 NCU02122 NCU06918 NCU07068 NCU07262 NCU07240 NCU07375 NCU06009 NCU05154 NCU05153 NCU05089 NCU05046 NCU07820 NCU07609 NCU…
20.01.01.01 cation transport (H+, Na+, K+, Ca2+ , NH4+, etc.)	3.958e-07	NCU00316 NCU00392 NCU03768 NCU04065 NCU04077 NCU01095 NCU01065 NCU04809 NCU08225 NCU10276 NCU04963 NCU05185 NCU05238 NCU00721 NCU00790 NCU00803 NCU00829 NCU00830 NCU00876 NCU04510 NCU04435 NCU04421 NCU04418 NCU06040 NCU05591 NCU05546 NCU05884 NCU06305 NCU01906 NCU02110 NCU02122 NCU06918 NCU07068 NCU07262 NCU07240 NCU07375 NCU06009 NCU05154 NCU05153 NCU05046 NCU07820 NCU07609 NCU10368 NCU08439 NCU…
20.01.01.01.01 heavy metal ion transport (Cu+, Fe3+, etc.)	0.00142658	NCU01095 NCU04809 NCU08225 NCU10276 NCU00721 NCU00829 NCU00830 NCU00876 NCU04435 NCU05546 NCU02110 NCU07262 NCU07375 NCU05154 NCU05153 NCU05046 NCU08439 NCU08325 NCU08056 NCU03498 NCU03509 NCU09903
20.01.01.07 anion transport	0.00135598	NCU00316 NCU01065 NCU04809 NCU00803 NCU04433 NCU05884 NCU06305 NCU02122 NCU07375 NCU05089 NCU07820 NCU07609 NCU10368 NCU08439 NCU08325 NCU09039 NCU09678 NCU03235 NCU09909
20.01.03 C-compound and carbohydrate transport	0.000112247	NCU00090 NCU00316 NCU10021 NCU04809 NCU10276 NCU04886 NCU04931 NCU04963 NCU00721 NCU00803 NCU04435 NCU04433 NCU06040 NCU05591 NCU05884 NCU05854 NCU06341 NCU06328 NCU06305 NCU02122 NCU07140 NCU07375 NCU05089 NCU07820 NCU07609 NCU10368 NCU08425 NCU08431 NCU08439 NCU07769 NCU07938 NCU08325 NCU08447 NCU08056 NCU09039 NCU02903 NCU09444 NCU03509 NCU09678 NCU09830 NCU03235 NCU09909
20.01.07 amino acid/amino acid derivatives transport	0.000746688	NCU00316 NCU01095 NCU10276 NCU04942 NCU00721 NCU04435 NCU04418 NCU06040 NCU05591 NCU05546 NCU06305 NCU07262 NCU07754 NCU07938 NCU08880 NCU03509 NCU09830 NCU09903 NCU09909
20.01.11 amine / polyamine transport	0.0051531	NCU10276 NCU04886 NCU04942 NCU04435 NCU04418 NCU06918 NCU07754 NCU07938 NCU09444 NCU09909
20.01.13 lipid/fatty acid transport	0.0183085	NCU00316 NCU10021 NCU04809 NCU10276 NCU04886 NCU04963 NCU00721 NCU04435 NCU04421 NCU04418 NCU04380 NCU06040 NCU06063 NCU05591 NCU05546 NCU07375 NCU05154 NCU05046 NCU08935 NCU08325 NCU08056 NCU03509 NCU09830
20.01.15 electron transport	0.000327957	NCU00316 NCU00378 NCU02335 NCU03949 NCU04013 NCU04065 NCU04077 NCU08669 NCU08663 NCU01181 NCU01066 NCU08199 NCU08228 NCU08563 NCU04865 NCU05185 NCU05238 NCU09931 NCU00606 NCU00829 NCU00876 NCU00955 NCU00987 NCU04539 NCU05887 NCU05885 NCU04621 NCU06232 NCU01861 NCU02096 NCU02110 NCU06931 NCU07452 NCU05154 NCU05094 NCU05069 NCU05046 NCU07821 NCU07756 NCU08044 NCU08747 NCU02480 NCU08900 NCU09040 NCU…
20.01.23 allantoin and allantoate transport	0.000111346	NCU00803 NCU05884 NCU06305 NCU07140 NCU07820 NCU07609 NCU10368 NCU09039 NCU09678
20.01.25 vitamine/cofactor transport	0.00177721	NCU00316 NCU10276 NCU00721 NCU00803 NCU04435 NCU05884 NCU06305 NCU06918 NCU07140 NCU07820 NCU07609 NCU10368 NCU09039 NCU03509 NCU09678
20.01.27 drug/toxin transport	0.00216388	NCU01095 NCU04886 NCU04418 NCU06040 NCU05591 NCU05546 NCU06341 NCU06305 NCU07374 NCU05154 NCU05079 NCU05046 NCU08439 NCU07736 NCU07938 NCU08049 NCU08056 NCU08738 NCU09444 NCU09830 NCU09903
20.03 transport facilities	1.91209e-06	NCU00316 NCU10021 NCU03768 NCU04065 NCU04077 NCU01095 NCU01065 NCU04809 NCU10276 NCU04886 NCU04931 NCU04942 NCU04963 NCU00721 NCU00790 NCU00803 NCU00829 NCU00876 NCU04510 NCU04455 NCU04435 NCU04433 NCU04418 NCU04380 NCU06040 NCU06063 NCU05591 NCU05546 NCU05884 NCU05854 NCU06341 NCU06340 NCU06328 NCU06305 NCU01906 NCU02110 NCU02122 NCU06918 NCU07140 NCU07068 NCU07262 NCU07240 NCU07375 NCU06009 NCU…
20.03.01.01 ion channels	0.0202507	NCU00316 NCU04065 NCU04510 NCU04433 NCU01906 NCU02110 NCU07240 NCU06009 NCU07723 NCU08603 NCU02762 NCU02887 NCU09760 NCU03235
20.03.02 carrier (electrochemical potential-driven transport)	0.00335046	NCU00316 NCU10021 NCU01095 NCU04886 NCU04942 NCU04963 NCU00803 NCU04433 NCU04418 NCU06040 NCU05546 NCU06341 NCU02122 NCU06918 NCU07068 NCU07262 NCU07375 NCU05089 NCU05079 NCU07754 NCU07938 NCU08325 NCU08738 NCU09444 NCU03235 NCU09909
20.03.02.03 antiporter	0.019875	NCU00316 NCU01095 NCU04886 NCU04942 NCU04433 NCU04418 NCU06040 NCU05546 NCU06341 NCU02122 NCU07068 NCU07262 NCU07754 NCU07938 NCU09444 NCU03235
20.03.25 ABC transporters	0.000506231	NCU01095 NCU04886 NCU04510 NCU04418 NCU06040 NCU05591 NCU05546 NCU01906 NCU07240 NCU06009 NCU05079 NCU08439 NCU07736 NCU07723 NCU07938 NCU08056 NCU08738 NCU02887 NCU09444 NCU09830 NCU09903
20.09.16.01 Type I protein secretion system (ABC-type transport systems)	0.00430901	NCU01095 NCU04886 NCU04418 NCU06040 NCU05591 NCU05546 NCU06341 NCU08439 NCU07736 NCU07938 NCU08056 NCU09444 NCU09830 NCU09903
20.09.16.07 non-vesicular cellular export	0.0324539	NCU04886 NCU04421 NCU05546 NCU07938 NCU09444
20.09.18 cellular import	0.00026379	NCU10021 NCU01095 NCU01065 NCU04695 NCU04809 NCU08225 NCU10276 NCU04904 NCU04942 NCU04963 NCU00721 NCU00790 NCU00803 NCU00829 NCU00830 NCU00876 NCU04510 NCU04435 NCU04433 NCU04421 NCU06040 NCU05591 NCU05884 NCU05881 NCU06305 NCU01906 NCU02110 NCU02122 NCU06918 NCU07140 NCU07262 NCU07240 NCU07375 NCU06009 NCU05089 NCU05079 NCU05046 NCU07820 NCU07609 NCU10368 NCU08439 NCU07754 NCU07723 NCU08325 NCU…
20.09.18.07 non-vesicular cellular import	3.32403e-09	NCU10021 NCU01095 NCU01065 NCU10276 NCU04942 NCU04963 NCU00721 NCU00803 NCU00829 NCU00830 NCU00876 NCU04435 NCU04433 NCU05884 NCU06305 NCU02122 NCU06918 NCU07140 NCU07375 NCU05089 NCU05079 NCU07820 NCU07609 NCU10368 NCU07754 NCU08325 NCU08738 NCU09039 NCU03509 NCU09678 NCU03235
30.01.09.01 NO mediated signal transduction	0.00589744	NCU04077 NCU05185 NCU05238
32 CELL RESCUE, DEFENSE AND VIRULENCE	0.00395897	NCU00028 NCU00038 NCU00090 NCU00188 NCU00249 NCU00285 NCU00378 NCU10226 NCU02335 NCU10015 NCU03606 NCU03643 NCU03646 NCU03649 NCU03650 NCU03768 NCU10055 NCU04013 NCU04077 NCU04130 NCU01376 NCU08669 NCU01104 NCU01095 NCU04695 NCU04697 NCU04815 NCU04823 NCU08199 NCU10276 NCU04865 NCU04886 NCU04931 NCU05185 NCU05238 NCU00549 NCU00701 NCU00721 NCU10895 NCU00829 NCU00955 NCU00987 NCU04510 NCU04473 NCU…
32.01.01 oxidative stress response	0.0260126	NCU00038 NCU00285 NCU00378 NCU03646 NCU04013 NCU08669 NCU04815 NCU00549 NCU00829 NCU05591 NCU05885 NCU02110 NCU06803 NCU07821 NCU08056 NCU08747 NCU09266 NCU09456 NCU09420 NCU03358 NCU03426 NCU09733 NCU09830
32.01.03 osmotic and salt stress response	0.0221333	NCU00378 NCU03643 NCU04013 NCU08669 NCU10276 NCU00721 NCU04510 NCU04435 NCU04648 NCU01906 NCU07374 NCU06009 NCU08468 NCU02887 NCU09258 NCU09266 NCU03358 NCU03509 NCU09758 NCU03241 NCU03076
32.01.11 nutrient starvation response	0.0073611	NCU00188 NCU00249 NCU03768 NCU01376 NCU01095 NCU04418 NCU06040 NCU06055 NCU05546 NCU04648 NCU06341 NCU06803 NCU07736 NCU08739 NCU09258 NCU09444 NCU09903 NCU10907
32.05 disease, virulence and defense	8.31817e-07	NCU00249 NCU00378 NCU02335 NCU03643 NCU03646 NCU04013 NCU04077 NCU04130 NCU08669 NCU01095 NCU04695 NCU04697 NCU08199 NCU04865 NCU04886 NCU04931 NCU05185 NCU05238 NCU00549 NCU00701 NCU00955 NCU00987 NCU04473 NCU04418 NCU06020 NCU06040 NCU06063 NCU05618 NCU05591 NCU05546 NCU05887 NCU05885 NCU05855 NCU05854 NCU06341 NCU06328 NCU06305 NCU08366 NCU01861 NCU02018 NCU02096 NCU02110 NCU06945 NCU06803 NCU…
32.05.01.01 antibiotic resistance	0.0335832	NCU01095 NCU04886 NCU04418 NCU06040 NCU05546 NCU06341 NCU08968 NCU07938 NCU09444 NCU09903
32.05.01.03.01 organic chemical agent resistance	0.0153465	NCU01095 NCU04886 NCU04418 NCU06040 NCU05546 NCU07938 NCU09444
32.05.03 defense related proteins	0.000171004	NCU00378 NCU04013 NCU08669 NCU00549 NCU00701 NCU00987 NCU04418 NCU06020 NCU06040 NCU06063 NCU05618 NCU05546 NCU02110 NCU06945 NCU06803 NCU07167 NCU08441 NCU08935 NCU09185 NCU03026 NCU09266 NCU03076
32.05.05 virulence, disease factors	7.68539e-07	NCU00249 NCU02335 NCU04130 NCU01095 NCU04695 NCU04697 NCU08199 NCU04865 NCU04886 NCU04931 NCU00987 NCU04473 NCU06020 NCU05618 NCU05887 NCU05855 NCU05854 NCU06328 NCU08366 NCU01861 NCU02018 NCU07389 NCU05105 NCU01449 NCU08431 NCU08439 NCU08441 NCU07736 NCU07769 NCU08943 NCU07938 NCU08447 NCU08739 NCU02480 NCU09040 NCU03026 NCU03006 NCU02903 NCU09444 NCU09473 NCU09273 NCU09791 NCU10907
32.05.05.01 toxins	0.0165528	NCU02335 NCU04695 NCU04865 NCU04886 NCU06020 NCU05855 NCU08439 NCU08441 NCU07938 NCU09040 NCU03026 NCU03006 NCU09444
32.07 detoxification	3.10171e-05	NCU00028 NCU00378 NCU10015 NCU03646 NCU04013 NCU04077 NCU08669 NCU01095 NCU04695 NCU04697 NCU04815 NCU04823 NCU04886 NCU05185 NCU05238 NCU00549 NCU00829 NCU00955 NCU00987 NCU04418 NCU06040 NCU05591 NCU05546 NCU05885 NCU06341 NCU06305 NCU02110 NCU06652 NCU07262 NCU07240 NCU06009 NCU05153 NCU07821 NCU07819 NCU07610 NCU08439 NCU08402 NCU07736 NCU07723 NCU07938 NCU01675 NCU08049 NCU08056 NCU08747 NCU…
32.07.01 detoxification involving cytochrome P450	0.0222653	NCU04077 NCU05185 NCU05238 NCU00987 NCU07819 NCU07610 NCU09185 NCU09800
32.07.03 detoxification by modification	0.000216802	NCU00378 NCU03646 NCU04013 NCU08669 NCU04695 NCU04815 NCU00549 NCU00955 NCU05885 NCU07240 NCU06009 NCU05153 NCU07821 NCU07723 NCU08747 NCU02887 NCU09266 NCU09456 NCU03358 NCU03498 NCU03076
32.07.05 detoxification by export	0.00287587	NCU01095 NCU04886 NCU04418 NCU06040 NCU05591 NCU05546 NCU06341 NCU06305 NCU08439 NCU07736 NCU07938 NCU08049 NCU08056 NCU09444 NCU09830 NCU09903
32.07.09 detoxification by degradation	0.022799	NCU00378 NCU04013 NCU08669 NCU04697 NCU09266 NCU03498 NCU03076
32.10 degradation / modification of foreign (exogenous) compounds	0.00547238	NCU03646 NCU05185 NCU00955 NCU04510 NCU05885 NCU01906 NCU05105 NCU04997 NCU07821 NCU07760 NCU08747 NCU09185 NCU09267 NCU09456 NCU09791 NCU09764
32.10.07 degradation / modification of foreign (exogenous) polysaccharides	0.0257567	NCU03646 NCU05105 NCU04997 NCU07760 NCU09267 NCU09791 NCU09764
34 INTERACTION WITH THE ENVIRONMENT	0.000677465	NCU00038 NCU00090 NCU00188 NCU00249 NCU00285 NCU00316 NCU02307 NCU02335 NCU10021 NCU03643 NCU03768 NCU03795 NCU10055 NCU04065 NCU04077 NCU01112 NCU01095 NCU01065 NCU04695 NCU04809 NCU08225 NCU08226 NCU08563 NCU10276 NCU04886 NCU04963 NCU05185 NCU05238 NCU00721 NCU00803 NCU00829 NCU00830 NCU00876 NCU04510 NCU04435 NCU04433 NCU04421 NCU04418 NCU06020 NCU06040 NCU06063 NCU06122 NCU05591 NCU05588 NCU…
34.01 homeostasis	0.00103612	NCU00090 NCU10021 NCU10055 NCU04065 NCU01095 NCU01065 NCU04809 NCU08225 NCU10276 NCU04963 NCU00721 NCU00829 NCU00830 NCU00876 NCU04510 NCU04435 NCU04433 NCU04421 NCU04418 NCU06040 NCU06063 NCU05591 NCU06341 NCU01906 NCU02110 NCU02122 NCU06729 NCU07068 NCU07262 NCU07240 NCU07375 NCU07509 NCU06009 NCU05154 NCU05153 NCU05046 NCU08439 NCU08441 NCU07728 NCU07723 NCU08935 NCU08943 NCU01652 NCU08325 NCU…
34.01.01 homeostasis of cations	9.63157e-05	NCU00090 NCU10021 NCU10055 NCU04065 NCU01095 NCU01065 NCU04809 NCU08225 NCU10276 NCU04963 NCU00721 NCU00829 NCU00830 NCU00876 NCU04510 NCU04435 NCU04421 NCU04418 NCU06040 NCU06063 NCU05591 NCU06341 NCU01906 NCU02110 NCU06729 NCU07068 NCU07262 NCU07240 NCU07375 NCU07509 NCU06009 NCU05154 NCU05153 NCU05046 NCU08439 NCU08441 NCU07728 NCU07723 NCU08935 NCU08943 NCU01652 NCU08325 NCU08056 NCU02762 NCU…
34.01.01.01 homeostasis of metal ions (Na, K, Ca etc.)	3.20433e-05	NCU00090 NCU04065 NCU01095 NCU08225 NCU10276 NCU00721 NCU00829 NCU00830 NCU00876 NCU04510 NCU04435 NCU04421 NCU06063 NCU05591 NCU06341 NCU01906 NCU02110 NCU06729 NCU07068 NCU07262 NCU07240 NCU07509 NCU06009 NCU05154 NCU05153 NCU05046 NCU08439 NCU08441 NCU07728 NCU07723 NCU08935 NCU08943 NCU01652 NCU08056 NCU02762 NCU02887 NCU09230 NCU03498 NCU03509 NCU09758 NCU09830 NCU03241 NCU09903
34.01.03 homeostasis of anions	0.013303	NCU04809 NCU04433 NCU02122 NCU07375 NCU08325 NCU03235 NCU09909
34.01.03.01 homeostasis of sulfate	0.042824	NCU04433 NCU03235
34.03.03 regulation, generation and propagation of action potential	0.0235352	NCU04065 NCU04077 NCU05185 NCU02762 NCU09689
34.11 cellular sensing and response to external stimulus	0.00266523	NCU00038 NCU00090 NCU00188 NCU00249 NCU00285 NCU00316 NCU02307 NCU02335 NCU10021 NCU03643 NCU01112 NCU04695 NCU08563 NCU10276 NCU04886 NCU04963 NCU00721 NCU00803 NCU00829 NCU00876 NCU04510 NCU04435 NCU06020 NCU06122 NCU05591 NCU05588 NCU05885 NCU05884 NCU06305 NCU06524 NCU01906 NCU02096 NCU02110 NCU06729 NCU06918 NCU07140 NCU07375 NCU07374 NCU06009 NCU05154 NCU05094 NCU05079 NCU05046 NCU07821 NCU…
34.11.03 chemoperception and response	0.0199978	NCU00038 NCU00090 NCU00285 NCU02307 NCU02335 NCU03643 NCU04695 NCU10276 NCU04886 NCU00721 NCU04510 NCU04435 NCU06020 NCU05591 NCU05588 NCU05885 NCU01906 NCU07374 NCU06009 NCU05094 NCU07821 NCU08439 NCU07938 NCU08044 NCU08049 NCU08856 NCU09024 NCU03026 NCU02887 NCU09258 NCU09456 NCU09444 NCU03509 NCU09798 NCU09758 NCU09830
34.11.07 gravity perception and response	0.0269388	NCU00829 NCU02110
34.11.12 perception of nutrients and nutritional adaptation	4.1882e-05	NCU00249 NCU10021 NCU01112 NCU10276 NCU04963 NCU00721 NCU00803 NCU04435 NCU06020 NCU06122 NCU05591 NCU05884 NCU06305 NCU06524 NCU06729 NCU07140 NCU07375 NCU05079 NCU07820 NCU07609 NCU10368 NCU08325 NCU08056 NCU08738 NCU08739 NCU08880 NCU09039 NCU03026 NCU03509 NCU09678 NCU09758 NCU09830 NCU10907
34.11.13.01 gas exchange and distribution	0.0269388	NCU02096 NCU06918

## Sheet: GO analysis unique 2X & q≤0.1
GOID	TERM	PVALUE	ANNOTATED_GENES
GO:0050896	response to stimulus	1.1438e-10	NCU03949, NCU09403, NCU05429, NCU06005, NCU05133, NCU00461, NCU06977, NCU01258, NCU03780, NCU05591, NCU08351, NCU02579, NCU07308, NCU00830, NCU02887, NCU09266, NCU01861, NCU07921, NCU01193, NCU08173, NCU05652, NCU01555, NCU08563, NCU04197, NCU04474, NCU06597, NCU04908, NCU02596, NCU06294, NCU09830, NCU06009, NCU00549, NCU01906, NCU09230, NCU08225, NCU00881, NCU02184, NCU03358, NCU04488, NCU08927,…
GO:0009314	response to radiation	4.18928e-09	NCU06009, NCU09403, NCU05429, NCU00549, NCU06005, NCU01906, NCU05133, NCU06977, NCU01258, NCU03358, NCU03780, NCU06603, NCU07441, NCU02691, NCU02513, NCU06682, NCU10021, NCU02579, NCU04510, NCU09931, NCU10055, NCU07392, NCU02887, NCU09266, NCU08549, NCU01861, NCU07921, NCU09992, NCU07325, NCU05844, NCU01193, NCU03643, NCU08173, NCU05652, NCU01555, NCU07846, NCU04667, NCU05627, NCU07061, NCU04474,…
GO:0009416	response to light stimulus	4.18928e-09	NCU06009, NCU09403, NCU05429, NCU00549, NCU06005, NCU01906, NCU05133, NCU06977, NCU01258, NCU03358, NCU03780, NCU06603, NCU07441, NCU02691, NCU02513, NCU06682, NCU10021, NCU02579, NCU04510, NCU09931, NCU10055, NCU07392, NCU02887, NCU09266, NCU08549, NCU01861, NCU07921, NCU09992, NCU07325, NCU05844, NCU01193, NCU03643, NCU08173, NCU05652, NCU01555, NCU07846, NCU04667, NCU05627, NCU07061, NCU04474,…
GO:0009628	response to abiotic stimulus	4.44484e-09	NCU06009, NCU09403, NCU05429, NCU00549, NCU06005, NCU01906, NCU05133, NCU06977, NCU01258, NCU00881, NCU03358, NCU02184, NCU08927, NCU03780, NCU06603, NCU07441, NCU02691, NCU02513, NCU06682, NCU10021, NCU04510, NCU02579, NCU09931, NCU10055, NCU07308, NCU07392, NCU02887, NCU09266, NCU08549, NCU01861, NCU07921, NCU09992, NCU07325, NCU05844, NCU01193, NCU03643, NCU08173, NCU05652, NCU01555, NCU07846,…
GO:0010438	cellular response to sulfur starvation	3.31058e-05	NCU06041, NCU08563, NCU09230, NCU04433
GO:0042594	response to starvation	5.25494e-05	NCU08563, NCU09230, NCU04433, NCU03643, NCU06041, NCU08927, NCU02482, NCU09266, NCU04904, NCU10021, NCU06417
GO:0009267	cellular response to starvation	0.000109111	NCU08563, NCU09230, NCU04433, NCU06041, NCU08927, NCU02482, NCU04904, NCU09266, NCU10021, NCU06417
GO:0031668	cellular response to extracellular stimulus	0.000264523	NCU08563, NCU09230, NCU04433, NCU06041, NCU08927, NCU02482, NCU04904, NCU09266, NCU10021, NCU06417
GO:0031669	cellular response to nutrient levels	0.000264523	NCU08563, NCU09230, NCU04433, NCU06041, NCU08927, NCU02482, NCU04904, NCU09266, NCU10021, NCU06417
GO:0071496	cellular response to external stimulus	0.000264523	NCU08563, NCU09230, NCU04433, NCU06041, NCU08927, NCU02482, NCU04904, NCU09266, NCU10021, NCU06417
GO:0009991	response to extracellular stimulus	0.00032093	NCU08563, NCU09230, NCU04433, NCU03643, NCU06041, NCU08927, NCU02482, NCU09266, NCU04904, NCU10021, NCU06417
GO:0031667	response to nutrient levels	0.00032093	NCU08563, NCU09230, NCU04433, NCU03643, NCU06041, NCU08927, NCU02482, NCU09266, NCU04904, NCU10021, NCU06417
GO:0000768	syncytium formation by plasma membrane fusion	0.000813383	NCU09337, NCU02811, NCU02767, NCU01789, NCU07389, NCU00881, NCU07392
GO:0006949	syncytium formation	0.000813383	NCU09337, NCU02811, NCU02767, NCU01789, NCU07389, NCU00881, NCU07392
GO:0044282	small molecule catabolic process	0.00085379	NCU04815, NCU00721, NCU06652, NCU03813, NCU01906, NCU03076
GO:0006562	proline catabolic process	0.00263708	NCU00721, NCU03076
GO:0046185	aldehyde catabolic process	0.00263708	NCU04815, NCU06652
GO:0071705	nitrogen compound transport	0.0028656	NCU05591, NCU07459, NCU00721, NCU03509, NCU09909
GO:0009605	response to external stimulus	0.00302837	NCU08563, NCU09230, NCU04433, NCU03643, NCU06041, NCU08927, NCU02482, NCU09266, NCU04904, NCU10021, NCU06417
GO:1901698	response to nitrogen compound	0.00395707	NCU05881, NCU03949, NCU08351, NCU05627, NCU04197, NCU04488, NCU02184, NCU04491, NCU04487, NCU06294
GO:0007154	cell communication	0.00437099	NCU08563, NCU09230, NCU04433, NCU06041, NCU08927, NCU02482, NCU04904, NCU09266, NCU10021, NCU06417
GO:0006536	glutamate metabolic process	0.00457011	NCU00721, NCU02482, NCU03509, NCU03076
GO:0042221	response to chemical	0.0051162	NCU05881, NCU05591, NCU03949, NCU01055, NCU08351, NCU05627, NCU04197, NCU00461, NCU08225, NCU04488, NCU02184, NCU00830, NCU04491, NCU04487, NCU06294
GO:0009636	response to toxic substance	0.00622637	NCU05591, NCU03949, NCU00461
GO:0006811	ion transport	0.00704238	NCU01055, NCU00721, NCU03509, NCU09909, NCU08225, NCU05046
GO:0015812	gamma-aminobutyric acid transport	0.00764116	NCU00721, NCU03509
GO:0015846	polyamine transport	0.00764116	NCU03509, NCU09909
GO:0033554	cellular response to stress	0.0093064	NCU01348, NCU08563, NCU04510, NCU09230, NCU04433, NCU08927, NCU06041, NCU02482, NCU09266, NCU04904, NCU10021, NCU06417
GO:1901565	organonitrogen compound catabolic process	0.0118668	NCU07153, NCU00721, NCU01816, NCU03076
GO:0043331	response to dsRNA	0.0135308	NCU05881, NCU08351, NCU05627, NCU04197, NCU04488, NCU04491, NCU04487, NCU06294
GO:0043648	dicarboxylic acid metabolic process	0.0144332	NCU00721, NCU02482, NCU03509, NCU03076
GO:0006560	proline metabolic process	0.0147628	NCU00721, NCU03076
GO:0006749	glutathione metabolic process	0.0147628	NCU07153, NCU04815
GO:0006865	amino acid transport	0.0147628	NCU00721, NCU03509
GO:0015718	monocarboxylic acid transport	0.0147628	NCU00721, NCU03509
GO:0016036	cellular response to phosphate starvation	0.0147628	NCU04904, NCU06417
GO:0019676	ammonia assimilation cycle	0.0147628	NCU00721, NCU03509
GO:0044273	sulfur compound catabolic process	0.0147628	NCU07153, NCU02482
GO:0006812	cation transport	0.0205535	NCU00721, NCU09909, NCU08225, NCU05046
GO:0014070	response to organic cyclic compound	0.0209111	NCU05881, NCU08351, NCU05627, NCU04197, NCU04488, NCU04491, NCU04487, NCU06294
GO:0006950	response to stress	0.0229954	NCU01906, NCU09230, NCU07325, NCU00881, NCU03643, NCU02184, NCU08927, NCU06041, NCU04904, NCU10021, NCU01348, NCU04510, NCU08563, NCU04433, NCU02482, NCU09266, NCU06417
GO:0009065	glutamine family amino acid catabolic process	0.0237721	NCU00721, NCU03076
GO:0009408	response to heat	0.0285198	NCU08927, NCU04510, NCU07325, NCU00881, NCU02184
GO:0044712	single-organism catabolic process	0.0321587	NCU04815, NCU00721, NCU06652, NCU03813, NCU01906, NCU03076
GO:0006575	cellular modified amino acid metabolic process	0.0321632	NCU07153, NCU04815, NCU09230
GO:0006913	nucleocytoplasmic transport	0.0323392	NCU07459, NCU02546, NCU08535, NCU05289
GO:0051169	nuclear transport	0.0323392	NCU07459, NCU02546, NCU08535, NCU05289
GO:0006534	cysteine metabolic process	0.0344567	NCU09230, NCU01652
GO:0042149	cellular response to glucose starvation	0.0369859	NCU08927, NCU02482, NCU09266, NCU10021
GO:0071426	ribonucleoprotein complex export from nucleus	0.0387085	NCU07459, NCU02546, NCU05289
GO:0006790	sulfur compound metabolic process	0.0394405	NCU07153, NCU04815, NCU02482, NCU09230, NCU01652
GO:0006820	anion transport	0.0458743	NCU01055, NCU00721, NCU03509
GO:0071166	ribonucleoprotein complex localization	0.0458743	NCU07459, NCU02546, NCU05289
GO:0006541	glutamine metabolic process	0.0466214	NCU00721, NCU03509
GO:1990267	response to transition metal nanoparticle	0.0466214	NCU01055, NCU00830

## Sheet: FunCat analysis 2X & q≤0.1  
FUNCTIONAL CATEGORY	P-VALUE	genes SET
01.05 C-compound and carbohydrate metabolism	7.61919e-14	NCU00090 NCU00193 NCU00316 NCU00378 NCU00392 NCU02226 NCU02344 NCU09864 NCU10021 NCU03641 NCU03646 NCU03649 NCU03669 NCU03795 NCU03813 NCU03949 NCU04013 NCU04078 NCU04132 NCU04130 NCU01376 NCU08669 NCU04695 NCU04815 NCU08199 NCU08226 NCU08228 NCU08549 NCU08535 NCU10276 NCU04865 NCU09931 NCU00606 NCU00642 NCU00701 NCU11195 NCU00955 NCU04510 NCU04380 NCU06041 NCU06062 NCU06063 NCU04539 NCU05591 NCU…
01.20 secondary metabolism	9.34045e-13	NCU00285 NCU00378 NCU09864 NCU10021 NCU03643 NCU03646 NCU03813 NCU10055 NCU04013 NCU04078 NCU04249 NCU04130 NCU08669 NCU01095 NCU01066 NCU01065 NCU04695 NCU08199 NCU08549 NCU08537 NCU08535 NCU10276 NCU04865 NCU04886 NCU04904 NCU00549 NCU00606 NCU00642 NCU00721 NCU00847 NCU00876 NCU11195 NCU00955 NCU04510 NCU04453 NCU04380 NCU06040 NCU06062 NCU06063 NCU04539 NCU10865 NCU05591 NCU05887 NCU05885 NCU…
01 METABOLISM	1.26951e-11	NCU00090 NCU00193 NCU00285 NCU00316 NCU00378 NCU00392 NCU00461 NCU02226 NCU02344 NCU02361 NCU09864 NCU10021 NCU03641 NCU03643 NCU03646 NCU03649 NCU03669 NCU03696 NCU03768 NCU03795 NCU03813 NCU10038 NCU10055 NCU03949 NCU04013 NCU04078 NCU04249 NCU04132 NCU04130 NCU01376 NCU01348 NCU08669 NCU08643 NCU01258 NCU01095 NCU01066 NCU01065 NCU04695 NCU04697 NCU04815 NCU08199 NCU08226 NCU08228 NCU08563 NCU…
01.02 nitrogen, sulfur and selenium metabolism	5.34431e-11	NCU00378 NCU00461 NCU02361 NCU03643 NCU03768 NCU03949 NCU04013 NCU01348 NCU08669 NCU01258 NCU01065 NCU04697 NCU08563 NCU08535 NCU09931 NCU00549 NCU00955 NCU04474 NCU04466 NCU04433 NCU06041 NCU05885 NCU05884 NCU08364 NCU02084 NCU02096 NCU05153 NCU07821 NCU07819 NCU09545 NCU07623 NCU07610 NCU07609 NCU10368 NCU07894 NCU01652 NCU01816 NCU08747 NCU10007 NCU08900 NCU09039 NCU09230 NCU09266 NCU09456 NCU…
01.01 amino acid metabolism	1.95005e-09	NCU00378 NCU00461 NCU02226 NCU09864 NCU03643 NCU03646 NCU03768 NCU03813 NCU04013 NCU04130 NCU01348 NCU08669 NCU01095 NCU01066 NCU01065 NCU04697 NCU04815 NCU08563 NCU08535 NCU10276 NCU04865 NCU04942 NCU00549 NCU00721 NCU11195 NCU04510 NCU04474 NCU04433 NCU04380 NCU06040 NCU06063 NCU10865 NCU05537 NCU05499 NCU05885 NCU04569 NCU06232 NCU01861 NCU01906 NCU02018 NCU02084 NCU02127 NCU06652 NCU07143 NCU…
01.07 metabolism of vitamins, cofactors, and prosthetic groups	3.5502e-09	NCU00378 NCU00392 NCU03813 NCU04013 NCU04130 NCU01376 NCU08669 NCU04695 NCU04815 NCU08199 NCU08228 NCU08535 NCU00549 NCU00606 NCU11195 NCU00955 NCU04510 NCU04430 NCU04380 NCU06063 NCU05887 NCU05885 NCU06417 NCU06460 NCU06603 NCU01861 NCU01906 NCU02018 NCU06652 NCU06918 NCU06785 NCU07308 NCU07262 NCU06009 NCU05094 NCU05078 NCU07821 NCU01449 NCU09545 NCU07623 NCU08441 NCU08402 NCU08935 NCU08044 NCU…
16.21.07 NAD/NADP binding	2.62264e-08	NCU00378 NCU03813 NCU04013 NCU04078 NCU08669 NCU08199 NCU04865 NCU00606 NCU11195 NCU00955 NCU04510 NCU05887 NCU05885 NCU06232 NCU01861 NCU01906 NCU02018 NCU06652 NCU06009 NCU05133 NCU05094 NCU07821 NCU09545 NCU08402 NCU08044 NCU08747 NCU02480 NCU08856 NCU09040 NCU09024 NCU02887 NCU09266 NCU09456 NCU09473 NCU09798 NCU03076
01.20.05 metabolism of acetic acid derivatives	6.30735e-08	NCU00378 NCU03813 NCU04013 NCU04130 NCU08669 NCU04695 NCU04865 NCU00606 NCU11195 NCU04380 NCU06063 NCU04621 NCU06603 NCU07308 NCU07307 NCU05094 NCU08441 NCU09040 NCU03006 NCU09266 NCU03076
02.16 fermentation	6.64846e-08	NCU00378 NCU00392 NCU09864 NCU03813 NCU04013 NCU04078 NCU08669 NCU08199 NCU08563 NCU11195 NCU04510 NCU06063 NCU04539 NCU05887 NCU01906 NCU06652 NCU06009 NCU06005 NCU07860 NCU08402 NCU07723 NCU08935 NCU01701 NCU09040 NCU02887 NCU09266 NCU09473 NCU03076
01.05.11.07.01 aerobic aromate catabolism	8.38857e-08	NCU00378 NCU04013 NCU08669 NCU00955 NCU04510 NCU05537 NCU05885 NCU06417 NCU01906 NCU06009 NCU07821 NCU07723 NCU08747 NCU02887 NCU09266 NCU09600 NCU09794 NCU03076
20.09.18.07 non-vesicular cellular import	1.12762e-07	NCU10021 NCU01095 NCU01065 NCU10276 NCU04942 NCU00721 NCU00830 NCU00876 NCU04433 NCU05884 NCU06918 NCU07375 NCU05089 NCU05079 NCU07609 NCU10368 NCU07754 NCU08325 NCU09039 NCU03509 NCU09678 NCU03235
01.05.11.07 aromate catabolism	1.40378e-07	NCU00378 NCU04013 NCU08669 NCU00955 NCU04510 NCU05537 NCU05885 NCU06417 NCU01906 NCU06009 NCU07821 NCU07723 NCU08747 NCU02887 NCU09266 NCU09600 NCU09794 NCU03076
01.06 lipid, fatty acid and isoprenoid metabolism	3.90876e-07	NCU00193 NCU00316 NCU00378 NCU03696 NCU03768 NCU10038 NCU03949 NCU04013 NCU04130 NCU01376 NCU08669 NCU04695 NCU04815 NCU08199 NCU08563 NCU08535 NCU10276 NCU04865 NCU04904 NCU09931 NCU00606 NCU00721 NCU00955 NCU04510 NCU04380 NCU06041 NCU06063 NCU04539 NCU05591 NCU05522 NCU05887 NCU05885 NCU05884 NCU05841 NCU04621 NCU06460 NCU08364 NCU01861 NCU01906 NCU02018 NCU02127 NCU06652 NCU06785 NCU07308 NCU…
01.01.09 metabolism of the cysteine - aromatic group	4.55311e-07	NCU00378 NCU03813 NCU04013 NCU04130 NCU01348 NCU08669 NCU01095 NCU01066 NCU04697 NCU00549 NCU11195 NCU04474 NCU04380 NCU06040 NCU06063 NCU10865 NCU05537 NCU05499 NCU01861 NCU02018 NCU02084 NCU06009 NCU05153 NCU07623 NCU08441 NCU07723 NCU07938 NCU01652 NCU08044 NCU09024 NCU02887 NCU09230 NCU09266 NCU09798 NCU03076
01.05.02 sugar, glucoside, polyol and carboxylate metabolism	4.65278e-07	NCU00193 NCU02226 NCU02344 NCU03641 NCU04013 NCU08199 NCU08226 NCU08228 NCU00606 NCU00642 NCU04510 NCU05887 NCU06232 NCU01861 NCU01873 NCU01906 NCU05429 NCU06652 NCU06918 NCU06785 NCU07067 NCU06009 NCU06005 NCU05133 NCU05132 NCU05094 NCU04997 NCU07860 NCU08402 NCU07756 NCU07723 NCU01701 NCU08087 NCU08746 NCU02482 NCU02480 NCU08856 NCU03031 NCU02887 NCU09473 NCU09733 NCU09791
16.21 complex cofactor/cosubstrate/vitamine binding	5.05311e-07	NCU00378 NCU09864 NCU03813 NCU03949 NCU04013 NCU04078 NCU08669 NCU08199 NCU08535 NCU04865 NCU09931 NCU00606 NCU11195 NCU00955 NCU04510 NCU04474 NCU04539 NCU05887 NCU05885 NCU06232 NCU01861 NCU01906 NCU02018 NCU02096 NCU02127 NCU06652 NCU06009 NCU05133 NCU05094 NCU07821 NCU09545 NCU07623 NCU08402 NCU07756 NCU01652 NCU08044 NCU08747 NCU02480 NCU08856 NCU08900 NCU09040 NCU09024 NCU03031 NCU02887 NCU…
01.05.02.07 sugar, glucoside, polyol and carboxylate catabolism	5.71008e-07	NCU02226 NCU02344 NCU03641 NCU04013 NCU08199 NCU00606 NCU00642 NCU04510 NCU06232 NCU01861 NCU01873 NCU01906 NCU05429 NCU06652 NCU06785 NCU06009 NCU06005 NCU05133 NCU05094 NCU04997 NCU07860 NCU08402 NCU07756 NCU07723 NCU01701 NCU08087 NCU08746 NCU02482 NCU02480 NCU08856 NCU03031 NCU02887 NCU09473 NCU09733 NCU09791
01.01.03.02 metabolism of glutamate	6.27726e-07	NCU00378 NCU00461 NCU04013 NCU01348 NCU08669 NCU04569 NCU06232 NCU02084 NCU07307 NCU07623 NCU02482 NCU02936 NCU09230 NCU09266 NCU03076
01.05.11 aromate metabolism	1.03323e-06	NCU00378 NCU04013 NCU08669 NCU00955 NCU04510 NCU05537 NCU05885 NCU06417 NCU01906 NCU06009 NCU07821 NCU07723 NCU08747 NCU02887 NCU09266 NCU09600 NCU09794 NCU03076
01.01.05 metabolism of urea cycle, creatine and polyamines	1.76479e-06	NCU00378 NCU04013 NCU01348 NCU08669 NCU08535 NCU05885 NCU02084 NCU07153 NCU05977 NCU07821 NCU07623 NCU09266 NCU09456 NCU03076
01.01.05.01 metabolism of polyamines	2.32295e-06	NCU00378 NCU04013 NCU01348 NCU08669 NCU05885 NCU02084 NCU07821 NCU09266 NCU09456 NCU03076
32.07.03 detoxification by modification	3.16475e-06	NCU00378 NCU03646 NCU04013 NCU08669 NCU04695 NCU04815 NCU00549 NCU00955 NCU05885 NCU06009 NCU05153 NCU07821 NCU07723 NCU08747 NCU02887 NCU09266 NCU09456 NCU03358 NCU03076
01.01.03.03.01 biosynthesis of proline	6.55023e-06	NCU00378 NCU04013 NCU01348 NCU08669 NCU02084 NCU09266 NCU03076
01.01.03 assimilation of ammonia, metabolism of the glutamate group	7.13532e-06	NCU00378 NCU00461 NCU04013 NCU01348 NCU08669 NCU01095 NCU01065 NCU08535 NCU04474 NCU06040 NCU05537 NCU04569 NCU06232 NCU02084 NCU07307 NCU07153 NCU07821 NCU07623 NCU07938 NCU08747 NCU02482 NCU02936 NCU09230 NCU09266 NCU09456 NCU03076
02.16.01 alcohol fermentation	8.70697e-06	NCU00378 NCU00392 NCU04013 NCU04078 NCU08669 NCU05887 NCU06652 NCU08402 NCU09040 NCU09266 NCU03076
01.01.09.05 metabolism of tyrosine	9.71274e-06	NCU00378 NCU04013 NCU08669 NCU00549 NCU10865 NCU05537 NCU05499 NCU06009 NCU07723 NCU02887 NCU09230 NCU09266
01.05.06 C-2 compound and organic acid metabolism	1.57395e-05	NCU00378 NCU03813 NCU04013 NCU08669 NCU11195 NCU04539 NCU06652 NCU08441 NCU08402 NCU08935 NCU02482 NCU09266 NCU03076
01.01.09.04 metabolism of phenylalanine	1.84142e-05	NCU00378 NCU04013 NCU08669 NCU00549 NCU04380 NCU06063 NCU05537 NCU05499 NCU06009 NCU08441 NCU07723 NCU02887 NCU09230 NCU09266 NCU03076
20.03 transport facilities	1.99295e-05	NCU00316 NCU10021 NCU03768 NCU01095 NCU01065 NCU10276 NCU04886 NCU04942 NCU00721 NCU00876 NCU04510 NCU04455 NCU04433 NCU04380 NCU06040 NCU06063 NCU05591 NCU05884 NCU06341 NCU06328 NCU01906 NCU06918 NCU07068 NCU07262 NCU07375 NCU06009 NCU06005 NCU05154 NCU05089 NCU05079 NCU05069 NCU05046 NCU07860 NCU07609 NCU10368 NCU08439 NCU07736 NCU07754 NCU07769 NCU07723 NCU08935 NCU07894 NCU07938 NCU01701 NCU…
20.01.01 ion transport	2.67562e-05	NCU00316 NCU00392 NCU03768 NCU01095 NCU01065 NCU08225 NCU10276 NCU00721 NCU00830 NCU00876 NCU04510 NCU04433 NCU04421 NCU06040 NCU05591 NCU05884 NCU01906 NCU06918 NCU07068 NCU07262 NCU07375 NCU06009 NCU05154 NCU05153 NCU05089 NCU05046 NCU07609 NCU10368 NCU08439 NCU07723 NCU08325 NCU08603 NCU09039 NCU02887 NCU09258 NCU03509 NCU09678 NCU09760 NCU09830 NCU03235 NCU09909
20.01.01.01 cation transport (H+, Na+, K+, Ca2+ , NH4+, etc.)	3.16759e-05	NCU00316 NCU00392 NCU03768 NCU01095 NCU01065 NCU08225 NCU10276 NCU00721 NCU00830 NCU00876 NCU04510 NCU04421 NCU06040 NCU05591 NCU05884 NCU01906 NCU06918 NCU07068 NCU07262 NCU07375 NCU06009 NCU05154 NCU05153 NCU05046 NCU07609 NCU10368 NCU08439 NCU07723 NCU08325 NCU08603 NCU09039 NCU02887 NCU09258 NCU03509 NCU09678 NCU09760 NCU09830 NCU09909
32.05.05 virulence, disease factors	4.14098e-05	NCU00249 NCU04130 NCU01095 NCU04695 NCU04697 NCU08199 NCU04865 NCU04886 NCU05887 NCU05855 NCU06328 NCU01861 NCU02018 NCU07389 NCU01449 NCU08439 NCU08441 NCU07736 NCU07769 NCU07938 NCU08739 NCU02480 NCU09040 NCU03006 NCU02903 NCU09473 NCU09273 NCU09791
20.01.15 electron transport	4.20435e-05	NCU00316 NCU00378 NCU03949 NCU04013 NCU08669 NCU01066 NCU08199 NCU08228 NCU08563 NCU04865 NCU09931 NCU00606 NCU00876 NCU00955 NCU04539 NCU05887 NCU05885 NCU04621 NCU06232 NCU01861 NCU02096 NCU05154 NCU05094 NCU05069 NCU05046 NCU07821 NCU07756 NCU08044 NCU08747 NCU02480 NCU08900 NCU09040 NCU09024 NCU03031 NCU09266 NCU09456 NCU09473 NCU09273 NCU09798 NCU03076
34.01.01.01 homeostasis of metal ions (Na, K, Ca etc.)	8.86141e-05	NCU00090 NCU01095 NCU08225 NCU10276 NCU00721 NCU00830 NCU00876 NCU04510 NCU04421 NCU06063 NCU05591 NCU06341 NCU01906 NCU07068 NCU07262 NCU06009 NCU05154 NCU05153 NCU05046 NCU08439 NCU08441 NCU07723 NCU08935 NCU01652 NCU02887 NCU09230 NCU03509 NCU09758 NCU09830 NCU03241
01.20.17 metabolism of secondary products derived from primary amino acids	0.000131109	NCU00378 NCU04013 NCU08669 NCU08199 NCU04510 NCU01861 NCU01906 NCU06009 NCU05094 NCU07623 NCU02480 NCU09024 NCU09266 NCU09273 NCU09798 NCU03076
34.01.01 homeostasis of cations	0.000151248	NCU00090 NCU10021 NCU10055 NCU01095 NCU01065 NCU08225 NCU10276 NCU00721 NCU00830 NCU00876 NCU04510 NCU04421 NCU06040 NCU06063 NCU05591 NCU06341 NCU01906 NCU07068 NCU07262 NCU07375 NCU06009 NCU05154 NCU05153 NCU05046 NCU08439 NCU08441 NCU07723 NCU08935 NCU01652 NCU08325 NCU02887 NCU09230 NCU03509 NCU09758 NCU09830 NCU03241 NCU09909
01.01.03.03 metabolism of proline	0.000152084	NCU00378 NCU04013 NCU01348 NCU08669 NCU02084 NCU07623 NCU02936 NCU09266 NCU03076
32.05 disease, virulence and defense	0.000169461	NCU00249 NCU00378 NCU03643 NCU03646 NCU04013 NCU04130 NCU08669 NCU01095 NCU04695 NCU04697 NCU08199 NCU04865 NCU04886 NCU00549 NCU00701 NCU00955 NCU06040 NCU06063 NCU05591 NCU05887 NCU05885 NCU05855 NCU06341 NCU06328 NCU01861 NCU02018 NCU02096 NCU06945 NCU07262 NCU07389 NCU07459 NCU05153 NCU01449 NCU08439 NCU08441 NCU07736 NCU07769 NCU08935 NCU07938 NCU01595 NCU08739 NCU08747 NCU02480 NCU09040 NCU…
01.20.05.11 metabolism of polyketides	0.000199192	NCU04695 NCU04865 NCU04380 NCU06063 NCU06603 NCU07308 NCU07307 NCU08441 NCU09040 NCU03006
02.07 pentose-phosphate pathway	0.000236084	NCU02226 NCU03813 NCU00606 NCU11195 NCU01861 NCU02018 NCU06005 NCU05094 NCU07860 NCU01701 NCU08044 NCU02480 NCU09473
01.02.02.09 catabolism of nitrogenous compounds	0.000251118	NCU01348 NCU04697 NCU08535 NCU04466 NCU02084 NCU01816 NCU10007 NCU08900
01.01.03.02.01 biosynthesis of glutamate	0.000252123	NCU01348 NCU04569 NCU06232 NCU02084 NCU07623 NCU02482 NCU02936 NCU09230 NCU03076
01.05.06.07 C-2 compound and organic acid catabolism	0.000265946	NCU00378 NCU04013 NCU08669 NCU06652 NCU08441 NCU08402 NCU08935 NCU02482 NCU09266 NCU03076
20.09.18 cellular import	0.000319182	NCU10021 NCU01095 NCU01065 NCU04695 NCU08225 NCU10276 NCU04904 NCU04942 NCU00721 NCU00830 NCU00876 NCU04510 NCU04433 NCU04421 NCU06040 NCU05591 NCU05884 NCU05881 NCU01906 NCU06918 NCU07262 NCU07375 NCU06009 NCU05089 NCU05079 NCU05046 NCU07609 NCU10368 NCU08439 NCU07754 NCU07723 NCU08325 NCU08603 NCU09039 NCU02988 NCU02887 NCU03509 NCU09678 NCU09758 NCU09830 NCU03235 NCU03221 NCU09909
01.05.03 polysaccharide metabolism	0.000329611	NCU02344 NCU03641 NCU03646 NCU04132 NCU08226 NCU08228 NCU04510 NCU06041 NCU08364 NCU01873 NCU01906 NCU02018 NCU02184 NCU05429 NCU07067 NCU05153 NCU05136 NCU05133 NCU04997 NCU07860 NCU08746 NCU09040 NCU09267 NCU11405 NCU09733 NCU09791 NCU09904
01.20.01 metabolism of primary metabolic sugar derivatives	0.000331591	NCU00642 NCU01861 NCU06652 NCU06009 NCU05153 NCU05094 NCU08402 NCU07723 NCU02480 NCU02887 NCU09473
20.01 transported compounds (substrates)	0.000456501	NCU00090 NCU00316 NCU00378 NCU00392 NCU10021 NCU03768 NCU03795 NCU03949 NCU04013 NCU08669 NCU01095 NCU01066 NCU01065 NCU08199 NCU08225 NCU08228 NCU08563 NCU10276 NCU04865 NCU04886 NCU04942 NCU09931 NCU00606 NCU00721 NCU00830 NCU00876 NCU00955 NCU04510 NCU04433 NCU04421 NCU04380 NCU06040 NCU06063 NCU04539 NCU05591 NCU05887 NCU05885 NCU05884 NCU04621 NCU06232 NCU06217 NCU06341 NCU06328 NCU01861 NCU…
01.07.01 biosynthesis of vitamins, cofactors, and prosthetic groups	0.000519697	NCU00378 NCU00392 NCU04013 NCU04130 NCU01376 NCU08669 NCU04695 NCU08199 NCU02018 NCU06785 NCU07308 NCU06009 NCU05078 NCU01449 NCU09545 NCU07623 NCU08441 NCU08935 NCU03006 NCU02887 NCU09266 NCU09473 NCU09273 NCU03358 NCU03076
32.07 detoxification	0.00056758	NCU00378 NCU03646 NCU04013 NCU08669 NCU01095 NCU04695 NCU04697 NCU04815 NCU04886 NCU00549 NCU00955 NCU06040 NCU05591 NCU05885 NCU06341 NCU06652 NCU07262 NCU06009 NCU05153 NCU07821 NCU07819 NCU07610 NCU08439 NCU08402 NCU07736 NCU07723 NCU07938 NCU08747 NCU09040 NCU02887 NCU09266 NCU09456 NCU03358 NCU09800 NCU09830 NCU03076
01.01.05.01.02 degradation of polyamines	0.000876101	NCU00378 NCU04013 NCU08669 NCU09266 NCU03076
01.20.17.09 metabolism of alkaloids	0.000941583	NCU08199 NCU04510 NCU01861 NCU01906 NCU06009 NCU05094 NCU02480 NCU09273
34.01 homeostasis	0.00096556	NCU00090 NCU10021 NCU10055 NCU01095 NCU01065 NCU08225 NCU10276 NCU00721 NCU00830 NCU00876 NCU04510 NCU04433 NCU04421 NCU06040 NCU06063 NCU05591 NCU06341 NCU01906 NCU07068 NCU07262 NCU07375 NCU06009 NCU05154 NCU05153 NCU05046 NCU08439 NCU08441 NCU07723 NCU08935 NCU01652 NCU08325 NCU02887 NCU09230 NCU03509 NCU09758 NCU09830 NCU03241 NCU03235 NCU09909
01.20.35.01 metabolism of phenylpropanoids	0.00109846	NCU03646 NCU08549 NCU00606 NCU04380 NCU06063 NCU10865 NCU05855 NCU01861 NCU06652 NCU06945 NCU08441 NCU08402 NCU08935 NCU02480 NCU09473 NCU03358
01.01.03.02.02 degradation of glutamate	0.0011845	NCU00378 NCU00461 NCU04013 NCU08669 NCU07307 NCU09266
01.20.35 metabolism of secondary products derived from L-phenylalanine and L-tyrosine	0.00135247	NCU03646 NCU08549 NCU00606 NCU04380 NCU06063 NCU10865 NCU05855 NCU01861 NCU06652 NCU06945 NCU08441 NCU08402 NCU08935 NCU02480 NCU09473 NCU03358
20.01.01.07 anion transport	0.00141886	NCU00316 NCU01065 NCU04433 NCU05884 NCU07375 NCU05089 NCU07609 NCU10368 NCU08439 NCU08325 NCU09039 NCU09678 NCU03235 NCU09909
20.01.03 C-compound and carbohydrate transport	0.00142455	NCU00090 NCU00316 NCU10021 NCU10276 NCU04886 NCU00721 NCU04433 NCU06040 NCU05591 NCU05884 NCU06341 NCU06328 NCU07375 NCU05089 NCU07609 NCU10368 NCU08439 NCU07769 NCU07938 NCU08325 NCU09039 NCU02903 NCU03509 NCU09678 NCU09830 NCU03235 NCU09909
01.05.08.07 C-4 compound catabolism	0.00143862	NCU00606 NCU01861 NCU05094 NCU08044 NCU02480 NCU09473
01.07.03 catabolism of vitamins, cofactors, and prosthetic groups	0.00185804	NCU00378 NCU04013 NCU04130 NCU08669 NCU06009 NCU02887 NCU09266 NCU03076
01.20.07 metabolism of propionic acid derivatives	0.00194978	NCU08535 NCU02127
20.03.02 carrier (electrochemical potential-driven transport)	0.00239569	NCU00316 NCU10021 NCU01095 NCU04886 NCU04942 NCU04433 NCU06040 NCU06341 NCU06918 NCU07068 NCU07262 NCU07375 NCU05089 NCU05079 NCU07754 NCU07938 NCU08325 NCU03235 NCU09909
20.01.07 amino acid/amino acid derivatives transport	0.00261231	NCU00316 NCU01095 NCU10276 NCU04942 NCU00721 NCU06040 NCU05591 NCU07262 NCU07754 NCU07938 NCU03509 NCU09830 NCU09909
20.03.25 ABC transporters	0.00271542	NCU01095 NCU04886 NCU04510 NCU06040 NCU05591 NCU01906 NCU06009 NCU05079 NCU08439 NCU07736 NCU07723 NCU07938 NCU02887 NCU09830
01.20.33 metabolism of secondary products derived from L-tryptophan	0.00286644	NCU00955 NCU05885 NCU06417 NCU07821 NCU09456
01.05.08 C-4 compound metabolism	0.00288874	NCU00606 NCU01861 NCU05094 NCU08044 NCU02480 NCU09473
32.01.03 osmotic and salt stress response	0.00378551	NCU00378 NCU03643 NCU04013 NCU08669 NCU10276 NCU00721 NCU04510 NCU01906 NCU06009 NCU02887 NCU09258 NCU09266 NCU03358 NCU03509 NCU09758 NCU03241 NCU03076
01.01.09.04.01 biosynthesis of phenylalanine	0.00426188	NCU00378 NCU04013 NCU08669 NCU04380 NCU06063 NCU08441 NCU09230 NCU09266 NCU03076
01.20.29 metabolism of secondary products derived from L-glutamic acid, L-proline and L-ornithine	0.00448581	NCU00378 NCU04013 NCU08669 NCU09266
16.17.03 potassium binding	0.00454325	NCU01906 NCU06009 NCU05154 NCU05046 NCU07723 NCU02887
01.05.02.04 sugar, glucoside, polyol and carboxylate anabolism	0.00456907	NCU02226 NCU08226 NCU08228 NCU06232 NCU06652 NCU05133 NCU05132 NCU05094 NCU07860 NCU08402 NCU07756 NCU02482 NCU03031 NCU09473
02 ENERGY	0.00479794	NCU00316 NCU00378 NCU00392 NCU00461 NCU02226 NCU09864 NCU03813 NCU04013 NCU04078 NCU08669 NCU08199 NCU08563 NCU08535 NCU04865 NCU00606 NCU11195 NCU04510 NCU04380 NCU06063 NCU04539 NCU05887 NCU06232 NCU01861 NCU01906 NCU02018 NCU02096 NCU05429 NCU06652 NCU06785 NCU06009 NCU06005 NCU05154 NCU05133 NCU05094 NCU05069 NCU05046 NCU07860 NCU08439 NCU08441 NCU08402 NCU07756 NCU07723 NCU08935 NCU01701 NCU…
34.11.12 perception of nutrients and nutritional adaptation	0.00512672	NCU00249 NCU10021 NCU01112 NCU10276 NCU00721 NCU05591 NCU05884 NCU06524 NCU07375 NCU05079 NCU07609 NCU10368 NCU08325 NCU08739 NCU09039 NCU03509 NCU09678 NCU09758 NCU09830
34 INTERACTION WITH THE ENVIRONMENT	0.00552581	NCU00090 NCU00249 NCU00285 NCU00316 NCU10021 NCU03643 NCU03768 NCU03795 NCU10055 NCU01112 NCU01095 NCU01065 NCU04695 NCU08225 NCU08226 NCU08563 NCU10276 NCU04886 NCU00721 NCU00830 NCU00876 NCU04510 NCU04433 NCU04421 NCU06040 NCU06063 NCU05591 NCU05899 NCU05885 NCU05884 NCU06341 NCU06524 NCU01906 NCU02096 NCU06918 NCU07068 NCU07262 NCU07375 NCU06009 NCU05154 NCU05153 NCU05094 NCU05079 NCU05046 NCU…
01.01.03.05.02 degradation of arginine	0.00566411	NCU01348 NCU05537 NCU02084 NCU07623
01.05.05 C-1 compound metabolism	0.00568616	NCU00378 NCU03813 NCU04013 NCU08669 NCU11195 NCU05133 NCU09266 NCU03076
01.20.37 metabolism of peptide derived compounds	0.00568616	NCU04130 NCU00549 NCU00847 NCU04380 NCU06063 NCU04569 NCU08441 NCU08935
20 CELLULAR TRANSPORT, TRANSPORT FACILITIES AND TRANSPORT ROUTES	0.00584589	NCU00090 NCU00285 NCU00316 NCU00378 NCU00392 NCU10021 NCU03768 NCU03795 NCU03949 NCU04013 NCU08669 NCU01095 NCU01066 NCU01065 NCU04695 NCU08199 NCU08225 NCU08228 NCU08563 NCU08535 NCU10276 NCU04865 NCU04886 NCU04904 NCU04942 NCU09931 NCU00606 NCU00721 NCU00830 NCU00876 NCU00955 NCU04510 NCU04455 NCU04433 NCU04421 NCU04380 NCU06040 NCU06063 NCU04539 NCU05591 NCU05887 NCU05885 NCU05884 NCU05881 NCU…
01.20.01.09 metabolism of aminoglycoside antibiotics	0.00590296	NCU06009 NCU07723 NCU02887
01.20.17.01 metabolism of nonprotein amino acids	0.00597826	NCU00378 NCU04013 NCU08669 NCU07623 NCU09266 NCU03076
20.01.25 vitamine/cofactor transport	0.00724862	NCU00316 NCU10276 NCU00721 NCU05884 NCU06918 NCU07609 NCU10368 NCU09039 NCU03509 NCU09678
20.01.23 allantoin and allantoate transport	0.00813731	NCU05884 NCU07609 NCU10368 NCU09039 NCU09678
01.06.05 fatty acid metabolism	0.00849967	NCU00316 NCU03768 NCU08535 NCU04865 NCU00606 NCU04380 NCU06063 NCU04539 NCU01861 NCU02018 NCU02127 NCU06785 NCU07308 NCU07307 NCU05094 NCU08927 NCU08935 NCU08044 NCU02480 NCU09473
01.01.09.05.02 degradation of tyrosine	0.00860167	NCU00549 NCU10865 NCU05537 NCU05499
32.07.09 detoxification by degradation	0.00871251	NCU00378 NCU04013 NCU08669 NCU04697 NCU09266 NCU03076
34.11.03 chemoperception and response	0.00936904	NCU00090 NCU00285 NCU03643 NCU04695 NCU10276 NCU04886 NCU00721 NCU04510 NCU05591 NCU05885 NCU01906 NCU06009 NCU05094 NCU07821 NCU08439 NCU07938 NCU08044 NCU08856 NCU09024 NCU02887 NCU09258 NCU09456 NCU03509 NCU09798 NCU09758 NCU09830
01.20.31 metabolism of secondary products derived from L-lysine, L-arginine and L-histidine	0.00941832	NCU00378 NCU04013 NCU08669 NCU09266 NCU03076
20.01.01.01.01 heavy metal ion transport (Cu+, Fe3+, etc.)	0.00965317	NCU01095 NCU08225 NCU10276 NCU00721 NCU00830 NCU00876 NCU07262 NCU07375 NCU05154 NCU05153 NCU05046 NCU08439 NCU08325 NCU03509
01.05.05.07 C-1 compound catabolism	0.00979556	NCU00378 NCU03813 NCU08669 NCU11195 NCU09266 NCU03076
20.01.13 lipid/fatty acid transport	0.0098047	NCU00316 NCU10021 NCU10276 NCU04886 NCU00721 NCU04421 NCU04380 NCU06040 NCU06063 NCU05591 NCU07375 NCU05154 NCU05046 NCU08935 NCU08325 NCU03509 NCU09830
34.11 cellular sensing and response to external stimulus	0.0103828	NCU00090 NCU00249 NCU00285 NCU00316 NCU10021 NCU03643 NCU01112 NCU04695 NCU08563 NCU10276 NCU04886 NCU00721 NCU00876 NCU04510 NCU05591 NCU05885 NCU05884 NCU06524 NCU01906 NCU02096 NCU06918 NCU07375 NCU06009 NCU05154 NCU05094 NCU05079 NCU05046 NCU07821 NCU09545 NCU07609 NCU10368 NCU08439 NCU07938 NCU08044 NCU08325 NCU08739 NCU08603 NCU08856 NCU09039 NCU09024 NCU02887 NCU09258 NCU09267 NCU09456 NCU…
01.05.05.04 C-1 compound anabolism	0.0103837	NCU00378 NCU08669 NCU09266 NCU03076
01.01.03.05 metabolism of arginine	0.0104085	NCU01348 NCU01095 NCU08535 NCU06040 NCU05537 NCU02084 NCU07153 NCU07623 NCU07938 NCU02936
01.05.10 aliphatic hydrocarbon metabolism	0.0110235	NCU03949 NCU09931
01.05.10.07 aliphatic hydrocarbon catabolism	0.0110235	NCU03949 NCU09931
34.11.13.01 gas exchange and distribution	0.0110235	NCU02096 NCU06918
32.10 degradation / modification of foreign (exogenous) compounds	0.0111919	NCU03646 NCU00955 NCU04510 NCU05885 NCU01906 NCU04997 NCU07821 NCU08747 NCU09267 NCU09456 NCU09791
20.01.11 amine / polyamine transport	0.0112152	NCU10276 NCU04886 NCU04942 NCU06918 NCU07754 NCU07938 NCU09909
20.03.02.03 antiporter	0.012346	NCU00316 NCU01095 NCU04886 NCU04942 NCU04433 NCU06040 NCU06341 NCU07068 NCU07262 NCU07754 NCU07938 NCU03235
01.05.09 aminosaccharide metabolism	0.0126917	NCU04132 NCU08228 NCU00701 NCU06041 NCU08364 NCU02018 NCU05153 NCU09611
32.01.01 oxidative stress response	0.0133704	NCU00285 NCU00378 NCU03646 NCU04013 NCU08669 NCU04815 NCU00549 NCU05591 NCU05885 NCU07821 NCU08747 NCU09266 NCU09456 NCU09420 NCU03358 NCU09733 NCU09830
01.01.03.05.01 biosynthesis of arginine	0.0150914	NCU01348 NCU08535 NCU02084 NCU07153 NCU07623 NCU02936
01.05.13 transfer of activated C-1 groups	0.0154301	NCU00378 NCU03669 NCU04013 NCU08669 NCU04695 NCU07459 NCU05078 NCU09545 NCU08603 NCU09266 NCU09760 NCU03076 NCU09959
02.10 tricarboxylic-acid pathway (citrate cycle, Krebs cycle, TCA cycle)	0.0154356	NCU00461 NCU09864 NCU06063 NCU06232 NCU06785 NCU07756 NCU08935 NCU02482 NCU03031
01.01.05.03 metabolism of urea (urea cycle)	0.0159233	NCU01348 NCU08535 NCU02084 NCU05977 NCU07623
32.05.03 defense related proteins	0.0162787	NCU00378 NCU04013 NCU08669 NCU00549 NCU00701 NCU06040 NCU06063 NCU06945 NCU08441 NCU08935 NCU09266 NCU03076
01.20.15 metabolism of derivatives of dehydroquinic acid, shikimic acid and chorismic acid	0.0165257	NCU04695 NCU00606 NCU04380 NCU06063 NCU02018 NCU08441 NCU08935 NCU03006 NCU09473
34.01.03.01 homeostasis of sulfate	0.0178373	NCU04433 NCU03235
01.20.36 non-ribosomal peptide synthesis	0.0179222	NCU04865 NCU04380 NCU06063 NCU08441 NCU08935
01.02.07 regulation of nitrogen, sulfur and selenium metabolism	0.0179264	NCU03643 NCU01348 NCU08563 NCU00549 NCU05884 NCU02084 NCU07623 NCU07609 NCU10368 NCU09039 NCU09403 NCU09678 NCU09758
20.09.16.01 Type I protein secretion system (ABC-type transport systems)	0.0188734	NCU01095 NCU04886 NCU06040 NCU05591 NCU06341 NCU08439 NCU07736 NCU07938 NCU09830
01.20.37.03 metabolism of peptide antibiotics	0.0198211	NCU04380 NCU06063 NCU08441 NCU08935
32.01.04 pH stress response	0.0198211	NCU00090 NCU05154 NCU05046 NCU03358
02.01 glycolysis and gluconeogenesis	0.0203081	NCU09864 NCU03813 NCU04013 NCU08535 NCU11195 NCU04510 NCU06232 NCU01906 NCU06652 NCU06009 NCU05133 NCU08402 NCU07723 NCU10007 NCU02887 NCU03358
20.03.01.01 ion channels	0.0221724	NCU00316 NCU04510 NCU04433 NCU01906 NCU06009 NCU07723 NCU08603 NCU02887 NCU09760 NCU03235
34.01.03 homeostasis of anions	0.0224013	NCU04433 NCU07375 NCU08325 NCU03235 NCU09909
16.21.05 FAD/FMN binding	0.0227498	NCU03949 NCU08199 NCU09931 NCU00955 NCU04539 NCU05885 NCU07821 NCU08747 NCU08900 NCU09024 NCU09456 NCU09273 NCU09798
02.45 energy conversion and regeneration	0.0251014	NCU00316 NCU00378 NCU03813 NCU04013 NCU08669 NCU11195 NCU06063 NCU08441 NCU08935 NCU10007 NCU08900 NCU09266 NCU09758 NCU03076
32.05.05.01 toxins	0.0257869	NCU04695 NCU04865 NCU04886 NCU05855 NCU08439 NCU08441 NCU07938 NCU09040 NCU03006
34.01.07 cholesterol homeostasis	0.0259797	NCU05591 NCU09830
01.03.01.01 purine nucleotide /nucleoside/nucleobase catabolism	0.0260259	NCU03768 NCU01816 NCU08603 NCU09760
01.01.09.04.02 degradation of phenylalanine	0.0263191	NCU00549 NCU04380 NCU06063 NCU05537 NCU05499 NCU08441
34.11.03.13 osmosensing and response	0.027313	NCU03643 NCU10276 NCU00721 NCU04510 NCU01906 NCU06009 NCU05094 NCU08044 NCU08856 NCU09024 NCU02887 NCU09258 NCU03509 NCU09798
01.06.10 regulation of lipid, fatty acid and isoprenoid metabolism	0.0307058	NCU03696 NCU08535 NCU04380 NCU06063 NCU05884 NCU07609 NCU10368 NCU09039 NCU09678
01.01.06 metabolism of the aspartate family	0.0310887	NCU02226 NCU03768 NCU01095 NCU08535 NCU06040 NCU06232 NCU02127 NCU06652 NCU07153 NCU05977 NCU05153 NCU09545 NCU08441 NCU07938 NCU01652 NCU09230
16.11 amino acid/amino acid derivatives binding	0.03128	NCU10276 NCU00721 NCU03509
01.01.03.03.02 degradation of proline	0.0332738	NCU01348 NCU02084 NCU02936 NCU03076
32 CELL RESCUE, DEFENSE AND VIRULENCE	0.0351284	NCU00090 NCU00249 NCU00285 NCU00378 NCU03643 NCU03646 NCU03649 NCU03768 NCU10055 NCU04013 NCU04130 NCU01376 NCU08669 NCU01095 NCU04695 NCU04697 NCU04815 NCU08199 NCU10276 NCU04865 NCU04886 NCU00549 NCU00701 NCU00721 NCU10895 NCU00955 NCU04510 NCU04439 NCU06040 NCU06063 NCU05591 NCU05887 NCU05885 NCU05855 NCU04621 NCU06217 NCU06341 NCU06328 NCU06603 NCU01861 NCU01906 NCU02018 NCU02096 NCU06652 NCU…
01.25.01 extracellular polysaccharide degradation	0.0362738	NCU02344 NCU03646 NCU04997 NCU09267 NCU11405 NCU09791
20.01.27 drug/toxin transport	0.0368426	NCU01095 NCU04886 NCU06040 NCU05591 NCU06341 NCU05154 NCU05079 NCU05046 NCU08439 NCU07736 NCU07938 NCU09830
01.02.03 sulfur metabolism	0.0372956	NCU06041 NCU08364 NCU01652 NCU09230
01.06.02.02 glycolipid metabolism	0.0380655	NCU06041 NCU08364 NCU01861 NCU06005 NCU05153 NCU05094 NCU01701 NCU09514
01.01.11 metabolism of the pyruvate family (alanine, isoleucine, leucine, valine) and D-alanine	0.0402947	NCU00378 NCU09864 NCU08669 NCU08535 NCU06232 NCU02127 NCU07623 NCU09266 NCU03076
01.20.01.05 metabolism of sugar alcohols	0.0415844	NCU01861 NCU05094 NCU02480 NCU09473
01.01.06.05 metabolism of methionine	0.042047	NCU02226 NCU08535 NCU02127 NCU09545 NCU01652 NCU09230
01.06.02 membrane lipid metabolism	0.0422795	NCU00193 NCU03768 NCU08199 NCU04380 NCU06041 NCU06063 NCU08364 NCU01861 NCU02018 NCU06005 NCU05153 NCU05094 NCU08441 NCU08935 NCU01701 NCU08044 NCU08603 NCU09514
32.07.05 detoxification by export	0.0446418	NCU01095 NCU04886 NCU06040 NCU05591 NCU06341 NCU08439 NCU07736 NCU07938 NCU09830
32.05.01 resistance proteins	0.0454775	NCU00378 NCU03643 NCU04013 NCU08669 NCU01095 NCU04886 NCU00955 NCU06040 NCU05591 NCU05885 NCU06341 NCU02096 NCU07262 NCU05153 NCU08439 NCU07736 NCU07938 NCU08747 NCU09266 NCU09830 NCU03076
01.01.05.01.01 biosynthesis of polyamines	0.0457378	NCU01348 NCU02084
16.16 antigen binding	0.0457378	NCU04942 NCU07754
01.01.09.02 metabolism of serine	0.0472902	NCU03813 NCU11195 NCU04474 NCU01861 NCU02018 NCU05153 NCU08044
01.06.06 isoprenoid metabolism	0.0492495	NCU00378 NCU04013 NCU08669 NCU04695 NCU04904 NCU00606 NCU04510 NCU05591 NCU01861 NCU01906 NCU02018 NCU06009 NCU08044 NCU03006 NCU09266 NCU03358 NCU09830 NCU03076
