# Supplementary material for: The Neurospora Transcription Factor ADV-1 Transduces Light Signals and Temporal Information to Control Rhythmic Expression of Genes Involved in Cell Fusion
Source: G3 (Bethesda). 2016 Nov 15;7(1):129–42. doi: 10.1534/g3.116.034298 (PMC5217103; doi:10.1534/g3.116.034298)
Supplement: Supplementary file 26 [file 129TableS8.xlsx]

## Sheet: Readme
Table S8. Comparison of ADV-1 downstream targets identified by ChIP- and RNA-seq to previosly published light- and clock- regulated genes. The colors represent similar patterns of light induction, and the pattern of regulation (up or down) is given. Gene identification numbers (NCU#) for the cell fusion genes are highlighted in blue.

## Sheet: ChIP-seq
Gene	Broad annotation	LL0	LL15	LL30	LL60	Light regulated (q<0.2)	Light regulated (fc>2)	Light regulation pattern	CCGS
NCU00244	glycosyl transferase	X	✓	X	X	✓	✓	up	X
NCU00552	phytoene desaturase	X	✓	X	X	✓	✓	up	X
NCU00585	phytoene synthase	X	✓	X	X	✓	✓	up	X
NCU02385	hypothetical protein	✓	✓	✓	✓	✓	✓	down	X
NCU03608	ketol-acid reductoisomerase	✓	✓	X	X	✓	✓	down	X
NCU04720	nitrite reductase	X	✓	X	X	✓	✓	up	X
NCU04816	hypothetical protein	✓	✓	✓	✓	✓	✓	up	X
NCU06338	DNA topoisomerase 2	X	✓	✓	✓	✓	✓	down	X
NCU09841	phosphotyrosine protein phosphatase	✓	✓	✓	✓	✓	✓	up	X
NCU00584	hypothetical protein	X	✓	X	X	✓	✓	up	X
NCU01240	hypothetical protein	X	✓	✓	X	✓	✓	down	X
NCU01638	DNA-directed RNA polymerase I subunit RPA1	✓	✓	✓	✓	✓	✓	down	X
NCU01697	hypothetical protein	X	✓	✓	✓	✓	✓	up	X
NCU05126	hypothetical protein	X	✓	X	X	✓	✓	down	X
NCU05788	hypothetical protein	X	✓	✓	X	✓	✓	down	X
NCU05830	general amino-acid permease GAP1	✓	✓	✓	X	✓	✓	down	X
NCU06055	extracellular alkaline protease	X	✓	✓	✓	✓	✓	down	X
NCU06549	pyridoxine 2	X	✓	✓	X	✓	✓	up	X
NCU06912	hypothetical protein	✓	✓	✓	✓	✓	✓	down	X
NCU07337	hypothetical protein	X	✓	X	X	✓	✓	up	X
NCU07395	DNA-binding protein SMUBP-2	X	X	✓	X	✓	✓	up	X
NCU07696	hypothetical protein	✓	X	✓	✓	✓	✓	down	X
NCU07736	PEP5	✓	✓	✓	✓	✓	✓	down	X
NCU08699	bli-4 protein	X	✓	X	X	✓	✓	up	X
NCU08898	homoaconitase	X	✓	✓	X	✓	✓	down	X
NCU09504	hypothetical protein	✓	✓	✓	✓	✓	✓	down	X
NCU09505	hypothetical protein	✓	✓	✓	✓	✓	✓	down	X
NCU09506	hypothetical protein	X	✓	✓	X	✓	✓	down	X
NCU09764	hypothetical protein	✓	✓	✓	✓	✓	✓	up	X
NCU09775	alpha-N-arabinofuranosidase	✓	X	X	X	✓	✓	up	X
NCU10687	hypothetical protein	✓	✓	✓	✓	✓	✓	down	X
NCU11300	RING finger domain-containing protein	X	✓	✓	✓	✓	✓	up	X
NCU00985	hydrolase	X	✓	X	X	✓	✓	up	✓
NCU02282	aureobasidin-resistance protein	✓	✓	✓	✓	✓	✓	up	✓
NCU02333	arginase	X	✓	✓	X	✓	✓	down	✓
NCU02713	hypothetical protein	X	✓	X	X	✓	✓	up	✓
NCU03488	orotidine-5'-phosphate decarboxylase Pyr-4	X	✓	X	X	✓	✓	down	✓
NCU03967	vivid PAS protein VVD	X	✓	✓	✓	✓	✓	up	✓
NCU04415	hypothetical protein	X	✓	X	X	✓	✓	up	✓
NCU05395	hypothetical protein	X	✓	X	X	✓	✓	up	✓
NCU05619	hypothetical protein	✓	✓	✓	X	✓	✓	up	✓
NCU05712	hypothetical protein	✓	✓	✓	✓	✓	✓	down	✓
NCU05789	secreted glucosidase	X	✓	✓	X	✓	✓	down	✓
NCU05835	hypothetical protein	✓	✓	✓	✓	✓	✓	down	✓
NCU06506	hypothetical protein	X	✓	✓	X	✓	✓	up	✓
NCU07061	hypothetical protein	✓	✓	✓	✓	✓	✓	up	✓
NCU07232	heat shock protein 30	X	✓	✓	X	✓	✓	up	✓
NCU07541	hypothetical protein	X	X	X	✓	✓	✓	up	✓
NCU07787	clock controlled protein CCG-14	✓	✓	✓	✓	✓	✓	up	✓
NCU07846	hypothetical protein	✓	✓	✓	X	✓	✓	down	✓
NCU07974	endoglucanase B	✓	✓	✓	✓	✓	✓	down	✓
NCU08167	aerobactin siderophore biosynthesis protein	X	✓	✓	X	✓	✓	up	✓
NCU08518	hypothetical protein	X	✓	X	X	✓	✓	down	✓
NCU08549	UDP-galactose 4-epimerase	X	✓	✓	X	✓	✓	up	✓
NCU01555	hypothetical protein	✓	✓	✓	✓	✓	✓	up	✓
NCU01810	hypothetical protein	X	✓	✓	X	✓	✓	up	✓
NCU01922	hypothetical protein	X	✓	✓	X	✓	✓	up	✓
NCU02482	2-methylcitrate synthase, variant 2	✓	X	✓	X	✓	✓	down	✓
NCU03205	hypothetical protein	X	✓	X	X	✓	✓	up	✓
NCU03560	DNA-directed RNA polymerase III subunit rpc-3	✓	✓	✓	✓	✓	✓	down	✓
NCU07233	hypothetical protein	X	✓	✓	X	✓	✓	up	✓
NCU07349	hypothetical protein	✓	X	X	X	✓	✓	up	✓
NCU09713	hypothetical protein	✓	✓	✓	✓	✓	✓	up	✓
NCU00008	longevity-assurance protein 1	✓	✓	✓	X	X	✓	down	X
NCU00080	DUF1295 domain-containing protein	✓	X	X	X	X	✓	up	X
NCU00265	hypothetical protein	X	✓	✓	X	X	✓	up	X
NCU00483	hypothetical protein	X	✓	X	X	X	✓	up	X
NCU00506	ER membrane protein/PKR-1	X	X	✓	X	X	✓	up	X
NCU00627	hypothetical protein	X	✓	X	X	X	✓	up	X
NCU00878	hypothetical protein	X	✓	✓	X	X	✓	up	X
NCU00879	WD domain-containing protein	X	✓	✓	X	X	✓	up	X
NCU00934	hypothetical protein	X	✓	X	X	X	✓	up	X
NCU01153	hypothetical protein	X	✓	X	X	X	✓	up	X
NCU01509	hypothetical protein	X	✓	X	X	X	✓	up	X
NCU01640	C2H2 transcription factor	✓	✓	✓	✓	X	✓	up	X
NCU01686	hypothetical protein	X	✓	X	X	X	✓	up	X
NCU01811	hypothetical protein	X	✓	✓	X	X	✓	up	X
NCU01844	hypothetical protein	✓	✓	✓	✓	X	✓	up	X
NCU02194	hypothetical protein	✓	✓	✓	✓	X	✓	down	X
NCU02247	DNA methyltransferase Dim-2	✓	✓	✓	✓	X	✓	down	X
NCU02428	nucleolar essential protein 1	X	✓	✓	X	X	✓	up	X
NCU02467	U2 snRNP component IST3	✓	✓	✓	✓	X	✓	down	X
NCU02608	hypothetical protein	X	✓	X	X	X	✓	up	X
NCU02995	hypothetical protein	X	✓	✓	✓	X	✓	up	X
NCU03044	hypothetical protein	X	✓	X	X	X	✓	up	X
NCU03182	hypothetical protein	X	X	✓	X	X	✓	up	X
NCU03654	hypothetical protein	X	✓	X	X	X	✓	up	X
NCU04006	hypothetical protein	✓	✓	✓	X	X	✓	up	X
NCU04052	hypothetical protein	X	✓	✓	X	X	✓	up	X
NCU04268	hypothetical protein	✓	✓	✓	✓	X	✓	down	X
NCU04342	hypothetical protein	X	✓	X	X	X	✓	up	X
NCU05575	hypothetical protein	✓	✓	✓	✓	X	✓	down	X
NCU05605	hypothetical protein	✓	✓	✓	✓	X	✓	down	X
NCU05606	glucosidase 2 subunit beta	✓	✓	✓	✓	X	✓	down	X
NCU06436	hypothetical protein	X	✓	X	X	X	✓	up	X
NCU07042	alcohol dehydrogenase	✓	X	✓	X	X	✓	down	X
NCU07453	hypothetical protein	✓	✓	✓	X	X	✓	down	X
NCU07532	hypothetical protein	✓	X	X	X	X	✓	up	X
NCU07817	non-anchored cell wall protein 3	X	X	X	✓	X	✓	up	X
NCU08140	hypothetical protein	X	X	✓	X	X	✓	up	X
NCU08159	hypothetical protein	✓	✓	✓	✓	X	✓	up	X
NCU09160	HPP family protein	✓	✓	✓	X	X	✓	up	X
NCU09562	hypothetical protein	X	✓	✓	✓	X	✓	up	X
NCU00087	6-phosphogluconolactonase	X	✓	X	X	X	✓	down	X
NCU00123	hypothetical protein	✓	✓	✓	✓	X	✓	up	X
NCU00155	C6 transcription factor	✓	✓	✓	X	X	✓	down	X
NCU00164	DDT domain-containing protein	✓	✓	✓	✓	X	✓	down	X
NCU00285	hypothetical protein	X	✓	X	X	X	✓	down	X
NCU00710	acetyl xylan esterase	✓	✓	✓	✓	X	✓	down	X
NCU00811	hypothetical protein	✓	✓	✓	X	X	✓	down	X
NCU00828	peroxisomal membrane protein	✓	✓	✓	✓	X	✓	up	X
NCU00939	hypothetical protein	X	✓	✓	X	X	✓	up	X
NCU01002	coatomer subunit epsilon	✓	✓	✓	✓	X	✓	down	X
NCU01192	DNA polymerase delta catalytic subunit	✓	✓	✓	✓	X	✓	down	X
NCU01292	hypothetical protein	✓	✓	✓	✓	X	✓	up	X
NCU01383	hypothetical protein	✓	✓	✓	✓	X	✓	up	X
NCU01529	hypothetical protein	✓	✓	✓	✓	X	✓	up	X
NCU01780	hypothetical protein	✓	✓	✓	✓	X	✓	down	X
NCU01800	37S ribosomal protein S5	✓	✓	✓	✓	X	✓	down	X
NCU01898	hypothetical protein, variant	✓	✓	✓	✓	X	✓	up	X
NCU01939	nonsense-mediated mRNA decay protein	X	X	✓	X	X	✓	down	X
NCU01985	sulfate adenylyltransferase	✓	✓	✓	✓	X	✓	down	X
NCU02081	hypothetical protein	✓	✓	✓	✓	X	✓	up	X
NCU02133	superoxide dismutase	X	✓	X	X	X	✓	down	X
NCU02357	importin subunit beta-3	X	✓	X	X	X	✓	down	X
NCU02468	longevity-assurance protein	✓	✓	✓	✓	X	✓	down	X
NCU02483	hypothetical protein	✓	X	✓	X	X	✓	up	X
NCU02643	hypothetical protein	X	✓	X	X	X	✓	up	X
NCU02984	translation machinery-associated protein 22	✓	✓	✓	✓	X	✓	down	X
NCU03486	hypothetical protein	X	✓	X	X	X	✓	down	X
NCU03651	NADP-dependent malic enzyme	X	X	✓	X	X	✓	down	X
NCU03707	hypothetical protein	X	✓	X	✓	X	✓	up	X
NCU03853	peptidyl-prolyl cis-trans isomerase	X	✓	X	X	X	✓	down	X
NCU03854	D-tyrosyl-tRNA(Tyr) deacylase	X	✓	X	X	X	✓	down	X
NCU03926	37S ribosomal protein Rsm24	✓	✓	✓	✓	X	✓	down	X
NCU03968	hypothetical protein	X	✓	✓	✓	X	✓	up	X
NCU04051	GCN20	X	✓	✓	X	X	✓	down	X
NCU04123	hypothetical protein	X	X	✓	X	X	✓	down	X
NCU04179	C2H2 transcription factor	X	✓	✓	X	X	✓	up	X
NCU04284	hypothetical protein	✓	✓	✓	✓	X	✓	up	X
NCU04501	hypothetical protein	✓	X	✓	✓	X	✓	down	X
NCU04502	hypothetical protein	✓	✓	✓	✓	X	✓	down	X
NCU04503	ribosome biogenesis protein Ssf2	✓	X	X	✓	X	✓	down	X
NCU04526	hypothetical protein	✓	✓	✓	X	X	✓	up	X
NCU04571	hypothetical protein	X	✓	X	X	X	✓	down	X
NCU04644	hypothetical protein	✓	✓	✓	✓	X	✓	up	X
NCU04770	TATA-binding protein	✓	✓	✓	✓	X	✓	up	X
NCU04810	serine/threonine-protein phosphatase 2A	X	✓	X	X	X	✓	down	X
NCU05129	anthranilate synthase component I	X	✓	✓	X	X	✓	up	X
NCU05194	DNA replication licensing factor mcm6	X	✓	✓	X	X	✓	down	X
NCU05401	hypothetical protein	X	X	✓	X	X	✓	down	X
NCU05429	1,4-alpha-glucan branching enzyme, variant	X	X	✓	X	X	✓	down	X
NCU05577	beta-glucosidase	✓	✓	✓	✓	X	✓	down	X
NCU05841	UMTA	X	✓	X	X	X	✓	down	X
NCU05854	hypothetical protein	✓	✓	✓	✓	X	✓	up	X
NCU05959	vesicle transport V-SNARE protein VTI1	X	✓	X	X	X	✓	down	X
NCU06042	FAD dependent oxidoreductase	X	✓	✓	X	X	✓	up	X
NCU06145	RING-6	X	✓	✓	X	X	✓	down	X
NCU06204	hypothetical protein	✓	✓	✓	✓	X	✓	up	X
NCU06207	C-5 sterol desaturase	X	✓	X	X	X	✓	down	X
NCU06228	hypothetical protein	X	✓	✓	X	X	✓	down	X
NCU06229	hypothetical protein	✓	✓	X	✓	X	✓	up	X
NCU06361	cwl1, variant 2	✓	✓	✓	✓	X	✓	up	X
NCU06362	GTPase activating protein	✓	✓	✓	✓	X	✓	down	X
NCU06380	zinc transporter YKE4	✓	✓	✓	✓	X	✓	down	X
NCU06481	DNA ligase	✓	✓	✓	✓	X	✓	down	X
NCU06488	SNF2-family ATP dependent chromatin remodeling	X	✓	X	X	X	✓	down	X
NCU06509	hypothetical protein	✓	✓	✓	X	X	✓	down	X
NCU06647	enoyl-CoA hydratase/isomerase	X	✓	X	X	X	✓	down	X
NCU06720	carboxypeptidase cpdS	✓	✓	✓	✓	X	✓	up	X
NCU06795	hypothetical protein	✓	✓	X	X	X	✓	up	X
NCU06882	RING-5	X	✓	✓	✓	X	✓	up	X
NCU06915	hypothetical protein	✓	✓	✓	✓	X	✓	up	X
NCU06939	endosome-associated ubiquitin isopeptidase	X	✓	✓	X	X	✓	down	X
NCU06940	hypothetical protein	X	✓	✓	X	X	✓	up	X
NCU06980	hypothetical protein	X	✓	✓	X	X	✓	down	X
NCU07008	#N/A	✓	✓	✓	✓	X	✓	down	X
NCU07024	mitogen-activated protein kinase	X	X	✓	X	X	✓	up	X
NCU07310	hypothetical protein	X	✓	X	X	X	✓	up	X
NCU07314	CinY protein	✓	✓	✓	✓	X	✓	up	X
NCU07351	alpha-glucuronidase	✓	✓	✓	✓	X	✓	down	X
NCU07352	hypothetical protein	✓	✓	✓	✓	X	✓	down	X
NCU07390	hypothetical protein	✓	✓	✓	✓	X	✓	down	X
NCU07452	NADPH dehydrogenase	✓	✓	✓	X	X	✓	down	X
NCU07454	MAC1 interacting protein 1	✓	✓	✓	X	X	✓	down	X
NCU07472	alpha-1,6-mannosyltransferase subunit	X	✓	X	X	X	✓	down	X
NCU07554	chromosome segregation protein SudA	✓	✓	✓	✓	X	✓	down	X
NCU07684	hypothetical protein	X	✓	X	X	X	✓	down	X
NCU07695	hypothetical protein, variant	✓	X	✓	✓	X	✓	up	X
NCU07724	mitochondrial division protein 1	✓	✓	✓	✓	X	✓	down	X
NCU07748	hypothetical protein	X	✓	X	X	X	✓	up	X
NCU07760	endoglucanase IV	✓	✓	✓	✓	X	✓	down	X
NCU07847	hypothetical protein	X	✓	✓	X	X	✓	up	X
NCU08166	hypothetical protein	X	✓	✓	X	X	✓	up	X
NCU08224	hypothetical protein	X	✓	X	X	X	✓	down	X
NCU08319	developmental regulator flbA	X	✓	✓	✓	X	✓	up	X
NCU08321	hypothetical protein	X	✓	✓	✓	X	✓	up	X
NCU08712	hypothetical protein	X	X	✓	X	X	✓	up	X
NCU08720	hypothetical protein	✓	✓	X	X	X	✓	up	X
NCU08739	endothiapepsin	✓	✓	✓	✓	X	✓	up	X
NCU08806	hypothetical protein	X	✓	✓	X	X	✓	up	X
NCU08809	hypothetical protein	✓	✓	✓	X	X	✓	down	X
NCU08820	hypothetical protein	✓	X	✓	X	X	✓	down	X
NCU08877	glycine cleavage system H protein	X	✓	✓	X	X	✓	up	X
NCU08987	hypothetical protein	X	✓	X	X	X	✓	up	X
NCU09161	translation factor pelota	✓	✓	✓	X	X	✓	up	X
NCU09289	hypothetical protein	X	✓	X	X	X	✓	up	X
NCU09490	hypothetical protein	X	✓	X	X	X	✓	up	X
NCU09534	peroxiredoxin HYR1	X	✓	X	X	X	✓	up	X
NCU09535	hypothetical protein	X	✓	X	X	X	✓	up	X
NCU09541	hypothetical protein	X	✓	X	X	X	✓	up	X
NCU09848	hypothetical protein	✓	✓	✓	✓	X	✓	down	X
NCU09937	cell wall glycosyl hydrolase Dfg5	✓	X	✓	X	X	✓	down	X
NCU10028	bax Inhibitor family protein	X	✓	X	X	X	✓	down	X
NCU10034	retrograde vesicle-mediated transporter Get1	✓	✓	✓	✓	X	✓	up	X
NCU10258	transcription factor	✓	✓	✓	✓	X	✓	down	X
NCU10519	G-patch domain-containing protein	X	X	X	✓	X	✓	down	X
NCU10537	hypothetical protein	✓	✓	✓	✓	X	✓	up	X
NCU10793	hypothetical protein	X	✓	✓	X	X	✓	up	X
NCU11128	hypothetical protein	✓	✓	✓	X	X	✓	up	X
NCU11290	hypothetical protein	X	✓	✓	X	X	✓	up	X
NCU11295	hypothetical protein	X	✓	✓	X	X	✓	down	X
NCU11381	diphosphomevalonate decarboxylase	X	X	✓	X	X	✓	down	X
NCU11437	hypothetical protein	X	✓	X	X	X	✓	up	X
NCU11564	hypothetical protein	X	✓	✓	X	X	✓	up	X
NCU11618	hypothetical protein	X	✓	X	X	X	✓	up	X
NCU11712	hypothetical protein	✓	X	✓	✓	X	✓	up	X
NCU11729	hypothetical protein	X	✓	X	X	X	✓	down	X
NCU11759	hypothetical protein	✓	✓	✓	✓	X	✓	up	X
NCU11760	hypothetical protein	X	✓	X	X	X	✓	up	X
NCU11764	hypothetical protein	✓	✓	✓	✓	X	✓	up	X
NCU11809	hypothetical protein	X	✓	X	X	X	✓	up	X
NCU11843	hypothetical protein	X	✓	✓	X	X	✓	down	X
NCU11872	hypothetical protein	✓	✓	✓	✓	X	✓	up	X
NCU11903	MFS monocarboxylic acid transporter	X	✓	X	X	X	✓	up	X
NCU11933	hypothetical protein	X	✓	X	X	X	✓	up	X
NCU12080	hypothetical protein	✓	✓	X	X	X	✓	up	X
NCU00074	hypothetical protein	X	✓	X	X	X	X		X
NCU00105	60S ribosome subunit biogenesis protein NIP7	X	X	✓	X	X	X		X
NCU00143	hypothetical protein	✓	✓	✓	✓	X	X		X
NCU00745	hypothetical protein	X	✓	X	X	X	X		X
NCU00930	mitochondrial import inner membrane translocase	X	✓	✓	✓	X	X		X
NCU01073	hypothetical protein	✓	✓	✓	✓	X	X		X
NCU01097	hypothetical protein	X	X	✓	X	X	X		X
NCU01252	MYND domain-containing protein	✓	✓	✓	✓	X	X		X
NCU01528	glyceraldehyde 3-phosphate-dehydrogenase	✓	✓	✓	✓	X	X		X
NCU01633	hexose transporter HXT13	X	✓	X	X	X	X		X
NCU01789	IDC1 protein/HAM-5	✓	✓	✓	✓	X	X		X
NCU01835	hypothetical protein	✓	✓	✓	✓	X	X		X
NCU02009	FreB	X	✓	X	X	X	X		X
NCU02192	hypothetical protein	X	✓	X	X	X	X		X
NCU02297	hypothetical protein	X	✓	X	X	X	X		X
NCU02334	hypothetical protein	X	✓	✓	X	X	X		X
NCU02342	hypothetical protein	✓	✓	✓	X	X	X		X
NCU02353	hypothetical protein	✓	✓	✓	X	X	X		X
NCU02358	SDS23	X	✓	X	X	X	X		X
NCU02360	transmembrane protein UsgS	X	✓	✓	✓	X	X		X
NCU02475	glycine dehydrogenase	✓	✓	✓	✓	X	X		X
NCU03114	SSU72	✓	✓	✓	✓	X	X		X
NCU03193	hypothetical protein	✓	✓	✓	✓	X	X		X
NCU03340	cytochrome-c oxidase chain VIIc	✓	✓	✓	✓	X	X		X
NCU03523	serine/threonine protein kinase	✓	✓	X	X	X	X		X
NCU03559	ubiquinol-cytochrome c reductase complex core	✓	✓	✓	✓	X	X		X
NCU03570	hypothetical protein	X	✓	✓	X	X	X		X
NCU03691	hypothetical protein	✓	✓	✓	✓	X	X		X
NCU03761	hypothetical protein	X	✓	X	X	X	X		X
NCU03934	hypothetical protein	✓	✓	✓	✓	X	X		X
NCU03950	hypothetical protein	✓	X	X	X	X	X		X
NCU04001	hypothetical protein	X	✓	✓	X	X	X		X
NCU04048	hypothetical protein	X	✓	X	X	X	X		X
NCU04106	hypothetical protein	✓	✓	✓	✓	X	X		X
NCU04259	ubiquinone biosynthesis protein	✓	✓	✓	X	X	X		X
NCU04731	HLH transcription factor	✓	✓	✓	✓	X	X		X
NCU04809	MFS phospholipid transporter	X	✓	X	X	X	X		X
NCU04817	electron transfer protein 1	✓	✓	X	X	X	X		X
NCU05024	hypothetical protein	X	✓	X	X	X	X		X
NCU05370	hypothetical protein	✓	✓	✓	✓	X	X		X
NCU05576	hypothetical protein	✓	✓	✓	✓	X	X		X
NCU05689	cytochrome c oxidase polypeptide IV	✓	✓	✓	X	X	X		X
NCU05915	hypothetical protein	X	✓	✓	✓	X	X		X
NCU05958	hypothetical protein	X	✓	X	X	X	X		X
NCU05995	ubiquitin	X	✓	✓	X	X	X		X
NCU06056	hypothetical protein	X	✓	✓	✓	X	X		X
NCU06064	hypothetical protein	X	✓	X	X	X	X		X
NCU06140	hypothetical protein	X	✓	✓	X	X	X		X
NCU06150	hypothetical protein, variant	X	✓	✓	X	X	X		X
NCU06262	chromosome condensation protein	X	X	✓	X	X	X		X
NCU06334	hypothetical protein	✓	✓	✓	✓	X	X		X
NCU06413	hypothetical protein	X	✓	X	X	X	X		X
NCU06487	hypothetical protein	X	✓	X	X	X	X		X
NCU06524	protease inhibitor	X	✓	X	X	X	X		X
NCU06525	hypothetical protein	X	✓	X	X	X	X		X
NCU06750	coiled-coil domain-containing protein 25	X	✓	X	X	X	X		X
NCU06864	cAMP-independent regulatory protein pac2	X	X	X	✓	X	X		X
NCU06874	HMG box-containing protein	✓	✓	✓	✓	X	X		X
NCU06990	hypothetical protein	✓	✓	✓	✓	X	X		X
NCU07000	hypothetical protein	X	✓	X	X	X	X		X
NCU07309	guanine deaminase	X	✓	X	X	X	X		X
NCU07350	hypothetical protein	✓	X	X	X	X	X		X
NCU07565	von Willebrand RING finger domain-containing	✓	✓	✓	✓	X	X		X
NCU07606	hypothetical protein	X	✓	✓	✓	X	X		X
NCU07711	vacuolar calcium ion transporter/H(+) exchanger	X	✓	✓	X	X	X		X
NCU07851	superoxide dismutase 1 copper chaperone	X	X	✓	✓	X	X		X
NCU07872	protein kinase Yak1	X	✓	✓	X	X	X		X
NCU08011	aminotransferase	✓	✓	✓	✓	X	X		X
NCU08346	serine/threonine protein kinase	X	✓	X	X	X	X		X
NCU08448	hypothetical protein	X	✓	X	X	X	X		X
NCU08524	hypothetical protein	X	✓	✓	✓	X	X		X
NCU08635	hypothetical protein	X	✓	X	X	X	X		X
NCU08711	hypothetical protein	X	X	✓	X	X	X		X
NCU08804	iron-regulated transporter	✓	✓	✓	X	X	X		X
NCU08846	hypothetical protein	X	✓	X	X	X	X		X
NCU08878	TEM1	X	✓	✓	X	X	X		X
NCU08988	hypothetical protein	X	✓	X	X	X	X		X
NCU09032	hypothetical protein	X	✓	✓	X	X	X		X
NCU09084	hypothetical protein	✓	X	X	X	X	X		X
NCU09129	hypothetical protein	X	X	✓	X	X	X		X
NCU09175	GPI-anchored cell wall beta-1,3-endoglucanase	X	X	X	✓	X	X		X
NCU09204	hypothetical protein	X	✓	X	X	X	X		X
NCU09283	acetyltransferase	X	✓	X	X	X	X		X
NCU09316	hypothetical protein	✓	✓	✓	✓	X	X		X
NCU09530	hypothetical protein	X	✓	✓	✓	X	X		X
NCU09602	heat shock protein 70	X	✓	X	X	X	X		X
NCU09703	acetolactate decarboxylase	X	✓	✓	✓	X	X		X
NCU09935	hypothetical protein	✓	X	✓	X	X	X		X
NCU10042	enolase, variant	✓	✓	✓	✓	X	X		X
NCU00017	hypothetical protein	X	✓	✓	✓	X	X		X
NCU00075	mitochondrial import inner membrane translocase	X	✓	X	X	X	X		X
NCU00081	DNA topoisomerase 3-beta	✓	X	X	X	X	X		X
NCU00088	4-nitrophenylphosphatase	X	✓	X	X	X	X		X
NCU00122	aspartyl aminopeptidase	✓	✓	✓	✓	X	X		X
NCU00144	hypothetical protein	✓	✓	✓	X	X	X		X
NCU00171	calmodulin	X	✓	✓	✓	X	X		X
NCU00220	hypothetical protein	X	X	X	✓	X	X		X
NCU00221	hypothetical protein	X	X	X	✓	X	X		X
NCU00243	microtubule-associated protein RP/EB family	X	✓	X	X	X	X		X
NCU00268	hypothetical protein	X	✓	✓	X	X	X		X
NCU00284	hypothetical protein	X	✓	X	X	X	X		X
NCU00307	hypothetical protein	✓	✓	✓	✓	X	X		X
NCU00319	hypothetical protein	✓	✓	✓	✓	X	X		X
NCU00320	hypothetical protein	✓	✓	✓	✓	X	X		X
NCU00353	hypothetical protein	X	✓	X	X	X	X		X
NCU00384	hypothetical protein	✓	✓	✓	X	X	X		X
NCU00385	ATP synthase subunit delta	✓	✓	✓	X	X	X		X
NCU00391	hypothetical protein	✓	✓	X	✓	X	X		X
NCU00463	kynureninase	X	✓	✓	✓	X	X		X
NCU00498	molybdenum cofactor biosynthesis protein 1 B	✓	✓	✓	✓	X	X		X
NCU00500	hypothetical protein	X	✓	✓	✓	X	X		X
NCU00512	hypothetical protein	X	✓	✓	X	X	X		X
NCU00551	myosin type-2 heavy chain 2	X	✓	X	X	X	X		X
NCU00605	ThiF domain-containing protein	✓	✓	✓	✓	X	X		X
NCU00606	short-chain alcohol dehydrogenase	✓	✓	✓	✓	X	X		X
NCU00628	hypothetical protein	✓	✓	✓	✓	X	X		X
NCU00629	6-phosphofructokinase	✓	✓	✓	✓	X	X		X
NCU00659	hypothetical protein	✓	✓	✓	X	X	X		X
NCU00663	hypothetical protein	X	✓	✓	X	X	X		X
NCU00832	hypothetical protein	✓	✓	✓	✓	X	X		X
NCU00876	ferric reductase transmembrane component	X	✓	✓	X	X	X		X
NCU00882	hypothetical protein	✓	✓	✓	✓	X	X		X
NCU00905	N-acylethanolamine amidohydrolase	✓	✓	✓	✓	X	X		X
NCU00906	hypothetical protein	✓	✓	✓	✓	X	X		X
NCU00922	hypothetical protein	✓	✓	✓	✓	X	X		X
NCU00935	hypothetical protein	X	✓	X	X	X	X		X
NCU00940	hypothetical protein	✓	✓	X	✓	X	X		X
NCU00956	hypothetical protein	X	✓	X	X	X	X		X
NCU00957	anchored cell wall protein 2	X	✓	X	X	X	X		X
NCU00998	RNA polymerase II mediator complex subunit Nut1	✓	X	X	X	X	X		X
NCU01003	hypothetical protein	✓	✓	✓	✓	X	X		X
NCU01034	hypothetical protein	X	✓	X	X	X	X		X
NCU01036	DUF907 domain-containing protein	X	✓	X	X	X	X		X
NCU01043	hypothetical protein	X	✓	✓	✓	X	X		X
NCU01044	hypothetical protein	X	✓	✓	✓	X	X		X
NCU01072	class II aldolase/adducin domain-containing	✓	✓	✓	✓	X	X		X
NCU01098	hypothetical protein	X	X	✓	X	X	X		X
NCU01156	hypothetical protein	X	✓	✓	X	X	X		X
NCU01159	hypothetical protein	✓	✓	✓	✓	X	X		X
NCU01160	ATP-dependent RNA helicase dbp-5	✓	✓	✓	✓	X	X		X
NCU01179	outer membrane translocase 40 kDa subunit	X	✓	✓	X	X	X		X
NCU01180	ubiquitin C-terminal hydrolase	X	✓	✓	X	X	X		X
NCU01191	hypothetical protein	✓	✓	✓	✓	X	X		X
NCU01208	hypothetical protein	✓	X	X	X	X	X		X
NCU01216	ubiquitin ligase complex F-box protein GRR1	✓	✓	✓	✓	X	X		X
NCU01218	hypothetical protein	✓	✓	✓	✓	X	X		X
NCU01220	BAG domain-containing protein	X	✓	X	X	X	X		X
NCU01229	elongator complex protein 3	✓	✓	✓	X	X	X		X
NCU01241	mitochondrial carrier protein	X	✓	✓	X	X	X		X
NCU01303	hypothetical protein	X	✓	X	X	X	X		X
NCU01314	hypothetical protein	✓	✓	✓	✓	X	X		X
NCU01315	UDP-N-acetylglucosaminyltransferase	✓	✓	✓	✓	X	X		X
NCU01331	snRNP and snoRNP protein	X	✓	X	X	X	X		X
NCU01332	vacuolar ATP synthase proteolipid subunit	X	✓	X	X	X	X		X
NCU01374	CutC family protein	✓	✓	X	X	X	X		X
NCU01375	hypothetical protein	✓	✓	X	X	X	X		X
NCU01401	mitochondrial outer membrane protein	✓	✓	X	X	X	X		X
NCU01410	DUF1711 domain-containing protein	✓	✓	✓	X	X	X		X
NCU01463	hypothetical protein	X	✓	✓	X	X	X		X
NCU01464	zinc carboxypeptidase	X	✓	✓	X	X	X		X
NCU01487	hypothetical protein	X	✓	X	X	X	X		X
NCU01559	hypothetical protein	X	✓	✓	X	X	X		X
NCU01601	hypothetical protein	X	✓	X	X	X	X		X
NCU01605	protein kinase regulator	X	✓	X	X	X	X		X
NCU01625	DNA repair helicase RAD3	X	✓	X	X	X	X		X
NCU01756	actin	✓	✓	✓	X	X	X		X
NCU01779	HIRA-interacting protein 5	✓	✓	✓	✓	X	X		X
NCU01790	hypothetical protein	X	✓	X	X	X	X		X
NCU01818	hypothetical protein	X	✓	✓	X	X	X		X
NCU01834	hypothetical protein	X	✓	✓	✓	X	X		X
NCU01872	hypothetical protein	✓	✓	✓	✓	X	X		X
NCU01897	hypothetical protein	✓	✓	✓	✓	X	X		X
NCU01984	hypothetical protein	✓	✓	✓	✓	X	X		X
NCU02008	hypothetical protein	X	✓	X	X	X	X		X
NCU02011	importin subunit beta-1	X	✓	X	X	X	X		X
NCU02019	FAD dependent oxidoreductase	✓	✓	✓	✓	X	X		X
NCU02111	myosin-5	✓	✓	✓	✓	X	X		X
NCU02191	hypothetical protein	X	✓	X	X	X	X		X
NCU02193	pyruvate decarboxylase, variant	✓	✓	✓	✓	X	X		X
NCU02258	hypothetical protein	X	✓	X	X	X	X		X
NCU02289	ubiquitin-conjugating enzyme E2	✓	✓	✓	✓	X	X		X
NCU02296	allantoinase	X	✓	X	X	X	X		X
NCU02346	hypothetical protein	✓	X	X	X	X	X		X
NCU02347	Sec7 domain-containing protein	✓	X	X	X	X	X		X
NCU02350	hypothetical protein	X	✓	✓	X	X	X		X
NCU02367	hypothetical protein	X	✓	X	X	X	X		X
NCU02383	hypothetical protein	✓	✓	✓	✓	X	X		X
NCU02403	ubiquinone biosynthesis protein COQ9	X	✓	✓	X	X	X		X
NCU02429	hypothetical protein	X	✓	✓	X	X	X		X
NCU02593	hypothetical protein	✓	X	X	X	X	X		X
NCU02606	hypothetical protein	✓	X	✓	✓	X	X		X
NCU02613	hypothetical protein	X	X	X	✓	X	X		X
NCU02622	hypothetical protein	✓	✓	✓	✓	X	X		X
NCU02623	mitochondrial hypoxia responsive	✓	✓	✓	✓	X	X		X
NCU02639	argininosuccinate synthase, variant	X	✓	X	X	X	X		X
NCU02693	C-3 sterol dehydrogenase/C-4 decarboxylase	X	X	✓	X	X	X		X
NCU02694	hypothetical protein	X	X	✓	X	X	X		X
NCU02702	glucokinase	X	✓	✓	X	X	X		X
NCU02731	hypothetical protein	✓	✓	✓	✓	X	X		X
NCU02767	PRO41 protein/HAM-6	X	✓	✓	✓	X	X		X
NCU02840	26S protease regulatory subunit 7	X	✓	X	X	X	X		X
NCU02856	hypothetical protein	✓	✓	✓	X	X	X		X
NCU02857	hypothetical protein	✓	✓	✓	X	X	X		X
NCU02878	hypothetical protein	X	✓	✓	X	X	X		X
NCU02879	zinc/iron transporter	X	✓	✓	X	X	X		X
NCU02913	DNA repair protein rad5	✓	✓	X	✓	X	X		X
NCU02914	hypothetical protein	✓	✓	X	✓	X	X		X
NCU03010	L-aminoadipate-semialdehyde dehydrogenase large	✓	✓	X	X	X	X		X
NCU03014	hypothetical protein	X	✓	X	✓	X	X		X
NCU03015	hypothetical protein	X	✓	X	X	X	X		X
NCU03024	GARP complex subunit Vps53	X	✓	✓	X	X	X		X
NCU03035	hypothetical protein	✓	✓	✓	✓	X	X		X
NCU03058	hypothetical protein	X	✓	✓	X	X	X		X
NCU03059	SIR2 family histone deacetylase	X	✓	✓	X	X	X		X
NCU03115	spa2-like protein	✓	✓	✓	✓	X	X		X
NCU03131	FAD dependent oxidoreductase superfamily	✓	✓	✓	✓	X	X		X
NCU03138	transcription initiation factor TFIID	X	✓	✓	X	X	X		X
NCU03139	histidine biosynthesis trifunctional protein	X	✓	✓	X	X	X		X
NCU03184	C2H2 conidiation transcription factor FlbC	✓	✓	✓	✓	X	X		X
NCU03204	iron-sulfur cluster assembly associated protein	X	✓	X	X	X	X		X
NCU03228	heavy metal tolerance protein	X	✓	X	X	X	X		X
NCU03245	hypothetical protein	X	✓	✓	✓	X	X		X
NCU03329	hypothetical protein	✓	✓	✓	✓	X	X		X
NCU03333	tyrosine phosphatase	X	✓	X	X	X	X		X
NCU03428	hypothetical protein	X	✓	X	X	X	X		X
NCU03429	hypothetical protein	X	✓	X	X	X	X		X
NCU03433	hypothetical protein	X	✓	✓	X	X	X		X
NCU03440	AP-2 complex subunit alpha	X	✓	X	X	X	X		X
NCU03441	ATG18	X	✓	X	X	X	X		X
NCU03458	hypothetical protein	X	✓	X	X	X	X		X
NCU03493	glycine rich protein	✓	✓	✓	✓	X	X		X
NCU03505	JmjC domain-containing histone demethylation	✓	✓	✓	✓	X	X		X
NCU03599	hypothetical protein	✓	✓	✓	✓	X	X		X
NCU03600	GTP-binding protein EsdC	✓	✓	✓	✓	X	X		X
NCU03633	mevalonate kinase	X	✓	X	✓	X	X		X
NCU03643	cutinase transcription factor 1 beta	X	✓	X	X	X	X		X
NCU03689	hypothetical protein	✓	✓	X	X	X	X		X
NCU03690	importin beta-2 subunit	✓	✓	✓	✓	X	X		X
NCU03696	nitroreductase	X	✓	✓	✓	X	X		X
NCU03721	hypothetical protein	X	✓	X	✓	X	X		X
NCU03754	hypothetical protein	X	✓	X	X	X	X		X
NCU03755	flavin dependent monooxygenase	X	✓	X	X	X	X		X
NCU03860	cAMP-regulated phosphoprotein family protein	X	✓	X	X	X	X		X
NCU03861	glutaminase A	X	✓	X	X	X	X		X
NCU03862	triacylglycerol lipase	✓	✓	✓	✓	X	X		X
NCU03880	phosphorylcholine transferase	X	X	✓	X	X	X		X
NCU03887	CreD	✓	✓	X	X	X	X		X
NCU03888	DUF500 and SH3 domain-containing protein	✓	X	X	X	X	X		X
NCU03947	ubiquitin ligase	✓	✓	✓	✓	X	X		X
NCU03952	U3 small nucleolar ribonucleoprotein Mpp10	✓	X	X	X	X	X		X
NCU03957	COQ7	X	✓	✓	✓	X	X		X
NCU03960	hypothetical protein	X	✓	✓	✓	X	X		X
NCU03966	mitochondrial Rho GTPase 1	X	✓	X	X	X	X		X
NCU04042	hypothetical protein	✓	✓	✓	✓	X	X		X
NCU04049	hypothetical protein	X	✓	X	X	X	X		X
NCU04087	Aha1 domain-containing protein	✓	✓	✓	✓	X	X		X
NCU04088	hypothetical protein	✓	✓	✓	✓	X	X		X
NCU04124	golgi membrane protein	X	X	✓	X	X	X		X
NCU04158	nitrogen metabolic regulation protein nmr	X	✓	X	✓	X	X		X
NCU04189	glucan synthesis regulatory protein	✓	✓	✓	✓	X	X		X
NCU04206	hypothetical protein	✓	✓	✓	X	X	X		X
NCU04207	mechanosensitive ion channel family protein	✓	✓	✓	X	X	X		X
NCU04258	dim2-associated protein 1	✓	✓	✓	X	X	X		X
NCU04269	aspartyl proteinase	✓	✓	✓	✓	X	X		X
NCU04277	homoserine kinase	✓	✓	✓	✓	X	X		X
NCU04285	hypothetical protein	✓	✓	✓	✓	X	X		X
NCU04414	hypothetical protein	X	✓	X	X	X	X		X
NCU04442	GAL10	X	✓	✓	X	X	X		X
NCU04453	TOL	✓	✓	✓	✓	X	X		X
NCU04454	mannosyl transferase	✓	✓	✓	✓	X	X		X
NCU04494	acetyl xylan esterase	✓	✓	X	X	X	X		X
NCU04557	hypothetical protein	X	X	✓	✓	X	X		X
NCU04624	hypothetical protein	X	✓	X	X	X	X		X
NCU04721	neutral ceramidase	X	✓	X	X	X	X		X
NCU04733	UvrD/REP helicase	✓	✓	✓	X	X	X		X
NCU04734	hypothetical protein	X	✓	✓	X	X	X		X
NCU04736	plasma membrane calcium-transporting ATPase 3	X	✓	X	X	X	X		X
NCU04737	chromatin regulatory protein sir2	X	✓	X	X	X	X		X
NCU04761	hypothetical protein	X	✓	X	X	X	X		X
NCU04762	hypothetical protein	X	✓	X	X	X	X		X
NCU04812	hypothetical protein	X	✓	✓	✓	X	X		X
NCU04851	hypothetical protein	X	X	✓	X	X	X		X
NCU04873	hypothetical protein	✓	✓	✓	✓	X	X		X
NCU04874	alternative oxidase	✓	✓	✓	✓	X	X		X
NCU04928	hypothetical protein	X	✓	✓	✓	X	X		X
NCU04990	protein serine/threonine kinase	✓	✓	✓	✓	X	X		X
NCU04996	hypothetical protein	✓	✓	✓	✓	X	X		X
NCU05025	hypothetical protein	X	✓	X	X	X	X		X
NCU05136	endo alpha-1,4 polygalactosaminidase precusor	✓	✓	✓	✓	X	X		X
NCU05188	FAD monooxygenase	X	✓	X	X	X	X		X
NCU05189	hypothetical protein	X	✓	X	X	X	X		X
NCU05193	hypothetical protein	X	✓	✓	X	X	X		X
NCU05195	hypothetical protein	X	✓	✓	✓	X	X		X
NCU05196	mitochondrial DnaJ chaperone	X	✓	✓	✓	X	X		X
NCU05245	peroxisome assembly protein 12	✓	X	✓	X	X	X		X
NCU05246	DNA repair and recombination protein RAD5C	✓	X	✓	X	X	X		X
NCU05261	ATP-dependent protease La	X	✓	✓	X	X	X		X
NCU05262	hypothetical protein	X	X	✓	X	X	X		X
NCU05284	hypothetical protein	✓	✓	✓	X	X	X		X
NCU05338	hypothetical protein	✓	✓	✓	X	X	X		X
NCU05340	alkanesulfonate monooxygenase	✓	✓	✓	X	X	X		X
NCU05345	zearalenone lactonase	✓	✓	✓	✓	X	X		X
NCU05400	hypothetical protein	X	✓	X	X	X	X		X
NCU05427	ATP-dependent Clp protease	X	X	✓	X	X	X		X
NCU05437	hypothetical protein	X	✓	✓	✓	X	X		X
NCU05452	splicing factor 3b	✓	✓	✓	X	X	X		X
NCU05453	ER to Golgi transporter	✓	✓	✓	X	X	X		X
NCU05510	hypothetical protein	X	✓	✓	✓	X	X		X
NCU05527	hypothetical protein	X	✓	✓	X	X	X		X
NCU05583	hypothetical protein	X	✓	X	X	X	X		X
NCU05584	hypothetical protein	X	✓	X	X	X	X		X
NCU05648	hypothetical protein	X	✓	✓	X	X	X		X
NCU05713	hypothetical protein	✓	✓	✓	✓	X	X		X
NCU05785	DUF907 domain-containing protein	✓	✓	✓	✓	X	X		X
NCU05786	hypothetical protein	✓	✓	✓	✓	X	X		X
NCU05814	hypothetical protein	✓	✓	✓	✓	X	X		X
NCU05831	hypothetical protein	X	✓	✓	✓	X	X		X
NCU05840	hypothetical protein	X	✓	X	X	X	X		X
NCU05842	hypothetical protein	X	✓	X	X	X	X		X
NCU05916	alpha-1,3-mannosyltransferase CMT1	X	✓	✓	✓	X	X		X
NCU05984	formamidopyrimidine-DNA glycosylase	✓	✓	✓	✓	X	X		X
NCU05996	C6 finger domain-containing protein	X	✓	✓	X	X	X		X
NCU06006	hypothetical protein	✓	✓	✓	✓	X	X		X
NCU06017	thiosulfate sulfurtransferase	X	✓	✓	X	X	X		X
NCU06032	long-chain fatty acid transporter	✓	✓	✓	✓	X	X		X
NCU06034	hypothetical protein	✓	✓	✓	✓	X	X		X
NCU06039	WD repeat protein	✓	✓	✓	X	X	X		X
NCU06071	2-dehydropantoate 2-reductase	X	✓	X	X	X	X		X
NCU06072	hypothetical protein	X	✓	X	X	X	X		X
NCU06104	RLI and DUF367 domain-containing protein	✓	✓	✓	✓	X	X		X
NCU06105	ADP-ribosylation factor-binding protein GGA1	✓	✓	✓	✓	X	X		X
NCU06135	hypothetical protein	✓	✓	✓	✓	X	X		X
NCU06139	hypothetical protein	✓	✓	✓	✓	X	X		X
NCU06141	protoheme IX farnesyltransferase	✓	✓	✓	✓	X	X		X
NCU06159	MFS transporter	✓	✓	✓	X	X	X		X
NCU06160	hypothetical protein	✓	✓	✓	X	X	X		X
NCU06179	serine/threonine-protein kinase hal4	X	✓	X	X	X	X		X
NCU06247	hypothetical protein	✓	✓	✓	✓	X	X		X
NCU06252	hypothetical protein	X	✓	✓	✓	X	X		X
NCU06273	hypothetical protein	X	✓	X	X	X	X		X
NCU06304	HET domain-containing protein	X	✓	X	X	X	X		X
NCU06333	translocation protein SEC62	✓	✓	✓	✓	X	X		X
NCU06339	APSES transcription factor Xbp1	X	✓	✓	✓	X	X		X
NCU06381	GPI-anchored cell wall beta-1,3-endoglucanase	✓	✓	✓	✓	X	X		X
NCU06414	hypothetical protein	X	✓	X	X	X	X		X
NCU06425	hypothetical protein	X	✓	✓	✓	X	X		X
NCU06426	hypothetical protein	X	✓	✓	✓	X	X		X
NCU06437	hypothetical protein	X	✓	X	X	X	X		X
NCU06479	hypothetical protein	✓	✓	✓	✓	X	X		X
NCU06483	F-box and WD repeat-containing protein	X	X	✓	X	X	X		X
NCU06507	hypothetical protein	X	✓	✓	X	X	X		X
NCU06690	hypothetical protein	✓	✓	✓	✓	X	X		X
NCU06691	hypothetical protein	✓	✓	✓	✓	X	X		X
NCU06718	zinc knuckle domain-containing protein	X	✓	✓	X	X	X		X
NCU06721	peptide chain release factor 1	✓	✓	✓	✓	X	X		X
NCU06722	tryptophanyl-tRNA synthetase	X	✓	X	X	X	X		X
NCU06724	glutamine synthetase	X	✓	X	X	X	X		X
NCU06725	hypothetical protein	X	✓	X	X	X	X		X
NCU06794	hypothetical protein	✓	✓	✓	X	X	X		X
NCU06833	hypothetical protein	✓	✓	X	X	X	X		X
NCU06834	ADAM protease ADM-B	✓	✓	X	X	X	X		X
NCU06881	succinyl-CoA:3-ketoacid-coenzyme A transferase	X	✓	✓	✓	X	X		X
NCU06911	hypothetical protein	✓	✓	✓	✓	X	X		X
NCU06916	hypothetical protein	✓	✓	✓	✓	X	X		X
NCU06999	hypothetical protein	X	✓	X	X	X	X		X
NCU07004	hypothetical protein	X	X	✓	X	X	X		X
NCU07043	hypothetical protein	✓	X	✓	X	X	X		X
NCU07122	hypothetical protein	X	✓	X	X	X	X		X
NCU07123	hypothetical protein	X	✓	X	X	X	X		X
NCU07132	hypothetical protein	X	✓	X	X	X	X		X
NCU07190	exoglucanase 3	✓	✓	✓	✓	X	X		X
NCU07192	hypothetical protein	✓	✓	✓	✓	X	X		X
NCU07199	major myo-inositol transporter iolT	X	✓	X	X	X	X		X
NCU07206	hypothetical protein	X	✓	X	X	X	X		X
NCU07207	hypothetical protein	X	✓	X	X	X	X		X
NCU07239	hypothetical protein	✓	✓	✓	✓	X	X		X
NCU07255	hypothetical protein	X	X	✓	X	X	X		X
NCU07257	F-box domain-containing protein	X	✓	✓	✓	X	X		X
NCU07279	hypothetical protein	X	✓	X	X	X	X		X
NCU07293	hypothetical protein	✓	✓	✓	✓	X	X		X
NCU07316	hypothetical protein	✓	✓	X	X	X	X		X
NCU07317	hypothetical protein	✓	✓	X	X	X	X		X
NCU07338	alpha-1,6-mannosyltransferase Och1	✓	✓	✓	X	X	X		X
NCU07339	hypothetical protein	✓	✓	✓	X	X	X		X
NCU07387	hypothetical protein	X	X	✓	X	X	X		X
NCU07406	hypothetical protein	✓	✓	✓	✓	X	X		X
NCU07407	MutS2 protein	✓	✓	✓	✓	X	X		X
NCU07411	DNA-directed DNA polymerase theta	X	✓	✓	✓	X	X		X
NCU07451	methionyl-tRNA synthetase	✓	✓	✓	X	X	X		X
NCU07473	glycosyltransferase family 28 domain-containing	X	✓	X	X	X	X		X
NCU07503	hypothetical protein	X	X	✓	X	X	X		X
NCU07504	major facilitator superfamily transporter	X	X	✓	X	X	X		X
NCU07509	geranylgeranyltransferase beta subunit	✓	✓	✓	✓	X	X		X
NCU07542	rad23-like protein	X	X	X	✓	X	X		X
NCU07546	multidrug resistance protein MDR	✓	✓	✓	✓	X	X		X
NCU07555	hypothetical protein	✓	✓	✓	✓	X	X		X
NCU07617	Acr1	✓	X	✓	X	X	X		X
NCU07683	small nuclear ribonucleoprotein	✓	✓	✓	X	X	X		X
NCU07707	hypothetical protein	✓	✓	✓	X	X	X		X
NCU07725	chorismate mutase	✓	✓	✓	✓	X	X		X
NCU07741	1-acyl-sn-glycerol-3-phosphate acyltransferase	X	✓	✓	X	X	X		X
NCU07744	hypothetical protein	✓	✓	✓	X	X	X		X
NCU07747	hypothetical protein	X	✓	X	X	X	X		X
NCU07761	hypothetical protein	✓	✓	✓	✓	X	X		X
NCU07770	hypothetical protein	X	✓	X	X	X	X		X
NCU07771	hypothetical protein	X	✓	X	X	X	X		X
NCU07793	hypothetical protein	X	✓	✓	✓	X	X		X
NCU07805	hypothetical protein	X	✓	X	X	X	X		X
NCU07816	magnesium and cobalt transporter CorA	X	X	X	✓	X	X		X
NCU07848	hypothetical protein	X	✓	✓	X	X	X		X
NCU07850	NADPH oxidase regulator NoxR	✓	✓	✓	✓	X	X		X
NCU07868	hypothetical protein	X	✓	X	X	X	X		X
NCU07869	INSIG domain-containing protein	X	✓	X	X	X	X		X
NCU07941	aspartate aminotransferase	X	✓	✓	✓	X	X		X
NCU07996	F-box and WD domain-containing protein	X	✓	X	X	X	X		X
NCU07997	hypothetical protein	✓	✓	✓	✓	X	X		X
NCU08012	exocyst complex protein EXO70	✓	✓	✓	✓	X	X		X
NCU08056	ABC drug exporter AtrF	X	✓	✓	X	X	X		X
NCU08090	hypothetical protein	X	✓	X	X	X	X		X
NCU08092	nipsnap family protein	✓	✓	✓	✓	X	X		X
NCU08141	hypothetical protein	✓	✓	✓	✓	X	X		X
NCU08149	hypothetical protein	X	✓	X	X	X	X		X
NCU08150	hypothetical protein	X	✓	X	X	X	X		X
NCU08158	dual specificity phosphatase	✓	X	X	X	X	X		X
NCU08161	histone chaperone RTT106	X	✓	X	X	X	X		X
NCU08190	hypothetical protein	✓	✓	✓	✓	X	X		X
NCU08191	hypothetical protein	✓	✓	✓	✓	X	X		X
NCU08216	cystathionine beta-synthase	✓	✓	✓	✓	X	X		X
NCU08217	SRP receptor beta subunit	X	✓	✓	X	X	X		X
NCU08218	palmitoyltransferase AKR1	✓	✓	✓	✓	X	X		X
NCU08219	hypothetical protein	✓	✓	✓	✓	X	X		X
NCU08223	hypothetical protein	X	✓	X	X	X	X		X
NCU08316	DUF221 domain-containing protein	X	✓	✓	✓	X	X		X
NCU08345	ubiquitin-conjugating enzyme E	X	✓	X	X	X	X		X
NCU08517	hypothetical protein	X	✓	X	X	X	X		X
NCU08525	hypothetical protein	X	✓	✓	✓	X	X		X
NCU08560	hypothetical protein	X	X	✓	X	X	X		X
NCU08565	hypothetical protein	X	✓	✓	X	X	X		X
NCU08610	hypothetical protein	X	✓	X	X	X	X		X
NCU08611	rtg2-like protein	X	✓	X	X	X	X		X
NCU08624	hypothetical protein	X	✓	X	X	X	X		X
NCU08625	hypothetical protein	X	✓	X	X	X	X		X
NCU08654	hypothetical protein	X	✓	X	X	X	X		X
NCU08655	hypothetical protein	X	✓	X	X	X	X		X
NCU08697	hypothetical protein	X	✓	X	X	X	X		X
NCU08721	hypothetical protein	✓	✓	X	X	X	X		X
NCU08741	striatin Pro11	✓	✓	✓	✓	X	X		X
NCU08777	hypothetical protein	X	✓	X	✓	X	X		X
NCU08779	hypothetical protein, variant	✓	✓	✓	✓	X	X		X
NCU08783	epoxide hydrolase	X	✓	X	X	X	X		X
NCU08845	hypothetical protein	✓	✓	X	X	X	X		X
NCU08891	hypothetical protein	X	✓	X	X	X	X		X
NCU08899	hypothetical protein	X	✓	✓	X	X	X		X
NCU08919	SNF2 family helicase/ATPase	✓	✓	✓	✓	X	X		X
NCU08972	hypothetical protein	X	✓	X	X	X	X		X
NCU08989	ADP-ribosylation factor 1	X	✓	X	X	X	X		X
NCU08990	60S ribosomal protein L39	X	✓	X	X	X	X		X
NCU09012	hypothetical protein	X	✓	X	X	X	X		X
NCU09020	hypothetical protein	✓	X	✓	X	X	X		X
NCU09024	hypothetical protein	✓	✓	✓	X	X	X		X
NCU09025	glutamyl-tRNA(Gln) amidotransferase	✓	✓	✓	X	X	X		X
NCU09065	hypothetical protein	✓	✓	✓	X	X	X		X
NCU09108	hypothetical protein	✓	X	X	✓	X	X		X
NCU09128	hypothetical protein	X	X	✓	X	X	X		X
NCU09159	hypothetical protein	X	✓	✓	X	X	X		X
NCU09174	hypothetical protein	X	X	X	✓	X	X		X
NCU09205	nitrate assimilation regulatory protein nirA	X	✓	X	X	X	X		X
NCU09245	hypothetical protein	X	✓	X	✓	X	X		X
NCU09282	hypothetical protein	X	✓	X	X	X	X		X
NCU09290	proteasome component PRE3	X	✓	X	X	X	X		X
NCU09294	hypothetical protein	✓	✓	✓	✓	X	X		X
NCU09301	UDP-glucose:sterol glycosyltransferase	✓	✓	✓	✓	X	X		X
NCU09302	WD repeat-containing protein	✓	✓	✓	✓	X	X		X
NCU09464	hypothetical protein	✓	✓	X	X	X	X		X
NCU09465	diphthamide biosynthesis protein 3	✓	✓	X	X	X	X		X
NCU09564	phosphate-repressible phosphate permease	X	✓	✓	✓	X	X		X
NCU09600	dienelactone hydrolase	X	✓	X	X	X	X		X
NCU09646	3-ketoacyl-CoA thiolase	✓	✓	✓	✓	X	X		X
NCU09647	hypothetical protein	✓	✓	✓	✓	X	X		X
NCU09702	endo-beta-1,6-galactanase	X	✓	✓	✓	X	X		X
NCU09704	hypothetical protein	X	✓	X	X	X	X		X
NCU09712	hypothetical protein	✓	✓	✓	✓	X	X		X
NCU09771	DUF895 domain membrane protein	X	✓	X	X	X	X		X
NCU09772	hypothetical protein	X	✓	X	X	X	X		X
NCU09791	beta-1,3-exoglucanase	X	✓	X	X	X	X		X
NCU09795	hypothetical protein	✓	✓	X	✓	X	X		X
NCU09796	integral membrane protein	✓	✓	X	✓	X	X		X
NCU09817	DAHP synthase	X	✓	X	✓	X	X		X
NCU09883	hypothetical protein	✓	✓	✓	X	X	X		X
NCU09897	vacuolar membrane ATPase 5	X	✓	X	X	X	X		X
NCU09898	hypothetical protein	X	✓	X	X	X	X		X
NCU09906	hypothetical protein	✓	✓	✓	X	X	X		X
NCU09972	hypothetical protein	X	✓	✓	X	X	X		X
NCU10035	hypothetical protein	✓	✓	✓	✓	X	X		X
NCU10210	hypothetical protein	✓	✓	✓	✓	X	X		X
NCU10501	hypothetical protein	X	✓	X	✓	X	X		X
NCU10518	general stress response protein Whi2	X	X	X	✓	X	X		X
NCU10521	hypothetical protein	X	X	✓	X	X	X		X
NCU10595	hypothetical protein	✓	✓	✓	✓	X	X		X
NCU10622	hypothetical protein	X	✓	X	X	X	X		X
NCU10775	NADPH oxidase 2	X	✓	X	X	X	X		X
NCU10865	hypothetical protein	X	X	✓	✓	X	X		X
NCU10903	hypothetical protein	✓	✓	✓	✓	X	X		X
NCU10987	MFS transporter Fmp42	✓	✓	✓	✓	X	X		X
NCU11006	hypothetical protein	X	✓	X	X	X	X		X
NCU11088	MGMT family protein	X	✓	X	X	X	X		X
NCU11134	hypothetical protein	✓	✓	✓	✓	X	X		X
NCU11151	hypothetical protein	✓	✓	✓	✓	X	X		X
NCU11173	thiamine-phosphate pyrophosphorylase	X	X	✓	X	X	X		X
NCU11210	hypothetical protein	✓	✓	✓	✓	X	X		X
NCU11278	hypothetical protein	✓	X	X	X	X	X		X
NCU11308	hypothetical protein	X	✓	✓	X	X	X		X
NCU11338	hypothetical protein	✓	✓	X	X	X	X		X
NCU11347	hypothetical protein	X	X	✓	X	X	X		X
NCU11369	BAR domain-containing protein, variant	✓	✓	✓	X	X	X		X
NCU11416	hypothetical protein	✓	✓	✓	✓	X	X		X
NCU11433	hypothetical protein	✓	✓	✓	✓	X	X		X
NCU11444	hypothetical protein	X	✓	X	X	X	X		X
NCU11479	#N/A	✓	✓	✓	✓	X	X		X
NCU11529	hypothetical protein	X	X	✓	X	X	X		X
NCU11538	hypothetical protein	X	✓	X	X	X	X		X
NCU11550	#N/A	✓	✓	✓	✓	X	X		X
NCU11610	hypothetical protein	X	✓	X	X	X	X		X
NCU11619	hypothetical protein	X	✓	X	X	X	X		X
NCU11679	hypothetical protein	✓	✓	✓	✓	X	X		X
NCU11680	potassium ion channel Yvc1	✓	✓	✓	✓	X	X		X
NCU11694	hypothetical protein	✓	✓	✓	✓	X	X		X
NCU11695	hypothetical protein	✓	✓	✓	✓	X	X		X
NCU11715	hypothetical protein	X	✓	X	X	X	X		X
NCU11716	hypothetical protein	X	✓	X	X	X	X		X
NCU11763	hypothetical protein	X	✓	✓	X	X	X		X
NCU11802	hypothetical protein	✓	✓	✓	X	X	X		X
NCU11806	hypothetical protein	✓	✓	✓	✓	X	X		X
NCU11850	PXA domain-containing protein	✓	✓	✓	X	X	X		X
NCU11871	hypothetical protein	✓	✓	✓	✓	X	X		X
NCU11919	hypothetical protein	X	✓	✓	X	X	X		X
NCU11924	hypothetical protein	X	✓	X	X	X	X		X
NCU11932	hypothetical protein	X	✓	X	X	X	X		X
NCU11936	hypothetical protein	X	✓	✓	X	X	X		X
NCU11999	hypothetical protein	✓	✓	✓	✓	X	X		X
NCU12005	hypothetical protein	X	✓	✓	X	X	X		X
NCU12057	hypothetical protein	X	✓	X	✓	X	X		X
NCU12063	hypothetical protein	X	✓	X	X	X	X		X
NCU12064	FF domain-containing protein	X	✓	X	X	X	X		X
NCU12081	hypothetical protein	✓	✓	✓	✓	X	X		X
NCU12082	hypothetical protein	✓	X	X	✓	X	X		X
NCU12083	hypothetical protein	✓	✓	✓	✓	X	X		X
NCU12090	hypothetical protein	X	✓	✓	X	X	X		X
NCU12091	hypothetical protein	✓	✓	✓	✓	X	X		X
NCU12129	hypothetical protein	X	✓	✓	✓	X	X		X
NCU12130	hypothetical protein	✓	✓	✓	✓	X	X		X
NCU12135	hypothetical protein	X	✓	X	X	X	X		X
NCU00309	WSC domain-containing protein	✓	✓	✓	✓	X	✓	down	✓
NCU00354	hypothetical protein	X	✓	X	X	X	✓	up	✓
NCU00931	lysyl-tRNA synthetase	X	✓	✓	✓	X	✓	up	✓
NCU00984	von Willebrand domain-containing protein	X	✓	X	X	X	✓	up	✓
NCU01290	centromere/microtubule-binding protein CBF5	✓	✓	✓	✓	X	✓	down	✓
NCU01698	4F5 family protein	X	✓	✓	✓	X	✓	up	✓
NCU01754	alcohol dehydrogenase I, variant	✓	✓	✓	X	X	✓	down	✓
NCU01871	hypothetical protein	✓	✓	✓	✓	X	✓	down	✓
NCU01873	hypothetical protein	X	✓	X	X	X	✓	up	✓
NCU02132	hypothetical protein	X	✓	X	X	X	✓	up	✓
NCU02354	RSC complex subunit	✓	✓	✓	X	X	✓	down	✓
NCU02810	eukaryotic translation initiation factor 2 gamma	✓	✓	✓	✓	X	✓	down	✓
NCU02819	high mobility group protein	X	✓	✓	✓	X	✓	up	✓
NCU02951	40S ribosomal protein S8	✓	✓	✓	✓	X	✓	down	✓
NCU03132	hypothetical protein	✓	✓	✓	✓	X	✓	down	✓
NCU03183	hypothetical protein	X	X	✓	X	X	✓	up	✓
NCU03634	hypothetical protein	X	✓	X	✓	X	✓	up	✓
NCU03773	hypothetical protein	X	✓	✓	X	X	✓	up	✓
NCU03826	elongation factor 1-gamma	✓	✓	✓	✓	X	✓	down	✓
NCU04276	hypothetical protein	✓	✓	✓	✓	X	✓	down	✓
NCU04343	DUF323 domain-containing protein	X	✓	X	X	X	✓	up	✓
NCU04645	DUF124 domain-containing protein	✓	✓	✓	✓	X	✓	down	✓
NCU05040	hypothetical protein	✓	✓	✓	✓	X	✓	down	✓
NCU05498	hypothetical protein	X	✓	✓	X	X	✓	up	✓
NCU05836	glycosyl hydrolase family 47 protein	✓	✓	✓	✓	X	✓	down	✓
NCU05855	O-methyltransferase	✓	✓	✓	✓	X	✓	down	✓
NCU06018	hypothetical protein	X	✓	X	X	X	✓	up	✓
NCU06418	ATP-dependent RNA helicase dbp-8	✓	✓	✓	✓	X	✓	down	✓
NCU06467	hypothetical protein	✓	✓	✓	✓	X	✓	down	✓
NCU06482	pyruvate dehydrogenase E1 component alpha	✓	✓	✓	✓	X	✓	down	✓
NCU06550	pyridoxine 1	X	✓	✓	X	X	✓	up	✓
NCU06719	MSF1 domain-containing protein	X	✓	✓	X	X	✓	up	✓
NCU06847	major facilitator superfamily transporter	✓	✓	X	X	X	✓	up	✓
NCU07221	two-component system protein A	✓	✓	✓	✓	X	✓	up	✓
NCU07222	hypothetical protein	✓	✓	✓	✓	X	✓	up	✓
NCU07240	aflatoxin B1 aldehyde reductase member 2	✓	✓	✓	✓	X	✓	up	✓
NCU07277	anchored cell wall protein 8	✓	✓	X	✓	X	✓	up	✓
NCU07392	transcriptional regulatory protein Pro-1/ADV-1	✓	X	✓	X	X	✓	down	✓
NCU07432	tetraspanin	✓	✓	✓	✓	X	✓	down	✓
NCU07545	DUF1183 domain-containing protein	✓	✓	✓	✓	X	✓	up	✓
NCU07737	salicylate hydroxylase	X	✓	X	X	X	✓	down	✓
NCU07794	2Fe-2S iron-sulfur cluster binding	X	✓	✓	✓	X	✓	down	✓
NCU07935	caffeine-induced death protein Cid2	X	✓	✓	✓	X	✓	up	✓
NCU07942	hypothetical protein	X	✓	✓	✓	X	✓	down	✓
NCU08550	hypothetical protein	X	✓	✓	X	X	✓	down	✓
NCU08807	DNA-binding protein cre-1	X	✓	X	X	X	✓	up	✓
NCU09013	UPF0047 domain-containing protein	X	✓	X	X	X	✓	up	✓
NCU09285	zinc-containing alcohol dehydrogenase	X	✓	X	✓	X	✓	down	✓
NCU09477	ADP/ATP carrier protein, variant	✓	✓	✓	✓	X	✓	down	✓
NCU09776	hypothetical protein	✓	X	X	X	X	✓	up	✓
NCU11260	hypothetical protein	X	✓	X	✓	X	✓	up	✓
NCU11323	hypothetical protein	✓	✓	X	✓	X	✓	up	✓
NCU00464	60S ribosomal protein L32	X	✓	✓	✓	X	✓	down	✓
NCU00719	hypothetical protein	X	X	✓	✓	X	✓	up	✓
NCU00720	L-lactate dehydrogenase	X	X	✓	✓	X	✓	down	✓
NCU01157	glutamate-cysteine ligase catalytic subunit	X	✓	✓	X	X	✓	down	✓
NCU02003	elongation factor 1 alpha	X	✓	X	X	X	✓	down	✓
NCU02393	mitogen-activated protein kinase 2, variant	✓	✓	✓	✓	X	✓	down	✓
NCU02592	chitin synthase activator	✓	X	X	X	X	✓	down	✓
NCU02794	Fso1	✓	✓	✓	✓	X	✓	down	✓
NCU03459	UBA domain-containing protein Ucp14	X	✓	X	X	X	✓	up	✓
NCU04156	C-8 sterol isomerase erg-1	X	✓	X	X	X	✓	down	✓
NCU04247	centractin	X	✓	X	X	X	✓	down	✓
NCU04496	hypothetical protein	X	✓	X	X	X	✓	down	✓
NCU05306	hypothetical protein	✓	✓	✓	✓	X	✓	up	✓
NCU05448	hypothetical protein	✓	✓	X	✓	X	✓	up	✓
NCU06261	uracil phosphoribosyltransferase	X	X	✓	X	X	✓	down	✓
NCU06296	hypothetical protein	X	✓	✓	✓	X	✓	down	✓
NCU06305	tartrate transporter	X	✓	X	X	X	✓	down	✓
NCU06537	hypothetical protein	✓	✓	X	✓	X	✓	up	✓
NCU06687	glycogen synthase	✓	✓	✓	X	X	✓	down	✓
NCU07191	hypothetical protein	✓	✓	✓	✓	X	✓	down	✓
NCU07200	metalloprotease 1	X	✓	X	X	X	✓	down	✓
NCU07804	hypothetical protein	X	✓	X	X	X	✓	down	✓
NCU09842	mitogen-activated protein kinase MKC1	✓	✓	✓	✓	X	✓	down	✓
NCU10301	hypothetical protein	✓	✓	✓	X	X	✓	up	✓
NCU00064	hypothetical protein	X	✓	X	X	X	X		✓
NCU00084	hypothetical protein	✓	✓	✓	X	X	X		✓
NCU00104	hsp98-like protein	X	X	✓	X	X	X		✓
NCU00127	hypothetical protein	X	✓	X	X	X	X		✓
NCU00283	hypothetical protein	X	✓	✓	X	X	X		✓
NCU00321	hypothetical protein	✓	✓	✓	✓	X	X		✓
NCU00484	NADH:ubiquinone oxidoreductase 18.4kD subunit	X	✓	X	X	X	X		✓
NCU00662	RNA binding protein	X	✓	✓	X	X	X		✓
NCU00711	multidrug resistance protein fnx1	✓	✓	✓	✓	X	X		✓
NCU00730	hypothetical protein	✓	✓	X	X	X	X		✓
NCU00732	trichothecene C-15 hydroxylase	✓	✓	X	X	X	X		✓
NCU00812	exosome complex exonuclease RRP41	✓	✓	✓	X	X	X		✓
NCU00827	hypothetical protein	✓	✓	✓	✓	X	X		✓
NCU00875	hypothetical protein	X	✓	✓	X	X	X		✓
NCU00938	hypothetical protein	✓	✓	✓	✓	X	X		✓
NCU00994	endothiapepsin	✓	✓	✓	✓	X	X		✓
NCU00995	hypothetical protein	✓	✓	✓	✓	X	X		✓
NCU01209	hypothetical protein	✓	X	X	X	X	X		✓
NCU01227	succinyl-CoA ligase alpha-chain	✓	✓	✓	X	X	X		✓
NCU01253	hypothetical protein	✓	✓	✓	✓	X	X		✓
NCU01289	hypothetical protein	✓	✓	✓	✓	X	X		✓
NCU01302	hydrolase	X	✓	X	X	X	X		✓
NCU01317	60S ribosomal protein L12	X	✓	✓	X	X	X		✓
NCU01318	protein transporter sec-23	X	✓	✓	X	X	X		✓
NCU01411	MFS multidrug resistance transporter	✓	✓	✓	X	X	X		✓
NCU01486	IKI3 family protein	X	✓	X	X	X	X		✓
NCU01801	hypothetical protein	✓	✓	✓	✓	X	X		✓
NCU01837	hypothetical protein	✓	✓	✓	X	X	X		✓
NCU01845	phosphoglycerate mutase family domain-containing	✓	✓	✓	✓	X	X		✓
NCU02012	hypothetical protein	X	✓	X	X	X	X		✓
NCU02020	metalloreductase transmembrane component	✓	✓	✓	✓	X	X		✓
NCU02046	hypothetical protein	✓	✓	✓	✓	X	X		✓
NCU02110	NADPH oxidase 1	✓	✓	✓	✓	X	X		✓
NCU02145	hypothetical protein	✓	✓	✓	✓	X	X		✓
NCU02187	hypothetical protein	X	✓	X	X	X	X		✓
NCU02246	hypothetical protein	✓	✓	✓	✓	X	X		✓
NCU02343	alpha-L-arabinofuranosidase 2	✓	✓	✓	X	X	X		✓
NCU02359	hypothetical protein	X	✓	✓	✓	X	X		✓
NCU02391	protein transporter sec-24	✓	✓	✓	✓	X	X		✓
NCU02474	outer mitochondrial membrane translocase 5	✓	✓	✓	✓	X	X		✓
NCU02644	hypothetical protein, variant	X	✓	X	X	X	X		✓
NCU02701	dipeptidyl peptidase	X	✓	✓	X	X	X		✓
NCU02842	hypothetical protein	X	✓	X	X	X	X		✓
NCU02950	hypothetical protein	✓	✓	✓	✓	X	X		✓
NCU02988	hypothetical protein	✓	✓	✓	✓	X	X		✓
NCU03013	anchored cell wall protein 10	X	✓	X	✓	X	X		✓
NCU03023	phenol 2-monooxygenase	X	✓	✓	X	X	X		✓
NCU03192	hypothetical protein	✓	✓	✓	✓	X	X		✓
NCU03240	hypothetical protein	✓	✓	✓	X	X	X		✓
NCU03863	hypothetical protein	✓	✓	✓	✓	X	X		✓
NCU03881	hypothetical protein	X	X	✓	X	X	X		✓
NCU03882	hypothetical protein	X	X	✓	X	X	X		✓
NCU03928	hypothetical protein	✓	✓	✓	✓	X	X		✓
NCU03932	hypothetical protein	✓	✓	✓	✓	X	X		✓
NCU03946	polyadenylate-binding protein 2, variant	✓	✓	✓	✓	X	X		✓
NCU04493	hypothetical protein	X	✓	X	X	X	X		✓
NCU04525	hypothetical protein	✓	✓	✓	X	X	X		✓
NCU04570	NIMA interactive protein	X	✓	X	X	X	X		✓
NCU04623	beta-galactosidase	X	✓	X	X	X	X		✓
NCU04718	hypothetical protein	✓	✓	X	X	X	X		✓
NCU04732	hypothetical protein	✓	✓	✓	X	X	X		✓
NCU04748	hypothetical protein	✓	X	✓	X	X	X		✓
NCU04811	hypothetical protein	X	✓	✓	✓	X	X		✓
NCU04843	hypothetical protein	✓	✓	✓	✓	X	X		✓
NCU04847	cyclin	✓	✓	✓	✓	X	X		✓
NCU05130	hypothetical protein	X	✓	✓	X	X	X		✓
NCU05137	non-anchored cell wall protein 1	✓	✓	✓	✓	X	X		✓
NCU05149	hypothetical protein	✓	✓	✓	✓	X	X		✓
NCU05150	hypothetical protein	✓	✓	✓	✓	X	X		✓
NCU05343	R3H domain-containing protein	✓	✓	✓	✓	X	X		✓
NCU05392	leucine carboxyl methyltransferase 2	X	✓	X	X	X	X		✓
NCU05404	endoglucanase	X	X	✓	X	X	X		✓
NCU05618	extracellular SCP domain-containing protein	✓	✓	✓	X	X	X		✓
NCU05800	zinc knuckle domain-containing protein, variant	X	X	✓	X	X	X		✓
NCU05816	hypothetical protein	✓	✓	✓	✓	X	X		✓
NCU05843	ammonium transporter 1	X	✓	X	X	X	X		✓
NCU05985	glycerol-3-phosphate O-acyltransferase	✓	✓	✓	✓	X	X		✓
NCU06005	glycerol kinase	✓	✓	✓	✓	X	X		✓
NCU06035	elongation factor 1-beta	✓	✓	✓	✓	X	X		✓
NCU06038	ribosomal protein L36	✓	✓	✓	X	X	X		✓
NCU06110	thiazole biosynthetic enzyme, variant 2	X	X	X	✓	X	X		✓
NCU06111	GTPase Ras2p	X	X	X	✓	X	X		✓
NCU06123	phosphoketolase	X	✓	X	X	X	X		✓
NCU06134	hypothetical protein	✓	✓	✓	✓	X	X		✓
NCU06142	hypothetical protein	✓	✓	✓	✓	X	X		✓
NCU06206	hypothetical protein, variant	X	✓	X	X	X	X		✓
NCU06248	hypothetical protein	✓	✓	✓	✓	X	X		✓
NCU06253	hypothetical protein	X	✓	X	✓	X	X		✓
NCU06294	hypothetical protein	X	✓	✓	✓	X	X		✓
NCU06419	MAP kinase kinase	✓	✓	✓	✓	X	X		✓
NCU06455	hypothetical protein	X	✓	X	✓	X	X		✓
NCU06648	polarized growth protein Boi2	X	✓	X	X	X	X		✓
NCU06672	autophagy ubiquitin-activating enzyme ApgG	✓	✓	X	X	X	X		✓
NCU06737	hypothetical protein	X	✓	X	X	X	X		✓
NCU06749	60S ribosomal protein L3	X	✓	X	X	X	X		✓
NCU06944	hypothetical protein	✓	✓	X	X	X	X		✓
NCU06945	hypothetical protein	✓	✓	X	X	X	X		✓
NCU07018	histone deacetylase HosB	✓	✓	✓	✓	X	X		✓
NCU07294	hypothetical protein	X	✓	✓	X	X	X		✓
NCU07388	hypothetical protein	✓	✓	✓	✓	X	X		✓
NCU07553	hypothetical protein	✓	✓	X	✓	X	X		✓
NCU07735	Grp1p	X	✓	✓	X	X	X		✓
NCU07874	nuclear and cytoplasmic polyadenylated	X	✓	✓	X	X	X		✓
NCU07876	PH domain-containing protein	✓	✓	✓	✓	X	X		✓
NCU08055	b-ZIP transcription factor IDI4	X	✓	✓	X	X	X		✓
NCU08093	hypothetical protein	X	X	✓	X	X	X		✓
NCU08315	monooxygenase	X	✓	✓	✓	X	X		✓
NCU08447	hypothetical protein	X	✓	X	X	X	X		✓
NCU08564	hypothetical protein	X	✓	✓	X	X	X		✓
NCU08805	hypothetical protein	✓	✓	✓	X	X	X		✓
NCU08821	hypothetical protein	✓	X	✓	X	X	X		✓
NCU08847	hypothetical protein	X	✓	X	X	X	X		✓
NCU08892	hypothetical protein	X	✓	X	X	X	X		✓
NCU08901	hypothetical protein	X	✓	✓	✓	X	X		✓
NCU08920	ATP-binding cassette sub-family F member 2	✓	✓	✓	✓	X	X		✓
NCU09050	FAD binding domain-containing protein	X	✓	X	X	X	X		✓
NCU09109	60S ribosomal protein L33	✓	X	X	✓	X	X		✓
NCU09202	protein kinase dsk1	X	✓	✓	X	X	X		✓
NCU09244	hypothetical protein	X	✓	X	✓	X	X		✓
NCU09295	hypothetical protein	✓	✓	✓	✓	X	X		✓
NCU09317	hypothetical protein	✓	✓	✓	✓	X	X		✓
NCU09404	hypothetical protein	X	✓	X	X	X	X		✓
NCU09476	40S ribosomal protein S25	✓	✓	✓	✓	X	X		✓
NCU09792	UDP-galactose transporter Gms1	X	✓	X	X	X	X		✓
NCU09818	integral membrane protein	X	✓	X	✓	X	X		✓
NCU09851	hypothetical protein	✓	✓	✓	✓	X	X		✓
NCU09954	hypothetical protein	✓	✓	✓	✓	X	X		✓
NCU09971	hypothetical protein	X	✓	✓	X	X	X		✓
NCU10043	mitotic spindle checkpoint component mad3	✓	✓	✓	✓	X	X		✓
NCU12028	hypothetical protein	X	✓	X	X	X	X		✓
NCU00744	hypothetical protein	X	✓	X	X	X	X		✓
NCU00881	HAM-7	✓	✓	✓	✓	X	X		✓
NCU01382	hypothetical protein	✓	✓	✓	✓	X	X		✓
NCU02368	rhomboid protein 2	X	✓	X	X	X	X		✓
NCU02732	hypothetical protein	✓	✓	✓	✓	X	X		✓
NCU02811	HAM-8	✓	✓	✓	✓	X	X		✓
NCU03238	hypothetical protein	X	✓	✓	✓	X	X		✓
NCU03239	hypothetical protein	✓	✓	✓	✓	X	X		✓
NCU03246	tyrosine-protein phosphatase CDC14	X	✓	✓	✓	X	X		✓
NCU03339	glutathione reductase	✓	✓	✓	✓	X	X		✓
NCU03494	heterokaryon incompatibility protein	✓	✓	✓	✓	X	X		✓
NCU03569	hypothetical protein	X	✓	✓	X	X	X		✓
NCU03610	NEDD8-conjugating enzyme UBC12	✓	✓	X	X	X	X		✓
NCU03762	hypothetical protein	X	✓	X	X	X	X		✓
NCU03771	phosphatidate cytidylyltransferase	X	✓	✓	X	X	X		✓
NCU03827	40S ribosomal protein S9	✓	✓	✓	✓	X	X		✓
NCU04495	C-type cyclin	✓	✓	X	X	X	X		✓
NCU06033	GPI transamidase component PIG-S	✓	✓	✓	✓	X	X		✓
NCU06478	hypothetical protein	✓	✓	✓	✓	X	X		✓
NCU06688	F-box domain-containing protein	✓	✓	✓	X	X	X		✓
NCU06989	hypothetical protein	✓	✓	✓	✓	X	X		✓
NCU07017	hypothetical protein	✓	✓	✓	✓	X	X		✓
NCU07193	hypothetical protein	✓	✓	✓	✓	X	X		✓
NCU07389	HAM-9	✓	✓	✓	✓	X	X		✓
NCU07740	hypothetical protein	X	✓	✓	X	X	X		✓
NCU07743	hypothetical protein	✓	✓	✓	X	X	X		✓
NCU07934	hypothetical protein	✓	✓	✓	✓	X	X		✓
NCU08784	hypothetical protein	X	✓	X	X	X	X		✓
NCU08889	hypothetical protein	✓	✓	✓	X	X	X		✓
NCU09307	LFD-1	✓	✓	✓	✓	X	X		✓
NCU09337	plasma membrane fusion protein prm-1	✓	✓	✓	✓	X	X		✓
NCU09969	hypothetical protein	✓	✓	✓	✓	X	X		✓
NCU10610	hypothetical protein	X	✓	✓	✓	X	X		✓
NCU11172	hypothetical protein	✓	✓	✓	✓	X	X		✓

## Sheet: RNA-seq
Gene	Broad annotation	Light regulated (q<0.2)	Light regulated (fc>2)	Light regulation pattern	CCGs	Regulation by ADV-1
NCU04416	hypothetical protein	✔	✔	upregulated	✓	indirect
NCU09040	oxidoreductase	✔	✔	upregulated	✓	indirect
NCU06125	hypothetical protein	✔	✔	upregulated	✓	indirect
NCU08557	hypothetical protein	✔	✔	upregulated	✓	indirect
NCU10055	opsin-1	✔	✔	upregulated	✓	indirect
NCU09615	hypothetical protein	✔	✔	upregulated	✓	indirect
NCU02397	pyruvate decarboxylase	✔	✔	upregulated	✓	indirect
NCU06603	ThiJ/PfpI family protein	✔	✔	upregulated	✓	indirect
NCU06977	hypothetical protein	✔	✔	upregulated	✓	indirect
NCU09403	NmrA family protein	✔	✔	upregulated	✓	indirect
NCU02122	HCO3	✔	✔	upregulated	✓	indirect
NCU01861	short chain dehydrogenase/reductase family	✔	✔	upregulated	✓	indirect
NCU07325	conidiation-specific protein con-10	✔	✔	upregulated	✓	indirect
NCU07345	hypothetical protein	✔	✔	upregulated	✓	indirect
NCU02651	hypothetical protein	✔	✔	upregulated	✓	indirect
NCU07806	hypothetical protein	✔	✔	upregulated	✓	indirect
NCU01112	lipid binding protein	✔	✔	upregulated	✓	indirect
NCU08155	hypothetical protein	✔	✔	upregulated	✓	indirect
NCU00766	hypothetical protein	✔	✔	upregulated	✓	indirect
NCU11201	phosphoglycerate mutase	✔	✔	upregulated	✓	indirect
NCU04908	hypothetical protein	✔	✔	upregulated	✓	indirect
NCU01108	hypothetical protein	✔	✔	upregulated	✓	indirect
NCU03682	endonuclease/exonuclease/phosphatase	✔	✔	upregulated	✓	indirect
NCU06890	hypothetical protein	✔	✔	upregulated	✓	indirect
NCU04246	hypothetical protein	✔	✔	upregulated	✓	indirect
NCU09057	hypothetical protein	✔	✔	upregulated	✓	indirect
NCU07422	hypothetical protein	✔	✔	upregulated	✓	indirect
NCU09674	O-methyltransferase family 3	✔	✔	upregulated	✓	indirect
NCU03780	hypothetical protein	✔	✔	upregulated	✓	indirect
NCU04466	cyanamide hydratase	✔	✔	upregulated	✓	indirect
NCU07439	hypothetical protein	✔	✔	upregulated	✓	indirect
NCU07067	mannosyl-oligosaccharide alpha-1,2-mannosidase	✔	✔	upregulated	✓	indirect
NCU01060	hypothetical protein	✔	✔	upregulated	✓	indirect
NCU03949	FMN-dependent 2-nitropropane dioxygenase	✔	✔	upregulated	✓	indirect
NCU05652	hypothetical protein	✔	✔	upregulated	✓	indirect
NCU09049	hypothetical protein	✔	✔	upregulated	✓	indirect
NCU07441	hypothetical protein	✔	✔	upregulated	✓	indirect
NCU06597	hypothetical protein	✔	✔	upregulated	✓	indirect
NCU02596	hypothetical protein	✔	✔	upregulated	✓	indirect
NCU05154	calcium P-type ATPase	✔	✔	upregulated	✓	indirect
NCU03641	beta-glucosidase 2	✔	✔	upregulated	✓	indirect
NCU00701	N,O-diacetylmuramidase	✔	✔	upregulated	✓	indirect
NCU05768	mating response protein POI2	✔	✔	upregulated	✓	indirect
NCU03813	formate dehydrogenase	✔	✔	downregulated	✓	indirect
NCU05828	hypothetical protein	✔	✔	downregulated	✓	indirect
NCU07262	hypothetical protein	✔	✔	downregulated	✓	indirect
NCU02066	ribosome assembly protein Noc2	✔	✔	downregulated	✓	indirect
NCU07070	ATP-dependent RNA helicase dbp-9	✔	✔	downregulated	✓	indirect
NCU04439	ATP-dependent RNA helicase dbp-4	✔	✔	downregulated	✓	indirect
NCU08295	RNA-binding La domain-containing protein	✔	✔	downregulated	✓	indirect
NCU06272	rRNA biogenesis protein RRP5	✔	✔	downregulated	✓	indirect
NCU01257	hypothetical protein	✔	✔	downregulated	✓	indirect
NCU02480	short-chain dehydrogenase/reductase	✔	✔	downregulated	✓	indirect
NCU00336	U3 small nucleolar RNA-associated protein 10	✔	✔	downregulated	✓	indirect
NCU03018	small nucleolar ribonucleoprotein complex	✔	✔	downregulated	✓	indirect
NCU03669	AdoMet-dependent rRNA methyltransferase spb1	✔	✔	downregulated	✓	indirect
NCU02002	hypothetical protein	✔	✔	downregulated	✓	indirect
NCU05289	nucleolar GTP-binding protein 1	✔	✔	downregulated	✓	indirect
NCU06308	DNA-directed RNA polymerase	✔	✔	downregulated	✓	indirect
NCU05650	karyopherin Kap123	✔	✔	downregulated	✓	indirect
NCU06217	nucleolar protein 4	✔	✔	downregulated	✓	indirect
NCU04327	DNA replication licensing factor mcm2	✔	✔	downregulated	✓	indirect
NCU08968	dimethyladenosine transferase	✔	✔	downregulated	✓	indirect
NCU01612	pre-mRNA splicing factor ATP-dependent RNA	✔	✔	downregulated	✓	indirect
NCU04485	pre-rRNA processing protein Esf1	✔	✔	downregulated	✓	indirect
NCU00337	nuclear export protein Noc3	✔	✔	downregulated	✓	indirect
NCU03241	FK506-binding protein 4	✔	✔	downregulated	✓	indirect
NCU04348	ribosome biogenesis protein	✔	✔	downregulated	✓	indirect
NCU07041	ribosomal RNA assembly protein mis3	✔	✔	downregulated	✓	indirect
NCU09349	ATP-dependent RNA helicase has-1	✔	✔	downregulated	✓	indirect
NCU04963	high-affinity glucose transporter	✔	✔	downregulated	✓	indirect
NCU08421	hypothetical protein	✔	✔	downregulated	✓	indirect
NCU03396	nucleolar protein nop-58	✔	✔	downregulated	✓	indirect
NCU06783	ATP citrate lyase	✔	✔	downregulated	✓	indirect
NCU00925	pescadillo	✔	✔	downregulated	✓	indirect
NCU08468	actin-interacting protein	✔	✔	downregulated	✓	indirect
NCU08976	fatty acid elongase	✔	✔	downregulated	✓	indirect
NCU09499	hypothetical protein	✔	✔	downregulated	✓	indirect
NCU00193	GPI mannosyltransferase 3	✔	✔	downregulated	✓	indirect
NCU09858	acylamide-delta3(E)-desaturase	✔	✔	downregulated	✓	indirect
NCU06607	hypothetical protein	✔	✔	downregulated	✓	indirect
NCU05627	high affinity glucose transporter ght1	✔	✔	downregulated	✓	indirect
NCU04667	hypothetical protein	✔	✔	upregulated	✓	indirect
NCU08413	hypothetical protein	✔	✔	upregulated	✓	indirect
NCU06803	glutamate decarboxylase	✔	✔	upregulated	✓	indirect
NCU06020	chitinase	✔	✔	upregulated	✓	indirect
NCU04295	transcription factor	✔	✔	upregulated	✓	indirect
NCU07921	hypothetical protein	✔	✔	upregulated	✓	indirect
NCU04267	hypothetical protein	✔	✔	upregulated	✓	indirect
NCU07927	mitochondrial carrier protein	✔	✔	upregulated	✓	indirect
NCU05534	hypothetical protein	✔	✔	upregulated	✓	indirect
NCU05844	hypothetical protein	✔	✔	upregulated	✓	indirect
NCU08535	acetyl-CoA carboxylase	✔	✔	downregulated	✓	indirect
NCU02477	ribosome biogenesis protein Sqt1	✔	✔	downregulated	✓	indirect
NCU07459	protein arginine N-methyltransferase 1	✔	✔	downregulated	✓	indirect
NCU03606	replication factor-A protein 1	✔	✔	downregulated	✓	indirect
NCU04910	hypothetical protein	✔	✔	downregulated	✓	indirect
NCU06506	hypothetical protein	✔	✔	upregulated	✓	direct
NCU08549	UDP-galactose 4-epimerase	✔	✔	upregulated	✓	direct
NCU07061	hypothetical protein	✔	✔	upregulated	✓	direct
NCU05619	hypothetical protein	✔	✔	upregulated	✓	direct
NCU08518	hypothetical protein	✔	✔	downregulated	✓	direct
NCU07846	hypothetical protein	✔	✔	downregulated	✓	direct
NCU05835	hypothetical protein	✔	✔	downregulated	✓	direct
NCU05712	hypothetical protein	✔	✔	downregulated	✓	direct
NCU01555	hypothetical protein	✔	✔	upregulated	✓	direct
NCU02482	2-methylcitrate synthase, variant 2	✔	✔	downregulated	✓	direct
NCU09830	ABC multidrug transporter	✔	✔	upregulated	X	indirect
NCU05881	DUF500 and UBA/TS-N domain-containing protein	✔	✔	upregulated	X	indirect
NCU07474	ergot alkaloid biosynthetic protein A	✔	✔	upregulated	X	indirect
NCU04635	hypothetical protein	✔	✔	upregulated	X	indirect
NCU02636	ubiquitin conjugating enzyme	✔	✔	upregulated	X	indirect
NCU04950	hypothetical protein	✔	✔	upregulated	X	indirect
NCU04430	leupeptin-inactivating enzyme 1	✔	✔	upregulated	X	indirect
NCU08770	hypothetical protein	✔	✔	upregulated	X	indirect
NCU03506	hypothetical protein	✔	✔	upregulated	X	indirect
NCU05822	hypothetical protein	✔	✔	downregulated	X	indirect
NCU06340	TPR repeat protein	✔	✔	downregulated	X	indirect
NCU05238	sulfite reductase beta subunit	✔	✔	downregulated	X	indirect
NCU08287	pyrABCN	✔	✔	downregulated	X	indirect
NCU07375	MFS phosphate transporter	✔	✔	downregulated	X	indirect
NCU02344	fungal cellulose binding domain-containing	✔	✔	downregulated	X	indirect
NCU08487	hypothetical protein	✔	✔	downregulated	X	indirect
NCU08402	zinc-binding alcohol dehydrogenase	✔	✔	upregulated	X	indirect
NCU01065		✔	✔	upregulated	X	indirect
NCU07143	6-phosphogluconolactonase	✔	✔	upregulated	X	indirect
NCU02466	SVP1-like protein 2	✔	✔	upregulated	X	indirect
NCU05069	FAD dependent oxidoreductase	✔	✔	upregulated	X	indirect
NCU07728	siderophore regulation protein	✔	✔	upregulated	X	indirect
NCU01058	hypothetical protein	✔	✔	upregulated	X	indirect
NCU00868	hypothetical protein	✔	✔	upregulated	X	indirect
NCU01181	acyl-CoA dehydrogenase family member 11	✔	✔	upregulated	X	indirect
NCU08425	major facilitator superfamily transporter MFS_1	✔	✔	upregulated	X	indirect
NCU05568	hypothetical protein	✔	✔	upregulated	X	indirect
NCU00069	hypothetical protein	✔	✔	upregulated	X	indirect
NCU03908	fmp-52	✔	✔	upregulated	X	indirect
NCU08173		✔	✔	upregulated	X	indirect
NCU09235	conidiation-specific protein-8	✔	✔	upregulated	X	indirect
NCU04823	NADP-dependent alcohol dehydrogenase C	✔	✔	upregulated	X	indirect
NCU05522	PaaI thioesterase	✔	✔	upregulated	X	indirect
NCU05384	hypothetical protein	✔	✔	upregulated	X	indirect
NCU11507	hypothetical protein	✔	✔	upregulated	X	indirect
NCU04539	L-lactate dehydrogenase	✔	✔	upregulated	X	indirect
NCU11264	hypothetical protein	✔	✔	upregulated	X	indirect
NCU09420	hsp20-like protein	✔	✔	upregulated	X	indirect
NCU06460	acid phosphatase	✔	✔	upregulated	X	indirect
NCU10129	hypothetical protein	✔	✔	upregulated	X	indirect
NCU12074	5-nitroimidazole antibiotic resistance protein	✔	✔	upregulated	X	indirect
NCU01063	hypothetical protein	✔	✔	upregulated	X	indirect
NCU05089	MFS monocarboxylate transporter	✔	✔	upregulated	X	indirect
NCU12116	hypothetical protein	✔	✔	upregulated	X	indirect
NCU09075	hypothetical protein	✔	✔	upregulated	X	indirect
NCU08747	monooxygenase	✔	✔	upregulated	X	indirect
NCU04805	hypothetical protein	✔	✔	upregulated	X	indirect
NCU12134	hypothetical protein	✔	✔	upregulated	X	indirect
NCU11876	hypothetical protein	✔	✔	upregulated	X	indirect
NCU04433	sulfate permease II	✔	✔	downregulated	X	indirect
NCU06341	MFS transporter	✔	✔	downregulated	X	indirect
NCU10021	MFS monosaccharide transporter	✔	✔	downregulated	X	indirect
NCU07307	fatty acid synthase beta subunit dehydratase	✔	✔	downregulated	X	indirect
NCU07308	fatty acid synthase alpha subunit reductase	✔	✔	downregulated	X	indirect
NCU09380	pumilio domain-containing protein	✔	✔	downregulated	X	indirect
NCU06785	ATP-citrate synthase subunit 1	✔	✔	downregulated	X	indirect
NCU03768	lysophospholipase, variant 2	✔	✔	downregulated	X	indirect
NCU06409	ribosome biogenesis protein Kri1	✔	✔	downregulated	X	indirect
NCU03006	sterol 24-C-methyltransferase	✔	✔	downregulated	X	indirect
NCU02546	nucleolar GTP-binding protein 2	✔	✔	downregulated	X	indirect
NCU00301	Sas10/Utp3 family protein	✔	✔	downregulated	X	indirect
NCU03076	delta-1-pyrroline-5-carboxylate dehydrogenase	✔	✔	downregulated	X	indirect
NCU05826	hypothetical protein	✔	✔	downregulated	X	indirect
NCU08951	H/ACA ribonucleoprotein complex subunit 2	✔	✔	downregulated	X	indirect
NCU02762	calcium channel subunit Cch1	✔	✔	downregulated	X	indirect
NCU03321	eukaryotic ribosome biogenesis protein 1	✔	✔	downregulated	X	indirect
NCU01675	ribosomal RNA-processing protein 12	✔	✔	downregulated	X	indirect
NCU06090	hypothetical protein	✔	✔	downregulated	X	indirect
NCU06043	GPR/FUN34 family protein	✔	✔	downregulated	X	indirect
NCU09909	urea active transporter	✔	✔	downregulated	X	indirect
NCU09783	D-isomer specific 2-hydroxyacid dehydrogenase	✔	✔	downregulated	X	indirect
NCU06417	uracil-5-carboxylate decarboxylase	✔	✔	downregulated	X	indirect
NCU03555	hypothetical protein	✔	✔	downregulated	X	indirect
NCU10893	deoxyuridine 5'-triphosphate	✔	✔	downregulated	X	indirect
NCU05132	hypothetical protein	✔	✔	downregulated	X	indirect
NCU10895	hypothetical protein	✔	✔	downregulated	X	indirect
NCU00790	potassium transporter hak-1	✔	✔	downregulated	X	indirect
NCU08325	inorganic phosphate transporter PHO84	✔	✔	downregulated	X	indirect
NCU10038	glycerophosphoryl diester phosphodiesterase	✔	✔	downregulated	X	indirect
NCU11405	alpha-1,3-glucanase/mutanase	✔	✔	downregulated	X	indirect
NCU12021		✔	✔	downregulated	X	indirect
NCU00607	hypothetical protein	✔	✔	downregulated	X	indirect
NCU07802	hypothetical protein	✔	✔	downregulated	X	indirect
NCU04816	hypothetical protein	✔	✔	upregulated	X	direct
NCU07337	hypothetical protein	✔	✔	upregulated	X	direct
NCU09775	alpha-N-arabinofuranosidase	✔	✔	upregulated	X	direct
NCU07736	PEP5	✔	✔	downregulated	X	direct
NCU10687	hypothetical protein	✔	✔	downregulated	X	direct
NCU01638	DNA-directed RNA polymerase I subunit RPA1	✔	✔	downregulated	X	direct
NCU06055	extracellular alkaline protease	✔	✔	downregulated	X	direct
NCU09764	hypothetical protein	✔	✔	downregulated	X	direct
NCU09504	hypothetical protein	✔	✔	downregulated	X	direct
NCU09505	hypothetical protein	✔	✔	downregulated	X	direct
NCU05126	hypothetical protein	✔	✔	downregulated	X	direct
NCU05788	hypothetical protein	✔	✔	downregulated	X	direct
NCU06912	hypothetical protein	✔	✔	downregulated	X	direct
NCU09506	hypothetical protein	✔	✔	downregulated	X	direct
NCU08709	hypothetical protein	X	✔	upregulated	✓	indirect
NCU02773	hypothetical protein	X	✔	upregulated	✓	indirect
NCU02887	voltage-gated potassium channel beta-2 subunit	X	✔	upregulated	✓	indirect
NCU01551	hypothetical protein	X	✔	upregulated	✓	indirect
NCU02307	hypothetical protein	X	✔	upregulated	✓	indirect
NCU02513	YjeF domain-containing protein	X	✔	upregulated	✓	indirect
NCU04066	hypothetical protein	X	✔	upregulated	✓	indirect
NCU02959	hypothetical protein	X	✔	upregulated	✓	indirect
NCU09794	NAD-binding Rossmann fold oxidoreductase	X	✔	upregulated	✓	indirect
NCU00642	beta-galactosidase	X	✔	upregulated	✓	indirect
NCU03221	PX domain-containing protein	X	✔	upregulated	✓	indirect
NCU04130	acylase ACY 1	X	✔	upregulated	✓	indirect
NCU08677	hypothetical protein	X	✔	upregulated	✓	indirect
NCU09215	hypothetical protein	X	✔	upregulated	✓	indirect
NCU06773	hypothetical protein	X	✔	upregulated	✓	indirect
NCU04510	aldose reductase	X	✔	upregulated	✓	indirect
NCU05354	hypothetical protein	X	✔	upregulated	✓	indirect
NCU09277	hypothetical protein	X	✔	upregulated	✓	indirect
NCU07976	hypothetical protein	X	✔	upregulated	✓	indirect
NCU05567	hypothetical protein	X	✔	upregulated	✓	indirect
NCU01449	GTP cyclohydrolase II, variant	X	✔	upregulated	✓	indirect
NCU01595	SOF1	X	✔	downregulated	✓	indirect
NCU03253	hypothetical protein	X	✔	downregulated	✓	indirect
NCU06520	ATP-dependent RNA helicase dbp-7	X	✔	downregulated	✓	indirect
NCU05235	ribosome biogenesis protein RLP24	X	✔	downregulated	✓	indirect
NCU02795	histone deacetylase phd1	X	✔	downregulated	✓	indirect
NCU09903	elongation factor 3	X	✔	downregulated	✓	indirect
NCU05233	p60 domain-containing protein	X	✔	downregulated	✓	indirect
NCU08228	UDP-glucose dehydrogenase	X	✔	downregulated	✓	indirect
NCU07839	ATP-dependent RNA helicase dbp-2	X	✔	downregulated	✓	indirect
NCU03078	hypothetical protein	X	✔	downregulated	✓	indirect
NCU08366	hypothetical protein	X	✔	downregulated	✓	indirect
NCU09864	2-oxoisovalerate dehydrogenase alpha subunit	X	✔	downregulated	✓	indirect
NCU03358	ketoreductase	X	✔	downregulated	✓	indirect
NCU09356	hypothetical protein	X	✔	downregulated	✓	indirect
NCU08541	hypothetical protein	X	✔	downregulated	✓	indirect
NCU08927	dihydroceramide delta(4)-desaturase	X	✔	downregulated	✓	indirect
NCU00721	proline-specific permease	X	✔	downregulated	✓	indirect
NCU04815	lactoylglutathione lyase	X	✔	downregulated	✓	indirect
NCU06001	hypothetical protein	X	✔	downregulated	✓	indirect
NCU01704	NADP:D-xylose dehydrogenase	X	✔	downregulated	✓	indirect
NCU03803	sorbitol utilization protein SOU2	X	✔	downregulated	✓	indirect
NCU04205	acid proteinase	X	✔	downregulated	✓	indirect
NCU02128	D-arabinitol dehydrogenase	X	✔	downregulated	✓	indirect
NCU08851	hypothetical protein	X	✔	downregulated	✓	indirect
NCU04931	hypothetical protein	X	✔	downregulated	✓	indirect
NCU09331	HMF1	X	✔	downregulated	✓	indirect
NCU05850	rubredoxin-NAD(+) reductase	X	✔	upregulated	✓	indirect
NCU01061	dienelactone hydrolase	X	✔	upregulated	✓	indirect
NCU09611	fructosamine-3-kinase	X	✔	upregulated	✓	indirect
NCU06682	plasma membrane proteolipid 3	X	✔	upregulated	✓	indirect
NCU06364	GDSL lipase/acylhydrolase	X	✔	upregulated	✓	indirect
NCU09612	hypothetical protein	X	✔	upregulated	✓	indirect
NCU09259	hypothetical protein	X	✔	downregulated	✓	indirect
NCU07240	aflatoxin B1 aldehyde reductase member 2	X	✔	upregulated	✓	direct
NCU02132	hypothetical protein	X	✔	upregulated	✓	direct
NCU11323	hypothetical protein	X	✔	upregulated	✓	direct
NCU00719	hypothetical protein	X	✔	upregulated	✓	direct
NCU03773	hypothetical protein	X	✔	upregulated	✓	direct
NCU06261	uracil phosphoribosyltransferase	X	✔	downregulated	✓	direct
NCU07392	transcriptional regulatory protein Pro-/ADV-1	X	✔	downregulated	✓	direct
NCU06467	hypothetical protein	X	✔	downregulated	✓	direct
NCU07200	metalloprotease 1	X	✔	downregulated	✓	direct
NCU05855	O-methyltransferase	X	✔	downregulated	✓	direct
NCU06305	tartrate transporter	X	✔	downregulated	✓	direct
NCU04645	DUF124 domain-containing protein	X	✔	downregulated	✓	direct
NCU03132	hypothetical protein	X	✔	downregulated	✓	direct
NCU04496	hypothetical protein	X	✔	downregulated	✓	direct
NCU00984	von Willebrand domain-containing protein	X	✔	upregulated	✓	direct
NCU01873	hypothetical protein	X	✔	upregulated	✓	direct
NCU03459	UBA domain-containing protein Ucp14	X	✔	upregulated	✓	direct
NCU05448	hypothetical protein	X	✔	upregualted	✓	direct
NCU05306	hypothetical protein	X	✔	downregulated	✓	direct
NCU07804	hypothetical protein	X	✔	downregulated	✓	direct
NCU08225	high affinity nickel transporter nic1	X	✔	upregulated	X	indirect
NCU03208	hypothetical protein	X	✔	upregulated	X	indirect
NCU03636	hypothetical protein, variant	X	✔	upregulated	X	indirect
NCU03167	hypothetical protein	X	✔	upregulated	X	indirect
NCU06514	hypothetical protein	X	✔	upregulated	X	indirect
NCU08168	hypothetical protein	X	✔	upregulated	X	indirect
NCU02915	hypothetical protein	X	✔	downregulated	X	indirect
NCU08507	zinc finger protein zpr1	X	✔	downregulated	X	indirect
NCU09545	methylenetetrahydrofolate reductase 2	X	✔	downregulated	X	indirect
NCU02226	methylthioribose-1-phosphate isomerase	X	✔	downregulated	X	indirect
NCU08880	neutral amino acid permease	X	✔	downregulated	X	indirect
NCU08439	leptomycin B resistance protein pmd1	X	✔	downregulated	X	indirect
NCU01511	urease accessory protein ureG	X	✔	downregulated	X	indirect
NCU00830	ctr copper transporter	X	✔	downregulated	X	indirect
NCU03766	small nuclear ribonucleoprotein, variant	X	✔	downregulated	X	indirect
NCU09773	oligopeptide transporter	X	✔	downregulated	X	indirect
NCU09798	aryl-alcohol dehydrogenase	X	✔	upregulated	X	indirect
NCU04697	cyanide hydratase	X	✔	upregulated	X	indirect
NCU00188	ATG1 protein	X	✔	upregulated	X	indirect
NCU00248	hypothetical protein	X	✔	upregulated	X	indirect
NCU10007	malate synthase, variant	X	✔	upregulated	X	indirect
NCU09992	serine peptidase	X	✔	upregulated	X	indirect
NCU10368	MFS transporter	X	✔	upregulated	X	indirect
NCU09262	hypothetical protein	X	✔	upregulated	X	indirect
NCU06416	thymine dioxygenase	X	✔	upregulated	X	indirect
NCU07938	MFS transporter	X	✔	upregulated	X	indirect
NCU10500	F-box domain-containing protein	X	✔	upregulated	X	indirect
NCU04174	hypothetical protein	X	✔	upregulated	X	indirect
NCU05838	hypothetical protein	X	✔	upregulated	X	indirect
NCU07716	hypothetical protein	X	✔	upregulated	X	indirect
NCU05070	hypothetical protein	X	✔	upregulated	X	indirect
NCU11442	hypothetical protein	X	✔	upregulated	X	indirect
NCU08943	3-oxoacyl-(acyl-carrier-protein) reductase	X	✔	upregulated	X	indirect
NCU11517	hypothetical protein	X	✔	upregulated	X	indirect
NCU01579	hypothetical protein	X	✔	upregulated	X	indirect
NCU11879	hypothetical protein	X	✔	upregulated	X	indirect
NCU07142	hypothetical protein, variant	X	✔	upregulated	X	indirect
NCU00267	hypothetical protein	X	✔	upregulated	X	indirect
NCU04886	MFS multidrug transporter	X	✔	upregulated	X	indirect
NCU02733	golgi apparatus membrane protein tvp-23,	X	✔	upregulated	X	indirect
NCU05914	hypothetical protein	X	✔	upregulated	X	indirect
NCU04030	hypothetical protein	X	✔	upregulated	X	indirect
NCU05647	hypothetical protein	X	✔	upregulated	X	indirect
NCU03275	hypothetical protein	X	✔	upregulated	X	indirect
NCU05094	short chain dehydrogenase/reductase	X	✔	upregulated	X	indirect
NCU01348	agmatinase	X	✔	upregulated	X	indirect
NCU05668	hypothetical protein	X	✔	upregulated	X	indirect
NCU09236	hypothetical protein	X	✔	upregulated	X	indirect
NCU02691	hypothetical protein	X	✔	upregulated	X	indirect
NCU00238	hypothetical protein	X	✔	upregulated	X	indirect
NCU04351	hypothetical protein	X	✔	upregulated	X	indirect
NCU09031	hypothetical protein	X	✔	upregulated	X	indirect
NCU06683	hypothetical protein	X	✔	upregulated	X	indirect
NCU09258	serine/threonine protein kinase	X	✔	upregulated	X	indirect
NCU04555	hypothetical protein	X	✔	upregulated	X	indirect
NCU05570	hypothetical protein	X	✔	upregulated	X	indirect
NCU11463	hypothetical protein	X	✔	upregulated	X	indirect
NCU11747	hypothetical protein	X	✔	upregulated	X	indirect
NCU11853	hypothetical protein	X	✔	upregulated	X	indirect
NCU01496	hypothetical protein	X	✔	upregulated	X	indirect
NCU09351	hypothetical protein	X	✔	upregulated	X	indirect
NCU09580	MSF membrane transporter	X	✔	upregulated	X	indirect
NCU04942	methionine permease	X	✔	downregulated	X	indirect
NCU09800	taurine dioxygenase	X	✔	downregulated	X	indirect
NCU01057	taurine catabolism dioxygenase TauD, variant	X	✔	downregulated	X	indirect
NCU07894	oligopeptide transporter 2	X	✔	downregulated	X	indirect
NCU10276	hypothetical protein	X	✔	downregulated	X	indirect
NCU05079	MFS peptide transporter	X	✔	downregulated	X	indirect
NCU03509	amino acid permease NAAP1	X	✔	downregulated	X	indirect
NCU01958	mating-type protein A-1, variant	X	✔	downregulated	X	indirect
NCU09758	Ras guanine-nucleotide exchange protein	X	✔	downregulated	X	indirect
NCU05230	hypothetical protein	X	✔	downregulated	X	indirect
NCU06328	hypothetical protein	X	✔	downregulated	X	indirect
NCU11288	xaa-Pro dipeptidase	X	✔	downregulated	X	indirect
NCU02096	flavohemoglobin	X	✔	downregulated	X	indirect
NCU06062	aerobactin siderophore biosynthesis protein	X	✔	downregulated	X	indirect
NCU08870	hypothetical protein	X	✔	downregulated	X	indirect
NCU01652	O-acetylhomoserine	X	✔	downregulated	X	indirect
NCU03795	cell division control protein 12	X	✔	downregulated	X	indirect
NCU07731	hypothetical protein	X	✔	downregulated	X	indirect
NCU07717	hypothetical protein	X	✔	downregulated	X	indirect
NCU04380	acyl-CoA synthetase	X	✔	downregulated	X	indirect
NCU00378	aldehyde dehydrogenase	X	✔	downregulated	X	indirect
NCU08663	nonsense-mediated mRNA decay protein 3	X	✔	downregulated	X	indirect
NCU02479	glutamine synthetase	X	✔	downregulated	X	indirect
NCU01104	ATP-dependent RNA helicase MSS116	X	✔	downregulated	X	indirect
NCU06122	GTPase activating protein Sar1	X	✔	downregulated	X	indirect
NCU07712	ATP-dependent RNA helicase dbp-10	X	✔	downregulated	X	indirect
NCU01118	hypothetical protein	X	✔	downregulated	X	indirect
NCU06232	3-isopropylmalate dehydrogenase	X	✔	downregulated	X	indirect
NCU07011	WD repeat containing protein 36	X	✔	downregulated	X	indirect
NCU08356	acetamidase	X	✔	downregulated	X	indirect
NCU01395	WSC domain-containing protein	X	✔	downregulated	X	indirect
NCU05537	fumarylacetoacetase	X	✔	downregulated	X	indirect
NCU07153	glutamate carboxypeptidase	X	✔	downregulated	X	indirect
NCU02361	formamidase	X	✔	downregulated	X	indirect
NCU00028	S-(hydroxymethyl)glutathione dehydrogenase	X	✔	downregulated	X	indirect
NCU08044	oxidoreductase	X	✔	downregulated	X	indirect
NCU08440	hypothetical protein	X	✔	downregulated	X	indirect
NCU09043	caleosin domain-containing protein	X	✔	downregulated	X	indirect
NCU04904	hypothetical protein	X	✔	downregulated	X	indirect
NCU04569	5-oxoprolinase	X	✔	downregulated	X	indirect
NCU02335	short chain dehydrogenase	X	✔	downregulated	X	indirect
NCU00757	hypothetical protein	X	✔	downregulated	X	indirect
NCU00754	multidrug resistant protein	X	✔	downregulated	X	indirect
NCU11474	hypothetical protein	X	✔	downregulated	X	indirect
NCU03646	hypothetical protein	X	✔	downregulated	X	indirect
NCU01380	hypothetical protein	X	✔	downregulated	X	indirect
NCU04997	xylanase	X	✔	downregulated	X	indirect
NCU06081	hypothetical protein	X	✔	downregulated	X	indirect
NCU09886	hypothetical protein	X	✔	downregulated	X	indirect
NCU09278	oxidoreductase	X	✔	downregulated	X	indirect
NCU04283	hypothetical protein	X	✔	downregulated	X	indirect
NCU04169	hypothetical protein	X	✔	downregulated	X	indirect
NCU04932	hypothetical protein	X	✔	downregulated	X	indirect
NCU07485	hypothetical protein	X	✔	downregulated	X	indirect
NCU05170	hypothetical protein	X	✔	downregulated	X	indirect
NCU07756	succinate dehydrogenase cytochrome b560 subunit	X	✔	downregulated	X	indirect
NCU03031	succinate dehydrogenase cytochrome b small	X	✔	downregulated	X	indirect
NCU05134	hypothetical protein	X	✔	downregulated	X	indirect
NCU10031	monooxygenase	X	✔	downregulated	X	indirect
NCU11732	hypothetical protein	X	✔	downregulated	X	indirect
NCU00485	hypothetical protein	X	✔	downregulated	X	indirect
NCU01376	alkaline phosphatase	X	✔	downregulated	X	indirect
NCU10572	short chain oxidoreductase	X	✔	downregulated	X	indirect
NCU04487	hypothetical protein	X	✔	downregulated	X	indirect
NCU11733	hypothetical protein	X	✔	downregulated	X	indirect
NCU05575	hypothetical protein	X	✔	downregulated	X	direct
NCU05429	1,4-alpha-glucan branching enzyme, variant	X	✔	downregulated	X	direct
NCU00506	ER membrane protein/PKR-1	X	✔	downregulated	X	direct
NCU05841	UMTA	X	✔	downregulated	X	direct
NCU00265	hypothetical protein	X	✔	upregulated	X	direct
NCU08319	developmental regulator flbA	X	✔	upregulated	X	direct
NCU07310	hypothetical protein	X	✔	upregulated	X	direct
NCU08806	hypothetical protein	X	✔	upregulated	X	direct
NCU06204	hypothetical protein	X	✔	upregulated	X	direct
NCU00828	peroxisomal membrane protein	X	✔	upregulated	X	direct
NCU08720	hypothetical protein	X	✔	upregulated	X	direct
NCU11759	hypothetical protein	X	✔	upregulated	X	direct
NCU11437	hypothetical protein	X	✔	upregulated	X	direct
NCU05854	hypothetical protein	X	✔	upregulated	X	direct
NCU11128	hypothetical protein	X	✔	upregulated	X	direct
NCU11764	hypothetical protein	X	✔	upregulated	X	direct
NCU01292	hypothetical protein	X	✔	upregulated	X	direct
NCU08739	endothiapepsin	X	✔	upregulated	X	direct
NCU07452	NADPH dehydrogenase	X	✔	downregulated	X	direct
NCU02984	translation machinery-associated protein 22	X	✔	downregulated	X	direct
NCU00811	hypothetical protein	X	✔	downregulated	X	direct
NCU00285	hypothetical protein	X	✔	downregulated	X	direct
NCU11295	hypothetical protein	X	✔	downregulated	X	direct
NCU07454	MAC1 interacting protein 1	X	✔	downregulated	X	direct
NCU04502	hypothetical protein	X	✔	downregulated	X	direct
NCU07760	endoglucanase IV	X	✔	downregulated	X	direct
NCU09848	hypothetical protein	X	✔	downregulated	X	direct
NCU06720	carboxypeptidase cpdS	X	✔	downregulated	X	direct
NCU05887	oxidoreductase	X	X		✓	indirect
NCU05886	DUF895 domain membrane protein	X	X		✓	indirect
NCU05885	flavin-binding monooxygenase	X	X		✓	indirect
NCU09959	hypothetical protein	X	X		✓	indirect
NCU05013	hypothetical protein	X	X		✓	indirect
NCU08603	ankyrin repeat protein	X	X		✓	indirect
NCU08146	hypothetical protein	X	X		✓	indirect
NCU06235	hypothetical protein	X	X		✓	indirect
NCU09352	far upstream element-binding protein 2	X	X		✓	indirect
NCU08226	hypothetical protein	X	X		✓	indirect
NCU04384	hypothetical protein	X	X		✓	indirect
NCU06561	rho-gdp dissociation inhibitor	X	X		✓	indirect
NCU09734	hypothetical protein	X	X		✓	indirect
NCU06861	glycosyl hydrolase family 43 protein	X	X		✓	indirect
NCU02890	hypothetical protein	X	X		✓	indirect
NCU07058	small nucleolar ribonucleoprotein complex	X	X		✓	indirect
NCU09514	hypothetical protein	X	X		✓	indirect
NCU03650	DNA repair protein RAD16	X	X		✓	indirect
NCU00729	hypothetical protein	X	X		✓	indirect
NCU01649	hypothetical protein	X	X		✓	indirect
NCU09738	alpha-ketoglutarate dependent xanthine	X	X		✓	indirect
NCU07723	norsolorinic acid reductase	X	X		✓	indirect
NCU04421	annexin XIV	X	X		✓	indirect
NCU06652	S-(hydroxymethyl)glutathione dehydrogenase	X	X		✓	indirect
NCU09767	membrane transporter	X	X		✓	indirect
NCU09656	carboxymethylenebutenolidase	X	X		✓	indirect
NCU04473	polysaccharide export protein	X	X		✓	indirect
NCU03362	steroid alpha reductase	X	X		✓	indirect
NCU01816	allantoicase	X	X		✓	indirect
NCU05279	hypothetical protein	X	X		✓	indirect
NCU08017	hypothetical protein	X	X		✓	indirect
NCU03255	3-phytase A	X	X		✓	indirect
NCU08897	protein transporter SEC61 subunit alpha	X	X		✓	indirect
NCU05798	hypothetical protein	X	X		✓	indirect
NCU04078	NAD-dependent methanol dehydrogenase	X	X		✓	indirect
NCU08013	hypothetical protein	X	X		✓	indirect
NCU08537	hypothetical protein	X	X		✓	indirect
NCU04451	hypothetical protein	X	X		✓	indirect
NCU06326	pectate lyase 1	X	X		✓	indirect
NCU02213	hypothetical protein	X	X		✓	indirect
NCU02903	integral membrane protein	X	X		✓	indirect
NCU04545	hypothetical protein	X	X		✓	indirect
NCU04661	hypothetical protein	X	X		✓	indirect
NCU00941	hypothetical protein	X	X		✓	indirect
NCU09915	hypothetical protein	X	X		✓	indirect
NCU05185	bifunctional P-450:NADPH-P450 reductase	X	X		✓	indirect
NCU04588	hypothetical protein	X	X		✓	indirect
NCU03152	DUF1348 domain-containing protein	X	X		✓	indirect
NCU02492	hypothetical protein	X	X		✓	indirect
NCU04036	hypothetical protein	X	X		✓	indirect
NCU07730	hypothetical protein	X	X		✓	indirect
NCU00338	aspartic proteinase	X	X		✓	indirect
NCU01906	GCY protein	X	X		✓	indirect
NCU06931	sulfite oxidase	X	X		✓	indirect
NCU06237	hypothetical protein	X	X		✓	indirect
NCU08643	acid phosphatase	X	X		✓	indirect
NCU08271	GTP-binding protein yptV5	X	X		✓	indirect
NCU04488	hypothetical protein	X	X		✓	indirect
NCU01193	hypothetical protein	X	X		✓	indirect
NCU02579	FAS1 domain-containing protein	X	X		✓	indirect
NCU00955	monooxygenase	X	X		✓	indirect
NCU00849	hypothetical protein	X	X		✓	indirect
NCU04197	CipC protein	X	X		✓	indirect
NCU09742	sporulation-specific protein	X	X		✓	indirect
NCU04418	hypothetical protein	X	X		✓	indirect
NCU07117	ornithine-N5-oxygenase	X	X		✓	indirect
NCU06009	oxidoreductase	X	X		✓	indirect
NCU04065	potassium channel protein	X	X		✓	indirect
NCU08049	hypothetical protein	X	X		✓	indirect
NCU04621	lipoxygenase	X	X		✓	indirect
NCU07827	hypothetical protein	X	X		✓	indirect
NCU04491	hypothetical protein, variant	X	X		✓	indirect
NCU05915	hypothetical protein	X	X		✓	indirect
NCU06945	hypothetical protein	X	X		✓	direct
NCU06005	glycerol kinase	X	X		✓	direct
NCU04525	hypothetical protein	X	X		✓	direct
NCU06294	hypothetical protein	X	X		✓	direct
NCU08447	hypothetical protein	X	X		✓	direct
NCU02246	hypothetical protein	X	X		✓	direct
NCU02046	hypothetical protein	X	X		✓	direct
NCU02110	NADPH oxidase 1	X	X		✓	direct
NCU05618	extracellular SCP domain-containing protein	X	X		✓	direct
NCU09818	integral membrane protein	X	X		✓	direct
NCU05149	hypothetical protein	X	X		✓	direct
NCU09295	hypothetical protein	X	X		✓	direct
NCU05137	non-anchored cell wall protein 1	X	X		✓	direct
NCU02988	hypothetical protein	X	X		✓	direct
NCU00995	hypothetical protein	X	X		✓	direct
NCU04732	hypothetical protein	X	X		✓	direct
NCU00994	endothiapepsin	X	X		✓	direct
NCU07389	HAM-9	X	X		✓	direct
NCU01382	hypothetical protein	X	X		✓	direct
NCU00881	HAM-7	X	X		✓	direct
NCU11172	hypothetical protein	X	X		✓	direct
NCU09307	LFD-1	X	X		✓	direct
NCU02811	HAM-8	X	X		✓	direct
NCU09337	plasma membrane fusion protein prm-1	X	X		✓	direct
NCU07820	pantothenate transporter	X	X		X	indirect
NCU06040	hypothetical protein	X	X		X	indirect
NCU01055	chromate ion transporter	X	X		X	indirect
NCU08364	choline sulfatase	X	X		X	indirect
NCU09230	cystathionine gamma-lyase	X	X		X	indirect
NCU09147	hypothetical protein	X	X		X	indirect
NCU04455	hypothetical protein	X	X		X	indirect
NCU05700	mannosyl-3-phosphoglycerate synthase	X	X		X	indirect
NCU02085	hypothetical protein	X	X		X	indirect
NCU00461	NAD-specific glutamate dehydrogenase	X	X		X	indirect
NCU09760	hypothetical protein	X	X		X	indirect
NCU04249	hypothetical protein	X	X		X	indirect
NCU07068	K(+)/H(+) antiporter 1	X	X		X	indirect
NCU05691	hypothetical protein	X	X		X	indirect
NCU09931	oxidoreductase	X	X		X	indirect
NCU04865	polyketide synthase 3	X	X		X	indirect
NCU05899	flotillin domain-containing protein	X	X		X	indirect
NCU03501	von Willebrand factor	X	X		X	indirect
NCU00316	peroxisomal adenine nucleotide transporter 1	X	X		X	indirect
NCU03067	hypothetical protein	X	X		X	indirect
NCU02018	short chain dehydrogenase	X	X		X	indirect
NCU02946	mitochondrial carrier domain-containing protein	X	X		X	indirect
NCU01900	xylosidase/arabinosidase	X	X		X	indirect
NCU04013	aldehyde dehydrogenase, variant	X	X		X	indirect
NCU05805	serine hydroxymethyltransferase	X	X		X	indirect
NCU09266	methylmalonate-semialdehyde dehydrogenase	X	X		X	indirect
NCU02127	methylcrotonoyl-CoA carboxylase subunit beta	X	X		X	indirect
NCU07167	isoflavone reductase	X	X		X	indirect
NCU00829	ferric reductase	X	X		X	indirect
NCU02957	hypothetical protein	X	X		X	indirect
NCU03498	Lcc3	X	X		X	indirect
NCU09556	hypothetical protein	X	X		X	indirect
NCU03844	hypothetical protein	X	X		X	indirect
NCU05931	hypothetical protein	X	X		X	indirect
NCU04695	methyltransferase-UbiE family protein	X	X		X	indirect
NCU09599	hypothetical protein	X	X		X	indirect
NCU10014	hypothetical protein	X	X		X	indirect
NCU09135	phosphatidylinositol phospholipase C	X	X		X	indirect
NCU09809	mitochondrial copper ion transporter	X	X		X	indirect
NCU04897	hypothetical protein	X	X		X	indirect
NCU03775	hypothetical protein	X	X		X	indirect
NCU03026	chitinase	X	X		X	indirect
NCU00987	pisatin demethylase	X	X		X	indirect
NCU08839	hypothetical protein	X	X		X	indirect
NCU07819	alpha-ketoglutarate-dependent taurine	X	X		X	indirect
NCU07610	taurine dioxygenase	X	X		X	indirect
NCU07609	MFS transporter	X	X		X	indirect
NCU09039	hypothetical protein	X	X		X	indirect
NCU07928	hypothetical protein	X	X		X	indirect
NCU06041	arylsulfatase	X	X		X	indirect
NCU07821	dimethylaniline monooxygenase	X	X		X	indirect
NCU05884	MFS transporter Seo1	X	X		X	indirect
NCU08856	myo-inositol oxygenase	X	X		X	indirect
NCU02196	taurine catabolism dioxygenase TauD	X	X		X	indirect
NCU10015	hypothetical protein	X	X		X	indirect
NCU01095	MFS drug transporter	X	X		X	indirect
NCU09456	dimethylaniline monooxygenase	X	X		X	indirect
NCU05888	dibenzothiophene desulfurization enzyme A	X	X		X	indirect
NCU06080	hypothetical protein	X	X		X	indirect
NCU09678	MFS transporter	X	X		X	indirect
NCU05156	hypothetical protein	X	X		X	indirect
NCU04435	general amino acid permease AGP3	X	X		X	indirect
NCU04862	hypothetical protein	X	X		X	indirect
NCU08900	FMN binding oxidoreductase	X	X		X	indirect
NCU06337	hypothetical protein	X	X		X	indirect
NCU10512	DUF895 domain membrane protein	X	X		X	indirect
NCU05499	homogentisate 1,2-dioxygenase	X	X		X	indirect
NCU03235	sulfate permease II	X	X		X	indirect
NCU07754	methionine permease	X	X		X	indirect
NCU12106	hypothetical protein	X	X		X	indirect
NCU07046	hypothetical protein	X	X		X	indirect
NCU08563	sulfur controller-2 protein	X	X		X	indirect
NCU06063	long-chain-fatty-acid-CoA ligase	X	X		X	indirect
NCU03649	hypothetical protein	X	X		X	indirect
NCU05046	calcium-transporting ATPase 3	X	X		X	indirect
NCU00090	pH-response transcription factor pacC/RIM101	X	X		X	indirect
NCU08700	hypothetical protein	X	X		X	indirect
NCU02936	proline oxidase	X	X		X	indirect
NCU05591	ABC transporter CDR4	X	X		X	indirect
NCU02086	hypothetical protein	X	X		X	indirect
NCU08441	non-ribosomal peptide synthetase	X	X		X	indirect
NCU02849	hypothetical protein	X	X		X	indirect
NCU06919	hypothetical protein	X	X		X	indirect
NCU04077	assimilatory sulfite reductase	X	X		X	indirect
NCU01066	l-amino acid oxidase precursor	X	X		X	indirect
NCU00038	C2H2 transcription factor	X	X		X	indirect
NCU00803	MFS transporter, variant	X	X		X	indirect
NCU02875	hypothetical protein	X	X		X	indirect
NCU07769	hypothetical protein	X	X		X	indirect
NCU00556	hypothetical protein	X	X		X	indirect
NCU07623	2,2-dialkylglycine decarboxylase	X	X		X	indirect
NCU00249	hypothetical protein	X	X		X	indirect
NCU02172	hypothetical protein	X	X		X	indirect
NCU02877	hypothetical protein	X	X		X	indirect
NCU00392	hypothetical protein	X	X		X	indirect
NCU02084	arginase	X	X		X	indirect
NCU03264	ELMO/CED-12 family protein	X	X		X	indirect
NCU00847	hypothetical protein	X	X		X	indirect
NCU06918	purine permease	X	X		X	indirect
NCU08852	polymerase 2 ADP-ribosyltransferase 2	X	X		X	indirect
NCU09958	hypothetical protein	X	X		X	indirect
NCU05588	topoisomerase TRF4	X	X		X	indirect
NCU01643	5'-3' exoribonuclease 2	X	X		X	indirect
NCU02704	branched-chain alpha-keto acid dehydrogenase E2	X	X		X	indirect
NCU03173	HAD superfamily hydrolase	X	X		X	indirect
NCU02184	hypothetical protein	X	X		X	indirect
NCU08087	hypothetical protein	X	X		X	indirect
NCU05980	carboxypeptidase S1	X	X		X	indirect
NCU10907	PEPAd	X	X		X	indirect
NCU05105	glucan endo-1,3-beta-glucosidase	X	X		X	indirect
NCU10809	hypothetical protein	X	X		X	indirect
NCU08145	coenzyme A transferase	X	X		X	indirect
NCU11683	hypothetical protein	X	X		X	indirect
NCU05078	protein-beta-aspartate methyltransferase	X	X		X	indirect
NCU05622	beta-Ala-His dipeptidase	X	X		X	indirect
NCU06729	G-protein alpha subunit	X	X		X	indirect
NCU01258	cyanase, variant	X	X		X	indirect
NCU07037	hypothetical protein	X	X		X	indirect
NCU09733	SUN domain-containing protein	X	X		X	indirect
NCU08935	peroxisomal-coenzyme A synthetase	X	X		X	indirect
NCU04021	ABC transporter	X	X		X	indirect
NCU06010	mutanase	X	X		X	indirect
NCU03426	pps1 dual specificty phosphatase	X	X		X	indirect
NCU11672	hypothetical protein	X	X		X	indirect
NCU01309	hypothetical protein	X	X		X	indirect
NCU04542	hypothetical protein	X	X		X	indirect
NCU08669	betaine aldehyde dehydrogenase 2	X	X		X	indirect
NCU01701	ribitol kinase	X	X		X	indirect
NCU09273	hypothetical protein	X	X		X	indirect
NCU09185	hypothetical protein	X	X		X	indirect
NCU05053	hypothetical protein	X	X		X	indirect
NCU09598	mitochondrial escape protein 2	X	X		X	indirect
NCU08431	hypothetical protein	X	X		X	indirect
NCU03290	dipeptidyl peptidase	X	X		X	indirect
NCU01653	hypothetical protein	X	X		X	indirect
NCU09306	hypothetical protein	X	X		X	indirect
NCU11146	aminotransferase	X	X		X	indirect
NCU09689	hypothetical protein	X	X		X	indirect
NCU00519	ribulose-phosphate 3-epimerase	X	X		X	indirect
NCU05977	dihydrodipicolinate synthase	X	X		X	indirect
NCU11531	hypothetical protein	X	X		X	indirect
NCU05477	hypothetical protein	X	X		X	indirect
NCU06615	hypothetical protein	X	X		X	indirect
NCU04648	glutamine-dependent NAD(+) synthetase	X	X		X	indirect
NCU05349	hypothetical protein	X	X		X	indirect
NCU05309	Cut9 interacting protein Scn1	X	X		X	indirect
NCU09473	3-ketoacyl-acyl carrier protein reductase	X	X		X	indirect
NCU05045	MFS monocarboxylate transporter	X	X		X	indirect
NCU12151	hypothetical protein	X	X		X	indirect
NCU05131	hypothetical protein	X	X		X	indirect
NCU09357	stage V sporulation protein K	X	X		X	indirect
NCU08351	hypothetical protein	X	X		X	indirect
NCU04620	hypothetical protein	X	X		X	indirect
NCU00549	glutathione transferase omega-1	X	X		X	indirect
NCU00535	alanyl-tRNA synthetase	X	X		X	indirect
NCU00780	D-lactate dehydrogenase	X	X		X	indirect
NCU05351	hypothetical protein	X	X		X	indirect
NCU11320	agmatinase	X	X		X	indirect
NCU05153	carbohydrate O-acetyltransferase	X	X		X	indirect
NCU11195	D-isomer specific 2-hydroxyacid dehydrogenase	X	X		X	indirect
NCU09444	MFS multidrug transporter	X	X		X	indirect
NCU07353	UPF0499 protein	X	X		X	indirect
NCU05563	hypothetical protein	X	X		X	indirect
NCU00055	catechol 1,2-dioxygenase 1	X	X		X	indirect
NCU05565	hypothetical protein	X	X		X	indirect
NCU11710	hypothetical protein, variant	X	X		X	indirect
NCU05133	udp-glucose 4-epimerase	X	X		X	indirect
NCU00581	phosphopantetheinyl transferase	X	X		X	indirect
NCU11566	hypothetical protein	X	X		X	indirect
NCU04662	autophagy protein 5	X	X		X	indirect
NCU03747	hypothetical protein	X	X		X	indirect
NCU07305	hypothetical protein	X	X		X	indirect
NCU05546	hypothetical protein	X	X		X	indirect
NCU00365	hypothetical protein	X	X		X	indirect
NCU06625	cysteine dioxygenase	X	X		X	indirect
NCU08738	MFS peptide transporter	X	X		X	indirect
NCU04949	hypothetical protein	X	X		X	indirect
NCU11818	hypothetical protein	X	X		X	indirect
NCU07910	hypothetical protein	X	X		X	indirect
NCU01476	hypothetical protein	X	X		X	indirect
NCU04887	hypothetical protein	X	X		X	indirect
NCU06589	hypothetical protein	X	X		X	indirect
NCU06121	hypothetical protein	X	X		X	indirect
NCU09868	hypothetical protein	X	X		X	indirect
NCU01236	GIY-YIG catalytic domain-containing protein	X	X		X	indirect
NCU02170	hypothetical protein	X	X		X	indirect
NCU07080	hypothetical protein	X	X		X	indirect
NCU10226	mmf1	X	X		X	indirect
NCU08495	hypothetical protein	X	X		X	indirect
NCU00456	hypothetical protein	X	X		X	indirect
NCU00623	integral membrane protein	X	X		X	indirect
NCU02876	hypothetical protein	X	X		X	indirect
NCU12067	hypothetical protein	X	X		X	indirect
NCU11985	hypothetical protein	X	X		X	indirect
NCU09568	hypothetical protein	X	X		X	indirect
NCU11704	hypothetical protein	X	X		X	indirect
NCU09267	copper radical oxidase	X	X		X	indirect
NCU08746	starch binding domain-containing protein	X	X		X	indirect
NCU02605	DNA-directed RNA polymerase I/II/III subunit 10	X	X		X	indirect
NCU04474	sulfite oxidase	X	X		X	indirect
NCU07374	hypothetical protein	X	X		X	indirect
NCU09755	hypothetical protein	X	X		X	indirect
NCU09596	phytanoyl-CoA dioxygenase	X	X		X	indirect
NCU07050	hypothetical protein	X	X		X	indirect
NCU08193	hypothetical protein	X	X		X	indirect
NCU07860	alpha-glucosidase	X	X		X	indirect
NCU11280	hypothetical protein	X	X		X	indirect
NCU11908	hypothetical protein	X	X		X	indirect
NCU05670	hypothetical protein	X	X		X	indirect
NCU07140	allantoate transporter	X	X		X	indirect
NCU12006	hypothetical protein	X	X		X	indirect
NCU11598	hypothetical protein	X	X		X	indirect
NCU09761	hypothetical protein	X	X		X	indirect
NCU09904	glucan 1,3-beta-glucosidase	X	X		X	indirect
NCU02975	hypothetical protein	X	X		X	indirect
NCU11755	hypothetical protein	X	X		X	indirect
NCU09182	stress responsive A/B barrel domain-containing	X	X		X	indirect
NCU07049	hypothetical protein	X	X		X	indirect
NCU11467	hypothetical protein	X	X		X	indirect
NCU09323	hypothetical protein	X	X		X	indirect
NCU04132	hypothetical protein	X	X		X	indirect
NCU08274	hypothetical protein, variant	X	X		X	indirect
NCU11754	hypothetical protein	X	X		X	indirect
NCU00990	hypothetical protein	X	X		X	indirect
NCU09099	hypothetical protein	X	X		X	indirect
NCU12068	hypothetical protein	X	X		X	indirect
NCU11095	hypothetical protein	X	X		X	indirect
NCU08199	6-hydroxy-D-nicotine oxidase	X	X		X	indirect
NCU00826	hypothetical protein	X	X		X	indirect
NCU06583	hypothetical protein	X	X		X	indirect
NCU07798	hypothetical protein	X	X		X	indirect
NCU07565	von Willebrand RING finger domain-containing	X	X		X	direct
NCU01789	IDC1 protein/HAM-5	X	X		X	direct
NCU04809	MFS phospholipid transporter	X	X		X	direct
NCU06524	protease inhibitor	X	X		X	direct
NCU04732	hypothetical protein	X	X		X	direct
NCU09024	hypothetical protein	X	X		X	direct
NCU03696	nitroreductase	X	X		X	direct
NCU08056	ABC drug exporter AtrF	X	X		X	direct
NCU09791	beta-1,3-exoglucanase	X	X		X	direct
NCU06834	ADAM protease ADM-B	X	X		X	direct
NCU00606	short-chain alcohol dehydrogenase	X	X		X	direct
NCU05188	FAD monooxygenase	X	X		X	direct
NCU09600	dienelactone hydrolase	X	X		X	direct
NCU05842	hypothetical protein	X	X		X	direct
NCU00876	ferric reductase transmembrane component	X	X		X	direct
NCU03433	hypothetical protein	X	X		X	direct
NCU03754	hypothetical protein	X	X		X	direct
NCU00832	hypothetical protein	X	X		X	direct
NCU04453	TOL	X	X		X	direct
NCU02767	PRO41 protein/HAM-6	X	X		X	direct
NCU07509	geranylgeranyltransferase beta subunit	X	X		X	direct
NCU12083	hypothetical protein	X	X		X	direct
NCU05136	endo alpha-1,4 polygalactosaminidase precusor	X	X		X	direct
NCU03035	hypothetical protein	X	X		X	direct
NCU07805	hypothetical protein	X	X		X	direct
NCU06718	zinc knuckle domain-containing protein	X	X		X	direct
NCU03643	cutinase transcription factor 1 beta	X	X		X	direct
NCU12063	hypothetical protein	X	X		X	direct
NCU11763	hypothetical protein	X	X		X	direct
NCU11919	hypothetical protein	X	X		X	direct
NCU12005	hypothetical protein	X	X		X	direct
NCU11308	hypothetical protein	X	X		X	direct
NCU04996	hypothetical protein	X	X		X	direct
NCU03861	glutaminase A	X	X		X	direct
NCU09906	hypothetical protein	X	X		X	direct
NCU11871	hypothetical protein	X	X		X	direct
NCU07239	hypothetical protein	X	X		X	direct
NCU08655	hypothetical protein	X	X		X	direct
NCU10865	hypothetical protein	X	X		X	direct
NCU04557	hypothetical protein	X	X		X	direct
NCU03428	hypothetical protein	X	X		X	direct
NCU02019	FAD dependent oxidoreductase	X	X		X	direct
NCU07192	hypothetical protein	X	X		X	direct
NCU03600	GTP-binding protein EsdC	X	X		X	direct
