# Supplementary material for: The Neurospora Transcription Factor ADV-1 Transduces Light Signals and Temporal Information to Control Rhythmic Expression of Genes Involved in Cell Fusion
Source: G3 (Bethesda). 2016 Nov 15;7(1):129–42. doi: 10.1534/g3.116.034298 (PMC5217103; doi:10.1534/g3.116.034298)
Supplement: Supplementary file 28 [file 129TableS9.xlsx]

## Sheet: Readme
Table S9. Gene Ontology (GO) analyses of known ccgs with significant ADV-1-binding sites identified by ADV-1 ChIP-seq. GO analyses were carried out for each of the time points (LL0, LL15, LL30 and LL60). The summary file contains the most enriched terms p value ≤0.05) from the combined analyses.

## Sheet: Summary
LL0ChIP/ccgs
GOID	TERM	PVALUE	NUM_LIST_ANNOTATIONS	LIST_SIZE	TOTAL_NUM_ANNOTATIONS	POPULATION_SIZE
GO:0000768	syncytium formation by plasma membrane fusion	1.10149e-11	10	146	31	10000
GO:0030582	fruiting body development	0.000559302	7	146	98	10000
GO:0030436	asexual sporulation	0.00198848	6	146	90	10000
GO:0006091	generation of precursor metabolites and energy	0.00290315	4	146	41	10000
GO:0043405	regulation of MAP kinase activity	0.00305579	2	146	6	10000
GO:0008152	metabolic process	0.0664178	16	146	730	10000
GO:0042752	regulation of circadian rhythm	0.0665072	2	146	29	10000
GO:0009416	response to light stimulus	0.144682	8	146	353	10000
LL15ChIP/ccgs
GOID	TERM	PVALUE	NUM_LIST_ANNOTATIONS	LIST_SIZE	TOTAL_NUM_ANNOTATIONS	POPULATION_SIZE
GO:0000768	syncytium formation by plasma membrane fusion	3.97934e-08	9	249	31	10000
GO:0043408	regulation of MAPK cascade	0.00114647	3	249	9	10000
GO:0030436	asexual sporulation	0.0017614	8	249	90	10000
GO:0030582	fruiting body development	0.00301727	8	249	98	10000
GO:0044237	cellular metabolic process	0.02811	26	249	705	10000
GO:0009416	response to light stimulus	0.0306169	15	249	353	10000
GO:0008152	metabolic process	0.0405522	26	249	730	10000
GO:0044260	cellular macromolecule metabolic process	0.0456198	17	249	437	10000
GO:0042752	regulation of circadian rhythm	0.162104	2	249	29	10000
LL30ChIP/ccgs
GOID	TERM	PVALUE	NUM_LIST_ANNOTATIONS	LIST_SIZE	TOTAL_NUM_ANNOTATIONS	POPULATION_SIZE
GO:0000768	syncytium formation by plasma membrane fusion	1.29699e-10	10	187	31	10000
GO:0030582	fruiting body development	8.66567e-05	9	187	98	10000
GO:0043408	regulation of MAPK cascade	0.0004975	3	187	9	10000
GO:0030436	asexual sporulation	0.00144433	7	187	90	10000
GO:0009416	response to light stimulus	0.00644176	14	187	353	10000
GO:0006091	generation of precursor metabolites and energy	0.00698909	4	187	41	10000
GO:0042752	regulation of circadian rhythm	0.0164515	3	187	29	10000
GO:0044237	cellular metabolic process	0.0226589	21	187	705	10000
LL60ChIP/ccgs
GOID	TERM	PVALUE	NUM_LIST_ANNOTATIONS	LIST_SIZE	TOTAL_NUM_ANNOTATIONS	POPULATION_SIZE
GO:0000768	syncytium formation by plasma membrane fusion	2.17586e-10	9	138	31	10000
GO:0043408	regulation of MAPK cascade	0.000203265	3	138	9	10000
GO:0030582	fruiting body development	0.00230664	6	138	98	10000
GO:0030436	asexual sporulation	0.0080138	5	138	90	10000
GO:0031323	regulation of cellular metabolic process	0.0155303	5	138	106	10000
GO:0009416	response to light stimulus	0.0553664	9	138	353	10000
GO:0042752	regulation of circadian rhythm	0.0602375	2	138	29	10000

## Sheet: LL0ccgs
GOID	TERM	PVALUE	ANNOTATED_GENES
GO:0006949	syncytium formation	1.10149e-11	NCU06419, NCU02110, NCU02794, NCU07389, NCU00881, NCU07392, NCU09337, NCU09842, NCU02393, NCU02811
GO:0048646	anatomical structure formation involved in morphogenesis	7.82504e-06	NCU07221, NCU06419, NCU02110, NCU02794, NCU07389, NCU00881, NCU07392, NCU09842, NCU09337, NCU02393, NCU02811
GO:0009653	anatomical structure morphogenesis	1.01732e-05	NCU07221, NCU06419, NCU02110, NCU02794, NCU07389, NCU00881, NCU07392, NCU09842, NCU09337, NCU02393, NCU02811
GO:0048856	anatomical structure development	0.000227838	NCU07221, NCU06419, NCU02110, NCU02794, NCU07389, NCU00881, NCU07392, NCU09842, NCU09337, NCU02393, NCU02811
GO:0043408	regulation of MAPK cascade	0.000240122	NCU00309, NCU02393, NCU00881
GO:0044767	single-organism developmental process	0.000257949	NCU07221, NCU06419, NCU02110, NCU02794, NCU07389, NCU00881, NCU07392, NCU09842, NCU09337, NCU02393, NCU02811
GO:0032502	developmental process	0.000398799	NCU07221, NCU06419, NCU02110, NCU02794, NCU07389, NCU00881, NCU07392, NCU09842, NCU09337, NCU02393, NCU02811
GO:0009966	regulation of signal transduction	0.000461645	NCU00309, NCU02393, NCU00881
GO:0010646	regulation of cell communication	0.000461645	NCU00309, NCU02393, NCU00881
GO:1902531	regulation of intracellular signal transduction	0.000461645	NCU00309, NCU02393, NCU00881
GO:0000909	sporocarp development involved in sexual reproduction	0.000493678	NCU09842, NCU09337, NCU06419, NCU02393, NCU02110, NCU00881, NCU07392
GO:0030584	sporocarp development	0.000525675	NCU09842, NCU09337, NCU06419, NCU02393, NCU02110, NCU00881, NCU07392
GO:0030582	fruiting body development	0.000559302	NCU09842, NCU09337, NCU06419, NCU02393, NCU02110, NCU00881, NCU07392
GO:0001932	regulation of protein phosphorylation	0.000608957	NCU00309, NCU02393, NCU00881
GO:0023051	regulation of signaling	0.000608957	NCU00309, NCU02393, NCU00881
GO:0048583	regulation of response to stimulus	0.000608957	NCU00309, NCU02393, NCU00881
GO:0042325	regulation of phosphorylation	0.000986177	NCU00309, NCU02393, NCU00881
GO:0015980	energy derivation by oxidation of organic compounds	0.00100971	NCU09477, NCU02482, NCU06687, NCU01227
GO:0031399	regulation of protein modification process	0.00121959	NCU00309, NCU02393, NCU00881
GO:0009606	tropism	0.00124606	NCU02393, NCU02794
GO:0043577	chemotropism	0.00124606	NCU02393, NCU02794
GO:0030436	asexual sporulation	0.00198848	NCU09842, NCU07221, NCU06419, NCU02393, NCU02110, NCU07392
GO:0019953	sexual reproduction	0.00202667	NCU09842, NCU09337, NCU06419, NCU02393, NCU02110, NCU00881, NCU07392
GO:0044703	multi-organism reproductive process	0.00202667	NCU09842, NCU09337, NCU06419, NCU02393, NCU02110, NCU00881, NCU07392
GO:0019954	asexual reproduction	0.0021037	NCU09842, NCU07221, NCU06419, NCU02393, NCU02110, NCU07392
GO:0009060	aerobic respiration	0.00211817	NCU09477, NCU02482, NCU01227
GO:0019220	regulation of phosphate metabolic process	0.00211817	NCU00309, NCU02393, NCU00881
GO:0051174	regulation of phosphorus metabolic process	0.00211817	NCU00309, NCU02393, NCU00881
GO:0044763	single-organism cellular process	0.00242881	NCU06672, NCU07389, NCU00881, NCU01227, NCU09842, NCU09337, NCU02811, NCU06419, NCU02110, NCU02810, NCU01754, NCU02794, NCU07392, NCU09477, NCU02482, NCU02393, NCU06482, NCU07018, NCU06687
GO:0051704	multi-organism process	0.00277958	NCU09842, NCU09337, NCU06419, NCU02393, NCU02110, NCU00881, NCU07392
GO:0055114	oxidation-reduction process	0.00289249	NCU09477, NCU02482, NCU01754, NCU06687, NCU01227
GO:0006091	generation of precursor metabolites and energy	0.00290315	NCU09477, NCU02482, NCU06687, NCU01227
GO:0043405	regulation of MAP kinase activity	0.00305579	NCU00309, NCU00881
GO:0043412	macromolecule modification	0.00305726	NCU06419, NCU02393, NCU07018, NCU03610, NCU06672, NCU01290
GO:0048513	organ development	0.00329693	NCU09842, NCU09337, NCU06419, NCU02393, NCU02110, NCU00881, NCU07392
GO:0048608	reproductive structure development	0.00329693	NCU09842, NCU09337, NCU06419, NCU02393, NCU02110, NCU00881, NCU07392
GO:0048731	system development	0.00329693	NCU09842, NCU09337, NCU06419, NCU02393, NCU02110, NCU00881, NCU07392
GO:0061458	reproductive system development	0.00329693	NCU09842, NCU09337, NCU06419, NCU02393, NCU02110, NCU00881, NCU07392
GO:0075259	spore-bearing organ development	0.00329693	NCU09842, NCU09337, NCU06419, NCU02393, NCU02110, NCU00881, NCU07392
GO:0007275	multicellular organismal development	0.00343707	NCU09842, NCU09337, NCU06419, NCU02393, NCU02110, NCU00881, NCU07392
GO:0000003	reproduction	0.00421884	NCU07221, NCU06419, NCU02110, NCU00881, NCU07392, NCU09337, NCU09842, NCU02393
GO:0045333	cellular respiration	0.00435844	NCU09477, NCU02482, NCU01227
GO:0032501	multicellular organismal process	0.00437567	NCU09842, NCU09337, NCU06419, NCU02393, NCU02110, NCU00881, NCU07392
GO:0044707	single-multicellular organism process	0.00437567	NCU09842, NCU09337, NCU06419, NCU02393, NCU02110, NCU00881, NCU07392
GO:0050896	response to stimulus	0.00505592	NCU06005, NCU06672, NCU00881, NCU01555, NCU07846, NCU07221, NCU06419, NCU07061, NCU01754, NCU02794, NCU03339, NCU07277, NCU07392, NCU09477, NCU00309, NCU02482, NCU02393, NCU06687
GO:0030448	hyphal growth	0.00510144	NCU09842, NCU07221, NCU06419, NCU02393, NCU02110, NCU00881, NCU07392
GO:0030447	filamentous growth	0.00529626	NCU09842, NCU07221, NCU06419, NCU02393, NCU02110, NCU00881, NCU07392
GO:0006637	acyl-CoA metabolic process	0.00559568	NCU02482, NCU01227
GO:0035383	thioester metabolic process	0.00559568	NCU02482, NCU01227
GO:0045859	regulation of protein kinase activity	0.00559568	NCU00309, NCU00881
GO:0071900	regulation of protein serine/threonine kinase activity	0.00559568	NCU00309, NCU00881
GO:0040007	growth	0.00635545	NCU09842, NCU07221, NCU06419, NCU02393, NCU02110, NCU00881, NCU07392
GO:0006950	response to stress	0.00685371	NCU09477, NCU02482, NCU06672, NCU03339, NCU01754, NCU07277, NCU00881, NCU06687
GO:0006464	cellular protein modification process	0.00686808	NCU06419, NCU02393, NCU07018, NCU03610, NCU06672
GO:0036211	protein modification process	0.00686808	NCU06419, NCU02393, NCU07018, NCU03610, NCU06672
GO:0003006	developmental process involved in reproduction	0.00782643	NCU09842, NCU09337, NCU06419, NCU02393, NCU02110, NCU00881, NCU07392
GO:0009605	response to external stimulus	0.00797529	NCU02482, NCU02393, NCU06672, NCU02794, NCU01754
GO:0022414	reproductive process	0.00836861	NCU09842, NCU09337, NCU06419, NCU02393, NCU02110, NCU00881, NCU07392
GO:0048315	conidium formation	0.00877887	NCU09842, NCU07221, NCU06419, NCU02393, NCU07392
GO:0043549	regulation of kinase activity	0.00882246	NCU00309, NCU00881
GO:0009987	cellular process	0.00901787	NCU06672, NCU07389, NCU00881, NCU01227, NCU09842, NCU09337, NCU09109, NCU02811, NCU01290, NCU06419, NCU02110, NCU02810, NCU03610, NCU03946, NCU01754, NCU02794, NCU06038, NCU07392, NCU09477, NCU02482, NCU02393, NCU07018, NCU06482, NCU06687
GO:0032268	regulation of cellular protein metabolic process	0.00927582	NCU00309, NCU02393, NCU00881
GO:0051246	regulation of protein metabolic process	0.00927582	NCU00309, NCU02393, NCU00881
GO:0044699	single-organism process	0.00938121	NCU06672, NCU07389, NCU00881, NCU01227, NCU09842, NCU09337, NCU08920, NCU02811, NCU07221, NCU06419, NCU02110, NCU02810, NCU01754, NCU02794, NCU07392, NCU09477, NCU02482, NCU02393, NCU06482, NCU07018, NCU06687
GO:0009268	response to pH	0.0106804	NCU09477, NCU06687
GO:0051338	regulation of transferase activity	0.0106804	NCU00309, NCU00881
GO:0043934	sporulation	0.0110514	NCU09842, NCU07221, NCU06419, NCU02393, NCU02110, NCU07392
GO:0006099	tricarboxylic acid cycle	0.0126947	NCU02482, NCU01227
GO:0006101	citrate metabolic process	0.0148604	NCU02482, NCU01227
GO:0032446	protein modification by small protein conjugation	0.0148604	NCU03610, NCU06672
GO:0050790	regulation of catalytic activity	0.0171728	NCU00309, NCU00881
GO:0009628	response to abiotic stimulus	0.0182567	NCU07221, NCU06005, NCU07061, NCU01754, NCU07277, NCU00881, NCU07392, NCU09477, NCU00309, NCU01555, NCU07846, NCU06687
GO:0072350	tricarboxylic acid metabolic process	0.0196272	NCU02482, NCU01227
GO:0070787	conidiophore development	0.0199211	NCU09842, NCU02393, NCU00881, NCU07392
GO:0007154	cell communication	0.025962	NCU06419, NCU02482, NCU06672, NCU01754
GO:0006468	protein phosphorylation	0.0307741	NCU06419, NCU02393
GO:0065009	regulation of molecular function	0.0307741	NCU00309, NCU00881
GO:0070647	protein modification by small protein conjugation or removal	0.0307741	NCU03610, NCU06672
GO:0009267	cellular response to starvation	0.0344664	NCU02482, NCU06672, NCU01754
GO:0044248	cellular catabolic process	0.0382438	NCU02482, NCU03946, NCU06672, NCU01754
GO:0042594	response to starvation	0.0440446	NCU02482, NCU06672, NCU01754
GO:0031668	cellular response to extracellular stimulus	0.0461035	NCU02482, NCU06672, NCU01754
GO:0031669	cellular response to nutrient levels	0.0461035	NCU02482, NCU06672, NCU01754
GO:0071496	cellular response to external stimulus	0.0461035	NCU02482, NCU06672, NCU01754
GO:0042149	cellular response to glucose starvation	0.0510202	NCU02482, NCU01754
GO:0044237	cellular metabolic process	0.051595	NCU06672, NCU01227, NCU09109, NCU01290, NCU06419, NCU02810, NCU03610, NCU03946, NCU01754, NCU06038, NCU09477, NCU02482, NCU02393, NCU06482, NCU07018, NCU06687
GO:0044260	cellular macromolecule metabolic process	0.0548287	NCU06419, NCU03946, NCU03610, NCU02810, NCU06672, NCU06038, NCU09109, NCU02393, NCU07018, NCU01290, NCU06687
GO:0046907	intracellular transport	0.0550112	NCU09477, NCU09337, NCU08920, NCU02794
GO:0044267	cellular protein metabolic process	0.0553255	NCU09109, NCU06419, NCU02393, NCU07018, NCU03610, NCU02810, NCU06672, NCU06038
GO:0006793	phosphorus metabolic process	0.0581958	NCU06419, NCU02482, NCU02393, NCU01754, NCU01227
GO:0043170	macromolecule metabolic process	0.0585453	NCU06419, NCU03946, NCU03610, NCU02810, NCU06672, NCU06038, NCU09109, NCU02393, NCU07018, NCU01290, NCU06687
GO:0019538	protein metabolic process	0.0600737	NCU09109, NCU06419, NCU02393, NCU07018, NCU03610, NCU02810, NCU06672, NCU06038
GO:0009056	catabolic process	0.060174	NCU02482, NCU03946, NCU06672, NCU01754
GO:0008152	metabolic process	0.0664178	NCU06672, NCU01227, NCU09109, NCU01290, NCU06419, NCU02810, NCU03610, NCU03946, NCU01754, NCU06038, NCU09477, NCU02482, NCU02393, NCU06482, NCU07018, NCU06687
GO:0016310	phosphorylation	0.0665072	NCU06419, NCU02393
GO:0042752	regulation of circadian rhythm	0.0665072	NCU02110, NCU07392
GO:0031323	regulation of cellular metabolic process	0.0693307	NCU00309, NCU06419, NCU02393, NCU00881
GO:0009991	response to extracellular stimulus	0.0717593	NCU02482, NCU06672, NCU01754
GO:0031667	response to nutrient levels	0.0717593	NCU02482, NCU06672, NCU01754
GO:0051649	establishment of localization in cell	0.0731839	NCU09477, NCU09337, NCU08920, NCU02794
GO:0006732	coenzyme metabolic process	0.0743529	NCU02482, NCU01754, NCU01227
GO:0006979	response to oxidative stress	0.0877145	NCU09477, NCU03339
GO:0009408	response to heat	0.0877145	NCU00881, NCU06687
GO:0051186	cofactor metabolic process	0.0907625	NCU02482, NCU01754, NCU01227
GO:0051641	cellular localization	0.0940295	NCU09477, NCU09337, NCU08920, NCU02794
GO:0071704	organic substance metabolic process	0.0951824	NCU06419, NCU03946, NCU03610, NCU02810, NCU06672, NCU01754, NCU06038, NCU01227, NCU09109, NCU02393, NCU02482, NCU07018, NCU06482, NCU06687, NCU01290

## Sheet: LL15ccgs
GOID	TERM	PVALUE	ANNOTATED_GENES
GO:0006949	syncytium formation	3.97934e-08	NCU06419, NCU02110, NCU02794, NCU07389, NCU00881, NCU09337, NCU09842, NCU02393, NCU02811
GO:0048646	anatomical structure formation involved in morphogenesis	6.00586e-05	NCU07221, NCU06419, NCU02713, NCU02110, NCU02794, NCU07389, NCU00881, NCU09842, NCU09337, NCU02393, NCU02811, NCU04247, NCU09202
GO:0009653	anatomical structure morphogenesis	7.97476e-05	NCU07221, NCU06419, NCU02713, NCU02110, NCU02794, NCU07389, NCU00881, NCU09842, NCU09337, NCU02393, NCU02811, NCU04247, NCU09202
GO:0048856	anatomical structure development	0.000693905	NCU07221, NCU06419, NCU02713, NCU02110, NCU02794, NCU07389, NCU00881, NCU09842, NCU09337, NCU02393, NCU02811, NCU04247, NCU09202, NCU05789
GO:0044767	single-organism developmental process	0.000798903	NCU07221, NCU06419, NCU02713, NCU02110, NCU02794, NCU07389, NCU00881, NCU09842, NCU09337, NCU02393, NCU02811, NCU04247, NCU09202, NCU05789
GO:0030448	hyphal growth	0.000925038	NCU08807, NCU07221, NCU06419, NCU02110, NCU02333, NCU00881, NCU09842, NCU02393, NCU04247, NCU09202, NCU05789
GO:0030447	filamentous growth	0.000979416	NCU08807, NCU07221, NCU06419, NCU02110, NCU02333, NCU00881, NCU09842, NCU02393, NCU04247, NCU09202, NCU05789
GO:0043408	regulation of MAPK cascade	0.00114647	NCU00309, NCU02393, NCU00881
GO:0040007	growth	0.00129252	NCU08807, NCU07221, NCU06419, NCU02110, NCU02333, NCU00881, NCU09842, NCU02393, NCU04247, NCU09202, NCU05789
GO:0032502	developmental process	0.00130621	NCU07221, NCU06419, NCU02713, NCU02110, NCU02794, NCU07389, NCU00881, NCU09842, NCU09337, NCU02393, NCU02811, NCU04247, NCU09202, NCU05789
GO:0000003	reproduction	0.00148237	NCU09013, NCU07221, NCU06419, NCU02713, NCU02110, NCU00881, NCU09842, NCU09337, NCU02393, NCU04247, NCU09202, NCU05789
GO:0030436	asexual sporulation	0.0017614	NCU09842, NCU07221, NCU06419, NCU02713, NCU02393, NCU04247, NCU02110, NCU09202
GO:0019954	asexual reproduction	0.00189056	NCU09842, NCU07221, NCU06419, NCU02713, NCU02393, NCU04247, NCU02110, NCU09202
GO:0009966	regulation of signal transduction	0.00217027	NCU00309, NCU02393, NCU00881
GO:0010646	regulation of cell communication	0.00217027	NCU00309, NCU02393, NCU00881
GO:1902531	regulation of intracellular signal transduction	0.00217027	NCU00309, NCU02393, NCU00881
GO:0050896	response to stimulus	0.00223981	NCU08549, NCU04343, NCU06005, NCU02713, NCU06506, NCU06672, NCU00881, NCU01157, NCU04415, NCU01555, NCU07846, NCU08807, NCU07221, NCU06419, NCU07061, NCU07232, NCU01754, NCU02794, NCU03339, NCU07277, NCU09477, NCU00309, NCU02393, NCU03967, NCU02819, NCU06294, NCU06687, NCU05789
GO:0000909	sporocarp development involved in sexual reproduction	0.00265261	NCU06419, NCU02110, NCU00881, NCU09337, NCU09842, NCU02393, NCU09202, NCU05789
GO:0030584	sporocarp development	0.00283036	NCU06419, NCU02110, NCU00881, NCU09337, NCU09842, NCU02393, NCU09202, NCU05789
GO:0001932	regulation of protein phosphorylation	0.00284079	NCU00309, NCU02393, NCU00881
GO:0023051	regulation of signaling	0.00284079	NCU00309, NCU02393, NCU00881
GO:0048583	regulation of response to stimulus	0.00284079	NCU00309, NCU02393, NCU00881
GO:0030582	fruiting body development	0.00301727	NCU06419, NCU02110, NCU00881, NCU09337, NCU09842, NCU02393, NCU09202, NCU05789
GO:0009606	tropism	0.00358456	NCU02393, NCU02794
GO:0043577	chemotropism	0.00358456	NCU02393, NCU02794
GO:0009628	response to abiotic stimulus	0.00359072	NCU08549, NCU04343, NCU06005, NCU02713, NCU06506, NCU00881, NCU04415, NCU01555, NCU07846, NCU07221, NCU07061, NCU01754, NCU07232, NCU07277, NCU09477, NCU00309, NCU03967, NCU02819, NCU05789, NCU06687
GO:0042325	regulation of phosphorylation	0.00453027	NCU00309, NCU02393, NCU00881
GO:0031399	regulation of protein modification process	0.00555971	NCU00309, NCU02393, NCU00881
GO:0048315	conidium formation	0.00587034	NCU09842, NCU07221, NCU06419, NCU02713, NCU02393, NCU04247, NCU09202
GO:0043405	regulation of MAP kinase activity	0.00867011	NCU00309, NCU00881
GO:0044699	single-organism process	0.00892652	NCU02713, NCU06672, NCU00881, NCU09842, NCU06550, NCU09202, NCU09013, NCU06419, NCU00484, NCU01754, NCU09477, NCU03967, NCU07018, NCU05789, NCU02333, NCU07389, NCU01227, NCU09337, NCU02811, NCU08920, NCU01318, NCU04156, NCU02003, NCU07221, NCU08807, NCU02810, NCU02110, NCU02794, NCU02393, NCU04247, NCU06482, NCU06687
GO:0044763	single-organism cellular process	0.00938644	NCU06672, NCU07389, NCU02333, NCU00881, NCU01227, NCU09842, NCU09337, NCU06550, NCU02811, NCU01318, NCU09202, NCU04156, NCU09013, NCU08807, NCU06419, NCU02110, NCU02810, NCU00484, NCU01754, NCU02794, NCU09477, NCU02393, NCU03967, NCU07018, NCU06482, NCU06687
GO:0019220	regulation of phosphate metabolic process	0.00943725	NCU00309, NCU02393, NCU00881
GO:0051174	regulation of phosphorus metabolic process	0.00943725	NCU00309, NCU02393, NCU00881
GO:0065009	regulation of molecular function	0.0110037	NCU00309, NCU03967, NCU00881
GO:0019953	sexual reproduction	0.0111198	NCU06419, NCU02110, NCU00881, NCU09337, NCU09842, NCU02393, NCU09202, NCU05789
GO:0044703	multi-organism reproductive process	0.0111198	NCU06419, NCU02110, NCU00881, NCU09337, NCU09842, NCU02393, NCU09202, NCU05789
GO:0043934	sporulation	0.0145547	NCU09842, NCU07221, NCU06419, NCU02713, NCU02393, NCU04247, NCU02110, NCU09202
GO:0051704	multi-organism process	0.0151947	NCU06419, NCU02110, NCU00881, NCU09337, NCU09842, NCU02393, NCU09202, NCU05789
GO:0045859	regulation of protein kinase activity	0.0156603	NCU00309, NCU00881
GO:0071900	regulation of protein serine/threonine kinase activity	0.0156603	NCU00309, NCU00881
GO:0048513	organ development	0.0179599	NCU06419, NCU02110, NCU00881, NCU09337, NCU09842, NCU02393, NCU09202, NCU05789
GO:0048608	reproductive structure development	0.0179599	NCU06419, NCU02110, NCU00881, NCU09337, NCU09842, NCU02393, NCU09202, NCU05789
GO:0048731	system development	0.0179599	NCU06419, NCU02110, NCU00881, NCU09337, NCU09842, NCU02393, NCU09202, NCU05789
GO:0061458	reproductive system development	0.0179599	NCU06419, NCU02110, NCU00881, NCU09337, NCU09842, NCU02393, NCU09202, NCU05789
GO:0075259	spore-bearing organ development	0.0179599	NCU06419, NCU02110, NCU00881, NCU09337, NCU09842, NCU02393, NCU09202, NCU05789
GO:0007275	multicellular organismal development	0.0187042	NCU06419, NCU02110, NCU00881, NCU09337, NCU09842, NCU02393, NCU09202, NCU05789
GO:0009605	response to external stimulus	0.0191159	NCU08807, NCU03967, NCU02393, NCU06672, NCU02794, NCU01754
GO:0009409	response to cold	0.0198071	NCU00881, NCU05789
GO:0044036	cell wall macromolecule metabolic process	0.0198071	NCU08807, NCU02393
GO:0009987	cellular process	0.0214033	NCU06672, NCU00881, NCU09842, NCU06550, NCU09202, NCU09013, NCU06419, NCU00484, NCU01754, NCU06038, NCU09477, NCU03967, NCU07018, NCU02333, NCU07389, NCU01227, NCU09337, NCU01157, NCU02811, NCU01318, NCU04156, NCU01290, NCU02003, NCU08807, NCU03610, NCU02810, NCU02110, NCU03946, NCU02794, NCU00464, NCU06749, NCU02393, NCU06482, NCU01317, NCU06687
GO:0032501	multicellular organismal process	0.0236396	NCU06419, NCU02110, NCU00881, NCU09337, NCU09842, NCU02393, NCU09202, NCU05789
GO:0044707	single-multicellular organism process	0.0236396	NCU06419, NCU02110, NCU00881, NCU09337, NCU09842, NCU02393, NCU09202, NCU05789
GO:0043549	regulation of kinase activity	0.0243569	NCU00309, NCU00881
GO:0009266	response to temperature stimulus	0.0251664	NCU03967, NCU00881, NCU06687, NCU05789
GO:0055114	oxidation-reduction process	0.0254077	NCU09477, NCU01754, NCU00484, NCU06687, NCU01227
GO:0044237	cellular metabolic process	0.02811	NCU06672, NCU02333, NCU01227, NCU06550, NCU01157, NCU01318, NCU04156, NCU02003, NCU01290, NCU08807, NCU06419, NCU02810, NCU03610, NCU03946, NCU06749, NCU00464, NCU00484, NCU01754, NCU06038, NCU09477, NCU02393, NCU03967, NCU07018, NCU06482, NCU01317, NCU06687
GO:0009268	response to pH	0.0292873	NCU09477, NCU06687
GO:0051338	regulation of transferase activity	0.0292873	NCU00309, NCU00881
GO:0009314	response to radiation	0.0306169	NCU08549, NCU07221, NCU04343, NCU06005, NCU02713, NCU07061, NCU06506, NCU07232, NCU01754, NCU00309, NCU03967, NCU04415, NCU01555, NCU02819, NCU07846
GO:0009416	response to light stimulus	0.0306169	NCU08549, NCU07221, NCU04343, NCU06005, NCU02713, NCU07061, NCU06506, NCU07232, NCU01754, NCU00309, NCU03967, NCU04415, NCU01555, NCU02819, NCU07846
GO:1901615	organic hydroxy compound metabolic process	0.0315903	NCU06550, NCU01754, NCU04156
GO:0043412	macromolecule modification	0.0353583	NCU06419, NCU02393, NCU07018, NCU03610, NCU06672, NCU01290
GO:0032268	regulation of cellular protein metabolic process	0.0377636	NCU00309, NCU02393, NCU00881
GO:0051246	regulation of protein metabolic process	0.0377636	NCU00309, NCU02393, NCU00881
GO:0009063	cellular amino acid catabolic process	0.040204	NCU01754, NCU02333
GO:0032446	protein modification by small protein conjugation	0.040204	NCU03610, NCU06672
GO:0008152	metabolic process	0.0405522	NCU06672, NCU02333, NCU01227, NCU06550, NCU01157, NCU01318, NCU04156, NCU02003, NCU01290, NCU08807, NCU06419, NCU02810, NCU03610, NCU03946, NCU06749, NCU00464, NCU00484, NCU01754, NCU06038, NCU09477, NCU02393, NCU03967, NCU07018, NCU06482, NCU01317, NCU06687
GO:0015980	energy derivation by oxidation of organic compounds	0.0410641	NCU09477, NCU06687, NCU01227
GO:0003006	developmental process involved in reproduction	0.0411215	NCU06419, NCU02110, NCU00881, NCU09337, NCU09842, NCU02393, NCU09202, NCU05789
GO:0022414	reproductive process	0.0437844	NCU06419, NCU02110, NCU00881, NCU09337, NCU09842, NCU02393, NCU09202, NCU05789
GO:0044260	cellular macromolecule metabolic process	0.0456198	NCU08807, NCU06419, NCU03946, NCU03610, NCU02810, NCU06749, NCU06672, NCU00464, NCU06038, NCU02393, NCU07018, NCU01317, NCU01318, NCU04156, NCU06687, NCU01290, NCU02003
GO:0050790	regulation of catalytic activity	0.0461496	NCU00309, NCU00881
GO:0031323	regulation of cellular metabolic process	0.0487806	NCU08807, NCU00309, NCU06419, NCU03967, NCU02393, NCU00881
GO:0006950	response to stress	0.049333	NCU04343, NCU06672, NCU03339, NCU01754, NCU07277, NCU00881, NCU09477, NCU05789, NCU06687
GO:0043170	macromolecule metabolic process	0.0498039	NCU08807, NCU06419, NCU03946, NCU03610, NCU02810, NCU06749, NCU06672, NCU00464, NCU06038, NCU02393, NCU07018, NCU01317, NCU01318, NCU04156, NCU06687, NCU01290, NCU02003
GO:0042221	response to chemical	0.0499386	NCU08807, NCU04343, NCU01157, NCU03967, NCU02393, NCU02794, NCU06294

## Sheet: LL30ccgs
GOID	TERM	PVALUE	ANNOTATED_GENES
GO:0006949	syncytium formation	1.29699e-10	NCU06419, NCU02110, NCU02794, NCU07389, NCU00881, NCU07392, NCU09337, NCU09842, NCU02393, NCU02811
GO:0048646	anatomical structure formation involved in morphogenesis	1.5493e-05	NCU07221, NCU06419, NCU02110, NCU02794, NCU07389, NCU00881, NCU07392, NCU09842, NCU09337, NCU02393, NCU02811, NCU09202
GO:0009653	anatomical structure morphogenesis	2.04346e-05	NCU07221, NCU06419, NCU02110, NCU02794, NCU07389, NCU00881, NCU07392, NCU09842, NCU09337, NCU02393, NCU02811, NCU09202
GO:0000909	sporocarp development involved in sexual reproduction	7.37222e-05	NCU06419, NCU02110, NCU00881, NCU07392, NCU09337, NCU09842, NCU02393, NCU09202, NCU05789
GO:0030448	hyphal growth	7.85202e-05	NCU07221, NCU06419, NCU02110, NCU02333, NCU00881, NCU07392, NCU09842, NCU02393, NCU08093, NCU09202, NCU05789
GO:0030584	sporocarp development	7.99699e-05	NCU06419, NCU02110, NCU00881, NCU07392, NCU09337, NCU09842, NCU02393, NCU09202, NCU05789
GO:0030447	filamentous growth	8.36017e-05	NCU07221, NCU06419, NCU02110, NCU02333, NCU00881, NCU07392, NCU09842, NCU02393, NCU08093, NCU09202, NCU05789
GO:0030582	fruiting body development	8.66567e-05	NCU06419, NCU02110, NCU00881, NCU07392, NCU09337, NCU09842, NCU02393, NCU09202, NCU05789
GO:0040007	growth	0.000113448	NCU07221, NCU06419, NCU02110, NCU02333, NCU00881, NCU07392, NCU09842, NCU02393, NCU08093, NCU09202, NCU05789
GO:0050896	response to stimulus	0.000125974	NCU08549, NCU06005, NCU06506, NCU00881, NCU01157, NCU01555, NCU00720, NCU07846, NCU07221, NCU06419, NCU07061, NCU07232, NCU01754, NCU02794, NCU03339, NCU07392, NCU09477, NCU00309, NCU02482, NCU02393, NCU03967, NCU00104, NCU02819, NCU06294, NCU06687, NCU05789
GO:0048856	anatomical structure development	0.000139863	NCU07221, NCU06419, NCU02110, NCU02794, NCU07389, NCU00881, NCU07392, NCU09842, NCU09337, NCU02393, NCU02811, NCU09202, NCU05789
GO:0044767	single-organism developmental process	0.00016135	NCU07221, NCU06419, NCU02110, NCU02794, NCU07389, NCU00881, NCU07392, NCU09842, NCU09337, NCU02393, NCU02811, NCU09202, NCU05789
GO:0032502	developmental process	0.000266239	NCU07221, NCU06419, NCU02110, NCU02794, NCU07389, NCU00881, NCU07392, NCU09842, NCU09337, NCU02393, NCU02811, NCU09202, NCU05789
GO:0009628	response to abiotic stimulus	0.000276213	NCU08549, NCU06005, NCU06506, NCU00881, NCU01555, NCU00720, NCU07846, NCU07221, NCU07061, NCU01754, NCU07232, NCU07392, NCU09477, NCU00309, NCU03967, NCU00104, NCU02819, NCU05789, NCU06687
GO:0019953	sexual reproduction	0.000457454	NCU06419, NCU02110, NCU00881, NCU07392, NCU09337, NCU09842, NCU02393, NCU09202, NCU05789
GO:0044703	multi-organism reproductive process	0.000457454	NCU06419, NCU02110, NCU00881, NCU07392, NCU09337, NCU09842, NCU02393, NCU09202, NCU05789
GO:0043408	regulation of MAPK cascade	0.0004975	NCU00309, NCU02393, NCU00881
GO:0051704	multi-organism process	0.000687318	NCU06419, NCU02110, NCU00881, NCU07392, NCU09337, NCU09842, NCU02393, NCU09202, NCU05789
GO:0048513	organ development	0.000856267	NCU06419, NCU02110, NCU00881, NCU07392, NCU09337, NCU09842, NCU02393, NCU09202, NCU05789
GO:0048608	reproductive structure development	0.000856267	NCU06419, NCU02110, NCU00881, NCU07392, NCU09337, NCU09842, NCU02393, NCU09202, NCU05789
GO:0048731	system development	0.000856267	NCU06419, NCU02110, NCU00881, NCU07392, NCU09337, NCU09842, NCU02393, NCU09202, NCU05789
GO:0061458	reproductive system development	0.000856267	NCU06419, NCU02110, NCU00881, NCU07392, NCU09337, NCU09842, NCU02393, NCU09202, NCU05789
GO:0075259	spore-bearing organ development	0.000856267	NCU06419, NCU02110, NCU00881, NCU07392, NCU09337, NCU09842, NCU02393, NCU09202, NCU05789
GO:0007275	multicellular organismal development	0.000903394	NCU06419, NCU02110, NCU00881, NCU07392, NCU09337, NCU09842, NCU02393, NCU09202, NCU05789
GO:0009966	regulation of signal transduction	0.000950588	NCU00309, NCU02393, NCU00881
GO:0010646	regulation of cell communication	0.000950588	NCU00309, NCU02393, NCU00881
GO:1902531	regulation of intracellular signal transduction	0.000950588	NCU00309, NCU02393, NCU00881
GO:0032501	multicellular organismal process	0.00123244	NCU06419, NCU02110, NCU00881, NCU07392, NCU09337, NCU09842, NCU02393, NCU09202, NCU05789
GO:0044707	single-multicellular organism process	0.00123244	NCU06419, NCU02110, NCU00881, NCU07392, NCU09337, NCU09842, NCU02393, NCU09202, NCU05789
GO:0001932	regulation of protein phosphorylation	0.00125008	NCU00309, NCU02393, NCU00881
GO:0023051	regulation of signaling	0.00125008	NCU00309, NCU02393, NCU00881
GO:0048583	regulation of response to stimulus	0.00125008	NCU00309, NCU02393, NCU00881
GO:0009266	response to temperature stimulus	0.00144393	NCU03967, NCU00104, NCU00881, NCU06687, NCU05789
GO:0030436	asexual sporulation	0.00144433	NCU09842, NCU07221, NCU06419, NCU02393, NCU02110, NCU09202, NCU07392
GO:0019954	asexual reproduction	0.00154044	NCU09842, NCU07221, NCU06419, NCU02393, NCU02110, NCU09202, NCU07392
GO:0000003	reproduction	0.00170697	NCU07221, NCU06419, NCU02110, NCU00881, NCU07392, NCU09842, NCU09337, NCU02393, NCU09202, NCU05789
GO:0044763	single-organism cellular process	0.00192234	NCU07389, NCU02333, NCU00881, NCU01227, NCU09842, NCU09337, NCU06550, NCU02811, NCU01318, NCU09202, NCU06419, NCU02110, NCU02810, NCU01754, NCU02794, NCU07392, NCU09477, NCU02482, NCU02393, NCU03967, NCU06482, NCU07018, NCU06687
GO:0042325	regulation of phosphorylation	0.00201206	NCU00309, NCU02393, NCU00881
GO:0009606	tropism	0.00203599	NCU02393, NCU02794
GO:0043577	chemotropism	0.00203599	NCU02393, NCU02794
GO:0031399	regulation of protein modification process	0.00248069	NCU00309, NCU02393, NCU00881
GO:0015980	energy derivation by oxidation of organic compounds	0.00251005	NCU09477, NCU02482, NCU06687, NCU01227
GO:0003006	developmental process involved in reproduction	0.00260055	NCU06419, NCU02110, NCU00881, NCU07392, NCU09337, NCU09842, NCU02393, NCU09202, NCU05789
GO:0022414	reproductive process	0.00283381	NCU06419, NCU02110, NCU00881, NCU07392, NCU09337, NCU09842, NCU02393, NCU09202, NCU05789
GO:0044699	single-organism process	0.00333855	NCU07389, NCU02333, NCU00881, NCU01227, NCU09842, NCU09337, NCU06550, NCU08920, NCU02811, NCU01318, NCU09202, NCU07221, NCU06419, NCU02110, NCU02810, NCU01754, NCU02794, NCU07392, NCU09477, NCU02482, NCU02393, NCU03967, NCU07018, NCU06482, NCU08093, NCU05789, NCU06687
GO:0009408	response to heat	0.00354187	NCU00104, NCU00881, NCU06687, NCU05789
GO:0009060	aerobic respiration	0.00426922	NCU09477, NCU02482, NCU01227
GO:0019220	regulation of phosphate metabolic process	0.00426922	NCU00309, NCU02393, NCU00881
GO:0051174	regulation of phosphorus metabolic process	0.00426922	NCU00309, NCU02393, NCU00881
GO:0006790	sulfur compound metabolic process	0.00482946	NCU06550, NCU01157, NCU02482, NCU01227
GO:0043405	regulation of MAP kinase activity	0.00496564	NCU00309, NCU00881
GO:0065009	regulation of molecular function	0.00500063	NCU00309, NCU03967, NCU00881
GO:0009987	cellular process	0.0054536	NCU07389, NCU02333, NCU00881, NCU01227, NCU09842, NCU09337, NCU06550, NCU01157, NCU02811, NCU01318, NCU09202, NCU01290, NCU06419, NCU02110, NCU02810, NCU03946, NCU00464, NCU01754, NCU02794, NCU06038, NCU07392, NCU09477, NCU03967, NCU02393, NCU02482, NCU07018, NCU06482, NCU01317, NCU00104, NCU06687
GO:0048315	conidium formation	0.0056945	NCU09842, NCU07221, NCU06419, NCU02393, NCU09202, NCU07392
GO:0009314	response to radiation	0.00644176	NCU08549, NCU07221, NCU06005, NCU07061, NCU06506, NCU07232, NCU01754, NCU07392, NCU00309, NCU03967, NCU01555, NCU00720, NCU02819, NCU07846
GO:0009416	response to light stimulus	0.00644176	NCU08549, NCU07221, NCU06005, NCU07061, NCU06506, NCU07232, NCU01754, NCU07392, NCU00309, NCU03967, NCU01555, NCU00720, NCU02819, NCU07846
GO:0006091	generation of precursor metabolites and energy	0.00698909	NCU09477, NCU02482, NCU06687, NCU01227
GO:0055114	oxidation-reduction process	0.00820875	NCU09477, NCU02482, NCU01754, NCU06687, NCU01227
GO:0045333	cellular respiration	0.0086526	NCU09477, NCU02482, NCU01227
GO:0006637	acyl-CoA metabolic process	0.00904343	NCU02482, NCU01227
GO:0035383	thioester metabolic process	0.00904343	NCU02482, NCU01227
GO:0045859	regulation of protein kinase activity	0.00904343	NCU00309, NCU00881
GO:0071900	regulation of protein serine/threonine kinase activity	0.00904343	NCU00309, NCU00881
GO:0043934	sporulation	0.0101228	NCU09842, NCU07221, NCU06419, NCU02393, NCU02110, NCU09202, NCU07392
GO:0070787	conidiophore development	0.0104266	NCU09842, NCU02393, NCU09202, NCU00881, NCU07392
GO:0009409	response to cold	0.0114851	NCU00881, NCU05789
GO:0043549	regulation of kinase activity	0.0141812	NCU00309, NCU00881
GO:0042752	regulation of circadian rhythm	0.0164515	NCU03967, NCU02110, NCU07392
GO:0009268	response to pH	0.0171213	NCU09477, NCU06687
GO:0051338	regulation of transferase activity	0.0171213	NCU00309, NCU00881
GO:0032268	regulation of cellular protein metabolic process	0.018033	NCU00309, NCU02393, NCU00881
GO:0051246	regulation of protein metabolic process	0.018033	NCU00309, NCU02393, NCU00881
GO:0006099	tricarboxylic acid cycle	0.0202955	NCU02482, NCU01227
GO:0009605	response to external stimulus	0.0213436	NCU03967, NCU02482, NCU02393, NCU02794, NCU01754
GO:0044237	cellular metabolic process	0.0226589	NCU02333, NCU01227, NCU06550, NCU01157, NCU01318, NCU01290, NCU06419, NCU02810, NCU03946, NCU00464, NCU01754, NCU06038, NCU09477, NCU02393, NCU02482, NCU03967, NCU07018, NCU06482, NCU01317, NCU00104, NCU06687
GO:0044248	cellular catabolic process	0.0233431	NCU02482, NCU03946, NCU01754, NCU01318, NCU02333
GO:0006101	citrate metabolic process	0.0236942	NCU02482, NCU01227
GO:0009063	cellular amino acid catabolic process	0.0236942	NCU01754, NCU02333
GO:0006950	response to stress	0.0269541	NCU09477, NCU02482, NCU03339, NCU01754, NCU00104, NCU00881, NCU06687, NCU05789
GO:0050790	regulation of catalytic activity	0.0273079	NCU00309, NCU00881
GO:0072350	tricarboxylic acid metabolic process	0.0311275	NCU02482, NCU01227
GO:0008152	metabolic process	0.0316283	NCU02333, NCU01227, NCU06550, NCU01157, NCU01318, NCU01290, NCU06419, NCU02810, NCU03946, NCU00464, NCU01754, NCU06038, NCU09477, NCU02393, NCU02482, NCU03967, NCU07018, NCU06482, NCU01317, NCU00104, NCU06687
GO:1901575	organic substance catabolic process	0.0325347	NCU02482, NCU03946, NCU01754, NCU01318, NCU02333
GO:0016054	organic acid catabolic process	0.039349	NCU01754, NCU02333
GO:0046395	carboxylic acid catabolic process	0.039349	NCU01754, NCU02333
GO:0009056	catabolic process	0.0407282	NCU02482, NCU03946, NCU01754, NCU01318, NCU02333
GO:0071704	organic substance metabolic process	0.0433294	NCU02333, NCU01227, NCU06550, NCU01157, NCU01318, NCU01290, NCU06419, NCU02810, NCU03946, NCU00464, NCU01754, NCU06038, NCU02393, NCU02482, NCU03967, NCU07018, NCU06482, NCU01317, NCU00104, NCU06687
GO:1901565	organonitrogen compound catabolic process	0.043734	NCU01754, NCU02333
GO:0006468	protein phosphorylation	0.0482909	NCU06419, NCU02393
GO:0044272	sulfur compound biosynthetic process	0.0482909	NCU06550, NCU01157
GO:0031323	regulation of cellular metabolic process	0.0484321	NCU00309, NCU06419, NCU03967, NCU02393, NCU00881

## Sheet: LL60ccgs
GOID	TERM	PVALUE	ANNOTATED_GENES
GO:0006949	syncytium formation	2.17586e-10	NCU06419, NCU02110, NCU02794, NCU07389, NCU00881, NCU09337, NCU09842, NCU02393, NCU02811
GO:0048646	anatomical structure formation involved in morphogenesis	2.88205e-05	NCU07221, NCU06419, NCU02110, NCU02794, NCU07389, NCU00881, NCU09842, NCU09337, NCU02393, NCU02811
GO:0009653	anatomical structure morphogenesis	3.6495e-05	NCU07221, NCU06419, NCU02110, NCU02794, NCU07389, NCU00881, NCU09842, NCU09337, NCU02393, NCU02811
GO:0043408	regulation of MAPK cascade	0.000203265	NCU00309, NCU02393, NCU00881
GO:0009966	regulation of signal transduction	0.000391255	NCU00309, NCU02393, NCU00881
GO:0010646	regulation of cell communication	0.000391255	NCU00309, NCU02393, NCU00881
GO:1902531	regulation of intracellular signal transduction	0.000391255	NCU00309, NCU02393, NCU00881
GO:0001932	regulation of protein phosphorylation	0.000516416	NCU00309, NCU02393, NCU00881
GO:0023051	regulation of signaling	0.000516416	NCU00309, NCU02393, NCU00881
GO:0048583	regulation of response to stimulus	0.000516416	NCU00309, NCU02393, NCU00881
GO:0048856	anatomical structure development	0.000596761	NCU07221, NCU06419, NCU02110, NCU02794, NCU07389, NCU00881, NCU09842, NCU09337, NCU02393, NCU02811
GO:0044767	single-organism developmental process	0.000667104	NCU07221, NCU06419, NCU02110, NCU02794, NCU07389, NCU00881, NCU09842, NCU09337, NCU02393, NCU02811
GO:0042325	regulation of phosphorylation	0.000837313	NCU00309, NCU02393, NCU00881
GO:0032502	developmental process	0.000986291	NCU07221, NCU06419, NCU02110, NCU02794, NCU07389, NCU00881, NCU09842, NCU09337, NCU02393, NCU02811
GO:0031399	regulation of protein modification process	0.00103611	NCU00309, NCU02393, NCU00881
GO:0009606	tropism	0.001114	NCU02393, NCU02794
GO:0043577	chemotropism	0.001114	NCU02393, NCU02794
GO:0019220	regulation of phosphate metabolic process	0.00180272	NCU00309, NCU02393, NCU00881
GO:0051174	regulation of phosphorus metabolic process	0.00180272	NCU00309, NCU02393, NCU00881
GO:0000909	sporocarp development involved in sexual reproduction	0.00207749	NCU09842, NCU09337, NCU06419, NCU02393, NCU02110, NCU00881
GO:0065009	regulation of molecular function	0.00211925	NCU00309, NCU03967, NCU00881
GO:0030584	sporocarp development	0.0021898	NCU09842, NCU09337, NCU06419, NCU02393, NCU02110, NCU00881
GO:0030582	fruiting body development	0.00230664	NCU09842, NCU09337, NCU06419, NCU02393, NCU02110, NCU00881
GO:0043405	regulation of MAP kinase activity	0.00273486	NCU00309, NCU00881
GO:0050896	response to stimulus	0.00275192	NCU06110, NCU06005, NCU00881, NCU01555, NCU07541, NCU00720, NCU07221, NCU06419, NCU07061, NCU02794, NCU03339, NCU07277, NCU09477, NCU00309, NCU02393, NCU03967, NCU02819, NCU06294
GO:0045859	regulation of protein kinase activity	0.00501334	NCU00309, NCU00881
GO:0071900	regulation of protein serine/threonine kinase activity	0.00501334	NCU00309, NCU00881
GO:0009719	response to endogenous stimulus	0.00638764	NCU06110, NCU03967
GO:0010243	response to organonitrogen compound	0.00638764	NCU06110, NCU03967
GO:0019953	sexual reproduction	0.00677528	NCU09842, NCU09337, NCU06419, NCU02393, NCU02110, NCU00881
GO:0044703	multi-organism reproductive process	0.00677528	NCU09842, NCU09337, NCU06419, NCU02393, NCU02110, NCU00881
GO:0043549	regulation of kinase activity	0.00791269	NCU00309, NCU00881
GO:0032268	regulation of cellular protein metabolic process	0.00795045	NCU00309, NCU02393, NCU00881
GO:0051246	regulation of protein metabolic process	0.00795045	NCU00309, NCU02393, NCU00881
GO:0030436	asexual sporulation	0.0080138	NCU09842, NCU07221, NCU06419, NCU02393, NCU02110
GO:0019954	asexual reproduction	0.00838787	NCU09842, NCU07221, NCU06419, NCU02393, NCU02110
GO:0051704	multi-organism process	0.00881996	NCU09842, NCU09337, NCU06419, NCU02393, NCU02110, NCU00881
GO:0051338	regulation of transferase activity	0.00958412	NCU00309, NCU00881
GO:0048513	organ development	0.0101695	NCU09842, NCU09337, NCU06419, NCU02393, NCU02110, NCU00881
GO:0048608	reproductive structure development	0.0101695	NCU09842, NCU09337, NCU06419, NCU02393, NCU02110, NCU00881
GO:0048731	system development	0.0101695	NCU09842, NCU09337, NCU06419, NCU02393, NCU02110, NCU00881
GO:0061458	reproductive system development	0.0101695	NCU09842, NCU09337, NCU06419, NCU02393, NCU02110, NCU00881
GO:0075259	spore-bearing organ development	0.0101695	NCU09842, NCU09337, NCU06419, NCU02393, NCU02110, NCU00881
GO:0007275	multicellular organismal development	0.0105286	NCU09842, NCU09337, NCU06419, NCU02393, NCU02110, NCU00881
GO:0000003	reproduction	0.0109299	NCU09842, NCU09337, NCU07221, NCU06419, NCU02393, NCU02110, NCU00881
GO:0009628	response to abiotic stimulus	0.0121174	NCU07221, NCU06005, NCU07061, NCU07277, NCU00881, NCU09477, NCU00309, NCU03967, NCU01555, NCU07541, NCU00720, NCU02819
GO:0032501	multicellular organismal process	0.0128748	NCU09842, NCU09337, NCU06419, NCU02393, NCU02110, NCU00881
GO:0044707	single-multicellular organism process	0.0128748	NCU09842, NCU09337, NCU06419, NCU02393, NCU02110, NCU00881
GO:0030448	hyphal growth	0.0146293	NCU09842, NCU07221, NCU06419, NCU02393, NCU02110, NCU00881
GO:0030447	filamentous growth	0.0150927	NCU09842, NCU07221, NCU06419, NCU02393, NCU02110, NCU00881
GO:0050790	regulation of catalytic activity	0.0154344	NCU00309, NCU00881
GO:0031323	regulation of cellular metabolic process	0.0155303	NCU00309, NCU06419, NCU03967, NCU02393, NCU00881
GO:0040007	growth	0.0175636	NCU09842, NCU07221, NCU06419, NCU02393, NCU02110, NCU00881
GO:0003006	developmental process involved in reproduction	0.0208801	NCU09842, NCU09337, NCU06419, NCU02393, NCU02110, NCU00881
GO:0022414	reproductive process	0.022074	NCU09842, NCU09337, NCU06419, NCU02393, NCU02110, NCU00881
GO:0006468	protein phosphorylation	0.027731	NCU06419, NCU02393
GO:0009605	response to external stimulus	0.0297815	NCU06110, NCU03967, NCU02393, NCU02794
GO:0044763	single-organism cellular process	0.0307842	NCU06419, NCU06110, NCU02810, NCU02110, NCU02794, NCU07389, NCU00881, NCU09842, NCU09477, NCU09337, NCU02393, NCU03967, NCU07018, NCU06482, NCU02811
GO:0043934	sporulation	0.0319743	NCU09842, NCU07221, NCU06419, NCU02393, NCU02110
GO:0048315	conidium formation	0.0320649	NCU09842, NCU07221, NCU06419, NCU02393
GO:0042221	response to chemical	0.0378309	NCU06110, NCU03967, NCU02393, NCU02794, NCU06294
GO:0019222	regulation of metabolic process	0.0388668	NCU00309, NCU06419, NCU03967, NCU02393, NCU00881
GO:0080090	regulation of primary metabolic process	0.0408484	NCU00309, NCU03967, NCU02393, NCU00881
GO:0043412	macromolecule modification	0.0464229	NCU06419, NCU02393, NCU07018, NCU01290
GO:0046907	intracellular transport	0.0464229	NCU09477, NCU09337, NCU08920, NCU02794
