# Supplementary material for: The Neurospora Transcription Factor ADV-1 Transduces Light Signals and Temporal Information to Control Rhythmic Expression of Genes Involved in Cell Fusion
Source: G3 (Bethesda). 2016 Nov 15;7(1):129–42. doi: 10.1534/g3.116.034298 (PMC5217103; doi:10.1534/g3.116.034298)
Supplement: Supplementary file 30 [file 129TableS10.xlsx]

## Sheet: Readme
Table S10. List of 268 indirect targets of ADV-1 that are predicted ccgs. The list includes (log2) fold change for each gene, where fold change is the difference in the normalized reads (RPKM) of a gene between WT and Δadv-1 cells, and the corresponding FDR-adjusted p value (q-value). Also indicated are genes that are direct targets of the WCC (Smith et al., 2010).

## Sheet: Sheet1
Gene	Broad annotation	DD log2(fold_change)	DD q_value	LL15 log2(fold_change)	LL15 q_value	LL60 log2(fold_change)	LL60 q_value	Direct WCC target
NCU00193	GPI mannosyltransferase 3	-0.284182	0.983459	-1.53548	0.0737389	0.409863	0.946828
NCU00316	peroxisomal adenine nucleotide transporter 1	1.40888	0.164165	1.65859	0.0389403	0.896557	0.561172
NCU00336	U3 small nucleolar RNA-associated protein 10	-0.485323	0.879739	-0.621349	0.798891	1.87477	0.0414109
NCU00337	nuclear export protein Noc3	-0.297264	0.983621	-0.531387	0.889611	1.67214	0.16612
NCU00338	aspartic proteinase	-1.39287	0.234446	-1.39393	0.214875	-1.48233	0.12497
NCU00461	NAD-specific glutamate dehydrogenase	2.05773	0.0969667	1.42856	0.577746	1.80765	0.119832
NCU00642	beta-galactosidase	-1.22717	0.173868	-0.959968	0.437017	-1.51946	0.0374626
NCU00701	N,O-diacetylmuramidase	-0.153175	0.997188	-1.1875	0.358796	-2.88675	0.0039383
NCU00721	proline-specific permease	0.732872	0.709022	2.02286	0.0039383	0.159947	0.997188
NCU00729	hypothetical protein	1.46566	0.397523	1.80248	0.168337	1.29493	0.421865
NCU00766	hypothetical protein	0.21891	0.997188	0.235668	0.994834	-1.36475	0.119086
NCU00829	ferric reductase	-0.757616	0.626567	-1.33258	0.140146	-0.231921	0.995448
NCU00830	ctr copper transporter	-1.56382	0.056182	-2.09713	0.0119136	-0.983516	0.497574
NCU00849	hypothetical protein	-1.28701	0.463502	-1.36697	0.368766	-2.31681	0.0233927
NCU00925	pescadillo	-0.356149	0.96116	-0.25503	0.988194	1.46321	0.12202
NCU00941	hypothetical protein	-1.43624	0.099586	-1.13446	0.297794	-1.02353	0.380261
NCU00955	monooxygenase	-1.68685	0.0573653	-3.31329	0.0039383	-2.24231	0.0039383
NCU00987	pisatin demethylase	-1.82564	0.190706	-1.59304	0.337516	-2.00763	0.286314
NCU01055	chromate ion transporter	5.29028	0.0361374	4.84323	0.914488	5.11086	0.662131
NCU01060	hypothetical protein	-0.614792	0.748445	-0.429322	0.967196	-1.98534	0.102771
NCU01108	hypothetical protein	-0.364115	0.956174	-0.294012	0.978793	-1.45977	0.0925744
NCU01112	lipid binding protein	0.738998	0.746435	1.44426	0.094266	-1.32031	0.156445
NCU01193	hypothetical protein	-0.282682	0.993895	-3.30773	0.0039383	-1.85408	0.0233927
NCU01257	hypothetical protein	0.0652177	0.997188	0.372924	0.941546	1.87789	0.0414109
NCU01449	GTP cyclohydrolase II, variant	1.48677	0.102771	1.95173	0.0039383	0.489973	0.870224
NCU01511	urease accessory protein ureG	0.402776	0.986412	2.6194	0.108467	-0.324101	0.993321
NCU01551	hypothetical protein	1.20121	0.214113	1.23464	0.186043	0.175764	0.997188
NCU01595	SOF1	-0.0688351	0.997188	0.498631	0.910369	2.21927	0.0526752
NCU01612	pre-mRNA splicing factor ATP-dependent RNA	0.206536	0.997188	-0.56869	0.791946	1.67443	0.106776
NCU01649	hypothetical protein	1.66479	0.104167	2.78457	0.0119136	1.15555	0.518682
NCU01704	NADP:D-xylose dehydrogenase	0.160018	0.997188	1.49731	0.146977	-0.481755	0.880462
NCU01816	allantoicase	0.795621	0.55373	1.53184	0.0767761	0.153005	0.997188
NCU01861	short chain dehydrogenase/reductase family	2.4124	0.00959533	2.53016	0.0039383	-0.631567	0.822832
NCU01900	xylosidase/arabinosidase	0.590665	0.904552	2.29025	0.130368	0.583627	0.945501
NCU01906	GCY protein	-0.51621	0.857235	-0.0885735	0.997188	-1.51551	0.0826507
NCU02002	hypothetical protein	-0.367398	0.956174	-0.0378007	0.997188	1.79349	0.0726745
NCU02018	short chain dehydrogenase	0.947065	0.454671	1.50926	0.0584198	0.675417	0.715628
NCU02066	ribosome assembly protein Noc2	-0.276834	0.984767	-0.178281	0.997188	1.93766	0.0573653
NCU02085	hypothetical protein	1.62772	0.206691	1.85874	0.135875	1.81264	0.141404
NCU02122	HCO3	-1.45677	0.129073	-0.882101	0.646046	-0.440334	0.94723
NCU02127	methylcrotonoyl-CoA carboxylase subunit beta	0.281445	0.983459	1.5419	0.0786602	-0.200195	0.997188
NCU02128	D-arabinitol dehydrogenase	-1.43669	0.141404	0.447401	0.941546	-0.843838	0.692183
NCU02213	hypothetical protein	-1.61584	0.143612	-0.900735	0.492081	-0.791698	0.666364
NCU02226	methylthioribose-1-phosphate isomerase	0.830976	0.574757	0.942703	0.443737	1.51875	0.0925744
NCU02307	hypothetical protein	-1.1424	0.264602	-1.39935	0.111266	0.0510975	0.997188
NCU02344	fungal cellulose binding domain-containing	-1.34462	0.251435	-3.02448	0.0039383	-0.393358	0.96305
NCU02397	pyruvate decarboxylase	0.865293	0.564191	1.45504	0.110629	-0.000102885	0.999916
NCU02480	short-chain dehydrogenase/reductase	1.53029	0.245795	3.98927	0.0039383	1.87509	0.0414109
NCU02492	hypothetical protein	-0.757199	0.62414	-0.768372	0.598702	-1.35192	0.14204
NCU02513	YjeF domain-containing protein	0.991726	0.398031	1.84435	0.026642	-0.0525865	0.997188
NCU02579	FAS1 domain-containing protein	-1.24689	0.241982	-0.385004	0.943504	-2.23698	0.0039383
NCU02596	hypothetical protein	-0.546637	0.822702	0.476238	0.888318	-2.33622	0.0160913
NCU02636	ubiquitin conjugating enzyme	0.00294443	0.999078	-1.34063	0.175954	-0.62933	0.775912
NCU02651	hypothetical protein	-1.0662	0.370229	-2.1912	0.0039383	-1.23614	0.197344
NCU02773	hypothetical protein	1.50843	0.165369	1.48582	0.170811	0.578327	0.873075
NCU02795	histone deacetylase phd1	0.0163527	0.997633	0.163603	0.997188	1.71616	0.176561
NCU02887	voltage-gated potassium channel beta-2 subunit	1.53492	0.27004	2.55872	0.0414109	0.334036	0.995522
NCU02890	hypothetical protein	1.02273	0.625401	2.05896	0.166538	1.42808	0.444178
NCU02903	integral membrane protein	-1.47881	0.0550247	-0.93654	0.423244	-0.792357	0.566911
NCU02915	hypothetical protein	0.52774	0.908097	1.82253	0.158626	2.67271	0.0160913
NCU02946	mitochondrial carrier domain-containing protein	1.59273	0.114814	1.04374	0.450105	0.672709	0.791837
NCU02957	hypothetical protein	-1.28543	0.155313	-1.18767	0.271076	-0.370113	0.945054
NCU02959	hypothetical protein	-1.13475	0.346315	-0.96629	0.440673	-1.5039	0.0969667
NCU03018	small nucleolar ribonucleoprotein complex	0.203446	0.997188	0.186871	0.997188	1.85435	0.063572
NCU03026	chitinase	-1.10552	0.74369	-2.8503	0.104167	-1.78856	0.412017
NCU03067	hypothetical protein	1.20067	0.256993	1.50748	0.115525	0.860991	0.592809
NCU03078	hypothetical protein	0.285172	0.977983	0.450175	0.899999	1.30121	0.158123
NCU03152	DUF1348 domain-containing protein	-0.366491	0.948134	-0.600764	0.789384	-1.25495	0.178422
NCU03167	hypothetical protein	-1.29438	0.615247	-2.43539	0.171513	-2.71943	0.053876
NCU03208	hypothetical protein	-0.752538	0.707922	-1.36536	0.199643	-1.08424	0.479438
NCU03221	PX domain-containing protein	-0.804557	0.585333	-0.985637	0.4348	-1.54871	0.0526752
NCU03241	FK506-binding protein 4	0.0136483	0.997802	-0.0232801	0.997237	1.66117	0.0614615
NCU03253	hypothetical protein	0.719829	0.727187	0.805598	0.623231	1.9301	0.0197912
NCU03255	3-phytase A	0.0895454	0.997188	1.22049	0.157007	-0.213147	0.996633
NCU03358	ketoreductase	1.46591	0.136402	2.09956	0.0139527	0.65191	0.762303
NCU03362	steroid alpha reductase	0.264544	0.992451	1.24769	0.173328	0.197986	0.997188
NCU03396	nucleolar protein nop-58	-0.451552	0.915242	-0.105568	0.997188	1.55054	0.105021
NCU03498	Lcc3	-0.765934	0.713397	-1.44698	0.118314	-0.423415	0.930807
NCU03501	von Willebrand factor	0.695543	0.696473	1.37754	0.1178	1.02662	0.395696
NCU03506	hypothetical protein	0.151216	0.997188	-0.945159	0.476416	-2.48727	0.0039383
NCU03636	hypothetical protein, variant	0.133561	0.997188	0.681776	0.773409	-1.62013	0.0584198
NCU03641	beta-glucosidase 2	-1.44618	0.357575	-2.61122	0.00959533	-2.59074	0.026642
NCU03650	DNA repair protein RAD16	0.403572	0.956174	0.79246	0.64067	1.36529	0.185551
NCU03669	AdoMet-dependent rRNA methyltransferase spb1	-0.449445	0.89694	-0.431388	0.913646	1.79891	0.0346113
NCU03682	endonuclease/exonuclease/phosphatase	0.160385	0.997188	-0.0900871	0.997188	-1.47299	0.1599
NCU03766	small nuclear ribonucleoprotein, variant	-0.113786	0.997188	0.164971	0.997188	-1.69453	0.029784
NCU03775	hypothetical protein	-0.644282	0.868748	-0.420945	0.962025	-1.75921	0.0674616
NCU03780	hypothetical protein	-0.871853	0.526026	0.0164778	0.997425	-1.83056	0.0197912
NCU03803	sorbitol utilization protein SOU2	0.767754	0.61206	1.33697	0.108467	-0.540724	0.832269
NCU03813	formate dehydrogenase	2.46444	0.00959533	4.73738	0.0039383	2.21369	0.0233927
NCU03844	hypothetical protein	-1.50109	0.145602	-1.61517	0.101017	-0.976441	0.525795
NCU03949	FMN-dependent 2-nitropropane dioxygenase	-0.473757	0.889503	-0.467324	0.915691	-2.01175	0.00959533
NCU04013	aldehyde dehydrogenase, variant	1.03379	0.389224	1.76211	0.0216896	0.411965	0.934129
NCU04036	hypothetical protein	-1.10034	0.480072	-1.06345	0.399927	-1.47397	0.125771
NCU04066	hypothetical protein	-1.16758	0.478288	-1.64353	0.118314	-1.26083	0.297542
NCU04078	NAD-dependent methanol dehydrogenase	-0.270079	0.993002	1.70677	0.089462	-0.702948	0.755933
NCU04130	acylase ACY 1	-0.970534	0.553135	0.41461	0.960383	-1.58869	0.0933059
NCU04197	CipC protein	-1.38285	0.280646	-2.82113	0.0039383	-2.49378	0.0180312
NCU04205	acid proteinase	-2.63675	0.112715	-0.785816	0.858028	-0.629727	0.929026
NCU04246	hypothetical protein	-0.150253	0.997188	-0.451568	0.899157	-1.58344	0.0666049
NCU04249	hypothetical protein	2.38323	0.0250363	1.67041	0.146977	1.55395	0.167208
NCU04327	DNA replication licensing factor mcm2	-0.196591	0.997188	-0.240801	0.995522	1.68642	0.0726745
NCU04348	ribosome biogenesis protein	-0.45208	0.911119	-0.390527	0.956006	1.65556	0.111266
NCU04384	hypothetical protein	2.06622	0.0870071	1.99635	0.0978196	1.49995	0.185551
NCU04416	hypothetical protein	1.06119	0.631308	0.852658	0.60038	2.34998	0.0039383
NCU04421	annexin XIV	1.58207	0.063572	1.74525	0.029784	0.823581	0.602485
NCU04430	leupeptin-inactivating enzyme 1	-0.148316	0.997188	0.35402	0.959658	-1.70516	0.0666049
NCU04439	ATP-dependent RNA helicase dbp-4	-0.372666	0.948251	0.334713	0.98064	1.92134	0.0626142
NCU04451	hypothetical protein	-1.15331	0.406573	-1.6111	0.0626142	-0.744492	0.727213
NCU04455	hypothetical protein	-0.257282	0.992878	-0.269611	0.994016	2.17354	0.0197912
NCU04466	cyanamide hydratase	-0.402259	0.924974	-0.225092	0.995935	-1.86699	0.00959533
NCU04473	polysaccharide export protein	1.2219	0.212571	1.50281	0.158626	0.245249	0.99231
NCU04485	pre-rRNA processing protein Esf1	-0.460055	0.900637	-0.230665	0.995522	1.67222	0.0686551
NCU04488	hypothetical protein	-0.536492	0.837925	-0.471436	0.89366	-1.77746	0.053876
NCU04510	aldose reductase	-0.473006	0.947849	0.921803	0.689059	-2.36279	0.0197912
NCU04545	hypothetical protein	-1.50022	0.173868	-1.70356	0.0854242	-0.798335	0.746435
NCU04588	hypothetical protein	-0.657684	0.711117	-0.557805	0.835573	-1.24235	0.18656
NCU04635	hypothetical protein	1.77462	0.156445	1.63069	0.103452	-0.495873	0.954301
NCU04661	hypothetical protein	-1.34992	0.129073	-2.01967	0.00959533	-1.01902	0.399768
NCU04695	methyltransferase-UbiE family protein	-1.50633	0.188205	-1.76072	0.0674616	-1.17501	0.324963
NCU04815	lactoylglutathione lyase	0.379059	0.954216	1.88894	0.00699083	-0.115629	0.997188
NCU04865	polyketide synthase 3	2.11872	0.0160913	2.22527	0.0573653	1.14623	1
NCU04897	hypothetical protein	-0.945072	0.723418	-0.240977	0.997188	-1.69824	0.199224
NCU04908	hypothetical protein	0.320982	0.973855	0.825295	0.573088	-1.42544	0.0674616
NCU04931	hypothetical protein	-0.795244	0.676745	-0.363913	0.967562	-1.62916	0.136402
NCU04950	hypothetical protein	-1.32509	0.121444	-0.522443	0.883756	-1.23772	0.341422
NCU04963	high-affinity glucose transporter	-0.32138	0.977488	1.32635	0.140789	1.56356	0.12202
NCU05013	hypothetical protein	0.826968	0.693555	0.852381	0.656132	3.0827	0.0039383
NCU05154	calcium P-type ATPase	-1.5487	0.094266	-2.07092	0.0119136	-2.55762	0.0039383
NCU05185	bifunctional P-450:NADPH-P450 reductase	-0.100141	0.997188	-1.41396	0.112004	-1.20464	0.251873
NCU05233	p60 domain-containing protein	0.0956328	0.997188	0.730385	0.698227	1.61695	0.0614615
NCU05235	ribosome biogenesis protein RLP24	0.266164	0.989713	-0.0224564	0.997237	1.76445	0.0346113
NCU05238	sulfite reductase beta subunit	0.355241	0.981785	0.777081	0.728117	1.75749	0.116427
NCU05279	hypothetical protein	0.254754	0.98942	1.38295	0.106776	0.150466	0.997188
NCU05289	nucleolar GTP-binding protein 1	-0.075823	0.997188	-0.551124	0.806156	1.79237	0.0414109
NCU05354	hypothetical protein	-0.784702	0.845526	-1.34888	0.550793	-2.65171	0.158123
NCU05567	hypothetical protein	-2.43993	0.33042	-3.51086	0.386196	-3.93175	0.121444
NCU05627	high affinity glucose transporter ght1	-2.10676	0.00699083	-2.06151	0.0119136	-0.632185	0.745381
NCU05650	karyopherin Kap123	-0.31305	0.976819	-0.126604	0.997188	1.7544	0.0757453
NCU05652	hypothetical protein	0.467444	0.937742	0.670633	0.709468	-2.07486	0.0039383
NCU05691	hypothetical protein	0.15158	0.997188	0.0256319	0.997237	1.33088	0.101939
NCU05700	mannosyl-3-phosphoglycerate synthase	1.24437	0.454671	1.38499	0.49547	1.85316	0.123492
NCU05768	mating response protein POI2	-0.812947	0.800867	-1.67166	0.217378	-3.36824	0.0039383
NCU05798	hypothetical protein	-1.53829	0.15593	-0.834899	0.669075	-0.693467	0.817856
NCU05805	serine hydroxymethyltransferase	0.419752	0.916747	1.24369	0.190204	0.266619	0.988194
NCU05822	hypothetical protein	0.711204	0.828742	1.12184	0.445148	2.70507	0.0039383
NCU05828	hypothetical protein	1.89171	0.0806102	2.55439	0.0039383	2.13638	0.0250363
NCU05881	DUF500 and UBA/TS-N domain-containing protein	1.5307	0.120729	1.86785	0.0674616	0.610524	0.890712
NCU05885	flavin-binding monooxygenase	7.97093	0.0039383	7.39611	0.0039383	6.20288	0.0039383
NCU05886	DUF895 domain membrane protein	9.79015	0.253298	8.56133	0.0331205	7.451	0.0119136
NCU05887	oxidoreductase	7.68301	0.0039383	8.01379	0.0039383	7.81173	0.0039383
NCU05899	flotillin domain-containing protein	1.27282	0.232576	1.88071	0.053876	1.03163	0.447017
NCU05931	hypothetical protein	-0.797372	0.744026	-1.48817	0.1878	-1.01284	0.491949
NCU06001	hypothetical protein	-1.73673	0.0903462	-0.316824	0.982719	-0.366458	0.973647
NCU06040	hypothetical protein	9.06391	0.174251	7.9546	0.0331205	6.99664	0.0039383
NCU06125	hypothetical protein	0.497168	0.902913	0.20733	0.997188	1.25118	0.180953
NCU06217	nucleolar protein 4	-0.36823	0.947849	0.249631	0.993235	1.75091	0.0706142
NCU06235	hypothetical protein	1.40657	0.128339	1.63259	0.0918929	1.76748	0.0414109
NCU06237	hypothetical protein	-1.09303	0.493609	-1.52129	0.177535	-1.52354	0.132268
NCU06272	rRNA biogenesis protein RRP5	-0.284634	0.987495	-0.564146	0.822832	1.89247	0.0361374
NCU06308	DNA-directed RNA polymerase	-0.242559	0.993231	-0.291692	0.984989	1.77193	0.0584198
NCU06326	pectate lyase 1	-0.440735	0.918198	-1.73516	0.0414109	-0.777747	0.709468
NCU06340	TPR repeat protein	-0.195525	0.997188	0.240188	0.997188	1.77277	0.173328
NCU06514	hypothetical protein	-1.86176	1	-0.774117	0.952649	-4.09894	0.0918929
NCU06520	ATP-dependent RNA helicase dbp-7	0.0608078	0.997188	0.35192	0.967233	1.882	0.063572
NCU06561	rho-gdp dissociation inhibitor	1.20996	0.337516	0.779411	0.699316	1.49451	0.174251
NCU06597	hypothetical protein	0.491695	0.885087	0.611503	0.837567	-2.31601	0.094266
NCU06603	ThiJ/PfpI family protein	1.06177	0.447482	2.02181	0.026642	-0.013087	0.997802
NCU06607	hypothetical protein	-1.50404	0.119832	-1.48031	0.143612	-0.590341	0.837925
NCU06652	S-(hydroxymethyl)glutathione dehydrogenase	1.73683	0.130368	2.75081	0.0039383	0.427835	0.942955
NCU06773	hypothetical protein	-2.1539	0.0039383	-2.14563	0.0039383	-2.20655	0.00959533
NCU06783	ATP citrate lyase	0.929369	0.648428	0.690505	0.816068	1.48922	0.170811
NCU06861	glycosyl hydrolase family 43 protein	1.3306	0.291725	2.34366	0.0250363	1.43824	0.308722
NCU06890	hypothetical protein	0.0452457	0.997188	0.32515	0.964434	-1.51905	0.094266
NCU06931	sulfite oxidase	-1.27957	0.382541	-1.07432	0.489219	-1.51765	0.168668
NCU06977	hypothetical protein	0.565644	0.88458	1.64243	0.0596275	-0.107621	0.997188
NCU07041	ribosomal RNA assembly protein mis3	-0.324212	0.971448	-0.15568	0.997188	1.60824	0.147563
NCU07058	small nucleolar ribonucleoprotein complex	0.128388	0.997188	0.359836	0.961308	1.40749	0.118314
NCU07067	mannosyl-oligosaccharide alpha-1,2-mannosidase	-1.00665	0.545588	-0.842919	0.642489	-1.98444	0.0139527
NCU07068	K(+)/H(+) antiporter 1	3.25728	0.0039383	2.30302	0.0216896	1.42518	0.269365
NCU07070	ATP-dependent RNA helicase dbp-9	-0.336683	0.971448	0.275034	0.992878	1.92543	0.064643
NCU07167	isoflavone reductase	0.620736	0.773865	1.50172	0.136402	-0.214054	0.997188
NCU07262	hypothetical protein	0.481929	0.896309	1.42755	0.154717	2.10036	0.0250363
NCU07325	conidiation-specific protein con-10	2.0789	0.101017	2.18128	0.0119136	-0.662211	0.817856
NCU07345	hypothetical protein	1.38478	0.33779	1.27647	0.164165	-1.12467	0.43216
NCU07375	MFS phosphate transporter	-1.082	0.39371	-1.9953	0.0039383	0.100079	0.997188
NCU07422	hypothetical protein	-0.226054	0.995522	-0.207389	0.997188	-1.63423	0.0706142
NCU07439	hypothetical protein	-0.249896	0.996588	-0.501305	0.969471	-1.90397	0.162826
NCU07441	hypothetical protein	-0.897881	0.528608	-0.325621	0.978115	-2.13426	0.0197912
NCU07474	ergot alkaloid biosynthetic protein A	2.29967	0.0180312	1.87661	0.0505087	0.390562	0.947172
NCU07723	norsolorinic acid reductase	0.902136	0.50853	1.55484	0.0715815	0.860457	0.541135
NCU07730	hypothetical protein	-1.3549	0.467649	-1.57627	0.189275	-1.48152	0.288948
NCU07806	hypothetical protein	0.861172	0.623752	0.845974	0.640269	-1.25913	0.159352
NCU07820	pantothenate transporter	12.2729	0.46881	11.4139	0.46218	9.98359	0.140789
NCU07839	ATP-dependent RNA helicase dbp-2	-0.392359	0.93936	-0.352729	0.965043	1.41342	0.169731
NCU07976	hypothetical protein	-2.31774	0.449291	-2.31333	0.229676	-3.0154	0.0835346
NCU08013	hypothetical protein	-0.770855	0.803846	-2.15124	0.056182	-0.729062	0.877285
NCU08017	hypothetical protein	1.7543	0.196755	1.68346	0.209388	0.0620938	0.997188
NCU08146	hypothetical protein	2.72635	0.0414109	2.69305	0.00699083	2.17941	0.0491484
NCU08155	hypothetical protein	0.334372	0.96116	0.205661	0.997188	-1.32406	0.138803
NCU08168	hypothetical protein	-1.21907	0.256596	-1.71128	0.0374626	-1.57142	0.110629
NCU08225	high affinity nickel transporter nic1	0.588507	0.779984	2.18371	0.00699083	-0.354498	0.958773
NCU08226	hypothetical protein	2.16631	0.0039383	0.901883	0.497574	1.6447	0.063572
NCU08228	UDP-glucose dehydrogenase	1.27658	0.157616	1.02005	0.327319	1.57829	0.0526752
NCU08271	GTP-binding protein yptV5	-1.32943	0.374509	-1.37616	0.264979	-1.72838	0.148774
NCU08287	pyrABCN	-0.758877	0.746435	-0.350432	0.964434	1.35399	0.163509
NCU08295	RNA-binding La domain-containing protein	0.339203	0.958955	0.606868	0.764175	1.89323	0.029784
NCU08364	choline sulfatase	4.26965	0.0039383	3.83659	0.00699083	4.48558	0.0039383
NCU08366	hypothetical protein	0.336651	0.961818	0.224114	0.996633	1.23147	0.198356
NCU08421	hypothetical protein	-0.337277	0.965741	-0.278871	0.984065	1.56053	0.107656
NCU08439	leptomycin B resistance protein pmd1	0.809551	0.656851	-2.38003	0.0039383	0.914308	0.604768
NCU08468	actin-interacting protein	-0.199193	0.997188	-0.498218	0.867965	1.31036	0.197769
NCU08487	hypothetical protein	-1.95095	0.00699083	-1.88039	0.0160913	-0.51093	0.880965
NCU08507	zinc finger protein zpr1	0.744937	0.628425	0.88538	0.451879	2.0517	0.0039383
NCU08537	hypothetical protein	0.30829	1	-2.06326	0.063572	-0.742023	0.881709
NCU08541	hypothetical protein	1.4532	0.219509	2.28843	0.0139527	0.346939	0.956174
NCU08557	hypothetical protein	1.36994	0.519915	1.89768	0.0197912	0.880184	0.585125
NCU08603	ankyrin repeat protein	1.65941	0.0505087	2.12613	0.0197912	2.42633	0.0039383
NCU08643	acid phosphatase	-1.84177	0.026642	-0.906279	0.556243	-1.68171	0.089462
NCU08677	hypothetical protein	-0.324943	0.983459	0.137987	0.997188	-1.76481	0.13441
NCU08709	hypothetical protein	-0.161147	0.997188	-0.648348	0.761474	1.339	0.105891
NCU08770	hypothetical protein	0.117111	0.997188	0.0169152	0.997319	-2.41679	0.0039383
NCU08839	hypothetical protein	-4.73453	0.212141	-4.24619	0.152742	-3.5813	0.121444
NCU08851	hypothetical protein	-2.15322	0.0414109	-1.69527	0.158626	-0.903179	0.626844
NCU08880	neutral amino acid permease	1.51515	0.15007	1.52297	0.157616	1.44156	0.210702
NCU08897	protein transporter SEC61 subunit alpha	-0.65182	0.830119	-1.55432	0.129073	-0.338361	0.969885
NCU08927	dihydroceramide delta(4)-desaturase	-0.10859	0.997188	-1.76106	0.0180312	0.303245	0.973647
NCU08968	dimethyladenosine transferase	-0.335989	0.972041	0.226197	0.997188	1.68512	0.184667
NCU08976	fatty acid elongase	0.146869	0.997188	0.472047	0.864752	1.22029	0.199224
NCU09040	oxidoreductase	3.39355	0.0039383	3.13057	0.0039383	2.22907	0.0389403
NCU09049	hypothetical protein	0.5381	0.907232	-0.177982	0.997188	-2.11379	0.00699083
NCU09057	hypothetical protein	0.231679	0.995649	0.634284	0.801758	-1.58444	0.121444
NCU09135	phosphatidylinositol phospholipase C	-1.9482	0.0479345	-1.75669	0.0584198	-1.5896	0.0933059
NCU09147	hypothetical protein	2.96949	0.0119136	4.07732	0.0180312	3.09647	0.0180312
NCU09215	hypothetical protein	-0.445064	0.903029	-0.559355	0.833975	-1.97596	0.00959533
NCU09230	cystathionine gamma-lyase	2.88302	0.0160913	3.46674	0.0283125	3.13054	0.0139527
NCU09266	methylmalonate-semialdehyde dehydrogenase	0.934103	0.425745	1.74751	0.026642	0.215924	0.995935
NCU09277	hypothetical protein	-2.78504	0.0119136	-2.16284	0.0039383	-2.76836	0.0039383
NCU09331	HMF1	-0.765546	0.878577	-0.675476	0.911106	-1.8452	0.103452
NCU09349	ATP-dependent RNA helicase has-1	-0.217474	0.995522	-0.188658	0.997188	1.56479	0.0861442
NCU09352	far upstream element-binding protein 2	0.492253	0.864202	0.35909	0.959052	1.68216	0.0747923
NCU09356	hypothetical protein	1.48368	0.113399	2.87487	0.0119136	0.587853	0.870919
NCU09403	NmrA family protein	1.37747	0.145602	1.98336	0.0119136	-0.333995	0.973873
NCU09499	hypothetical protein	-0.891811	0.54453	-1.26132	0.199224	0.798145	0.687262
NCU09514	hypothetical protein	1.8783	0.0233927	1.19613	0.367383	1.39863	0.107656
NCU09545	methylenetetrahydrofolate reductase 2	0.216549	0.995692	1.08839	0.386196	1.85711	0.0777058
NCU09556	hypothetical protein	-1.83399	0.127829	-1.82668	0.0526752	-0.758684	0.785496
NCU09599	hypothetical protein	-0.957279	0.405265	-0.525305	0.852145	-1.27555	0.13109
NCU09615	hypothetical protein	0.776267	0.680842	1.33926	0.150665	0.316335	0.971484	✓
NCU09656	carboxymethylenebutenolidase	0.766663	0.648747	1.53857	0.0978196	0.337887	0.970726
NCU09674	O-methyltransferase family 3	-0.175361	0.997188	-0.0468121	0.997188	-1.80278	0.130368
NCU09734	hypothetical protein	1.57911	0.216438	1.77131	0.15106	1.46026	0.29614
NCU09738	alpha-ketoglutarate dependent xanthine	0.596537	0.792403	1.69016	0.0197912	0.892257	0.471723
NCU09760	hypothetical protein	1.04815	0.381636	1.35164	0.157007	1.62363	0.053876
NCU09767	membrane transporter	1.96886	0.13441	1.71229	0.442782	0.360436	1
NCU09773	oligopeptide transporter	-4.10542	0.0039383	-1.75596	0.029784	-2.57024	0.00699083
NCU09794	NAD-binding Rossmann fold oxidoreductase	0.0437614	0.997188	1.19027	0.38994	-1.51714	0.0918929
NCU09809	mitochondrial copper ion transporter	-0.793472	0.645722	-0.852815	0.610416	-1.6622	0.0584198
NCU09830	ABC multidrug transporter	0.8476	0.750675	1.68992	0.112715	2.19269	0.00699083	✓
NCU09858	acylamide-delta3(E)-desaturase	-0.385598	0.950192	-1.71801	0.0441473	0.354367	0.970472
NCU09864	2-oxoisovalerate dehydrogenase alpha subunit	0.00360203	0.998775	2.18059	0.0197912	0.806638	0.641768
NCU09903	elongation factor 3	-0.00676395	0.998382	-0.213436	0.997188	1.62122	0.135226
NCU09915	hypothetical protein	-1.17189	0.26737	-1.39501	0.126431	-1.17363	0.243444
NCU09931	oxidoreductase	1.50399	0.0826507	1.27978	0.136402	1.24868	0.247303
NCU09959	hypothetical protein	3.41962	0.0039383	3.42507	0.0139527	3.12389	0.00699083
NCU10014	hypothetical protein	-0.742531	0.670642	-0.936048	0.481491	-1.40466	0.101017
NCU10055	opsin-1	1.27331	0.351939	2.99969	0.0039383	0.671053	0.704934
NCU11201	phosphoglycerate mutase	0.114186	0.997188	0.215301	0.997188	-1.39442	0.127178
